# Supplementary material for: Transcriptomic Profiling Reveals Gene Expression Changes in Mouse Liver Tissue During Alveolar Echinococcosis
Source: Genes (Basel). 2025 Jul 18;16(7):839. doi: 10.3390/genes16070839 (PMC12294577; doi:10.3390/genes16070839)
Supplement: Supplementary file 1 [file genes-16-00839-s001.zip › Supplementary Table S1.xlsx]

## Sheet: Sheet1
Table S1 qRT-PCR primer sequence information
Gene	primer	Sequence（5’-3’）
GAPDH	F	5'-AGGTCGGTGTGAACGGATTTG -3'
	R	5'-GGGGTCGTTGATGGCAACA-3'
Igkv14-126	F	5'-ATGTATGCATCGCTGGGAGA-3'
	R	5'-CCAGGCTGCTGATGGTTAGA-3'
Ighv11-2	F	5'-ATGGAGTGGGAACTGAGCTT-3'
	R	5'-AGCCTTCACAAGAGAGTCCC-3'
Per3	F	5'-TCCCAACATTTTCACCACAACC-3'
	R	5'-CGATGCTGTAGCAAACAGTGAG-3'
Elovl3	F	5'-TTCTCACGCGGGTTAAAAATGG-3'
	R	5'-GAGCAACAGATAGACGACCAC-3'
Chil3	F	5'-CTGAAGACACCATGGCCAAG-3'
	R	5'-ACACAGGCAGGGGTCAATAT-3'
Retnla	F	5'-CCAATCCAGCTAACTATCCCTCC-3'
	R	5'-ACCCAGTAGCAGTCATCCCA-3'
Alox15	F	5'-GGCTCCAACAACGAGGTCTAC-3'
	R	5'-AGGTATTCTGACACATCCACCTT-3'
Hspe1-rs1	F	5'-AGGAGGGAAAGGAAAGAGTGG-3'
	R	5'-CAGTGGAATGGCAGCTTCAC-3'
Ms4a1	F	5'-CCCGGCAGTGTTACTGGAG-3'
	R	5'-GTGCCCATCTGGAACCAGG-3'
Ckap2	F	5'-AATTCCAGACTAAACCAGCCAG-3'
	R	5'-AATGACACTGCTCTAGGTTGC-3'
Egr1	F	5'-TGATCGTGAACTTTGCGCCTA-3'
	R	5'-GCTGTACTTGGAGGGTTGAGG-3'
Zbtb16	F	5'-CTGCGGAAAACGGTTCCTG-3'
	Rr	5'-GTGCCAGTATGGGTCTGTCT-3'
