# Supplementary material for: Transcriptomic Profiling Reveals Gene Expression Changes in Mouse Liver Tissue During Alveolar Echinococcosis
Source: Genes (Basel). 2025 Jul 18;16(7):839. doi: 10.3390/genes16070839 (PMC12294577; doi:10.3390/genes16070839)
Supplement: Supplementary file 1 [file genes-16-00839-s001.zip › Supplementary Table S10.xlsx]

## Sheet: Sheet1
Table S10 GO enrichment analysis at 19 weeks
Ontology	ID	Description	GeneRatio	BgRatio	Pvalue	Padj
Cellular component	GO:0005680	anaphase-promoting complex	2/46	21/22753	0.000819404	0.0568274
Cellular component	GO:0000776	kinetochore	3/46	135/22753	0.0025734	0.0568274
Cellular component	GO:0097386	glial cell projection	2/46	38/22753	0.00268375	0.0568274
Cellular component	GO:0000922	spindle pole	3/46	141/22753	0.00291014	0.0568274
Cellular component	GO:0000152	nuclear ubiquitin ligase complex	2/46	41/22753	0.00311837	0.0568274
Cellular component	GO:0000307	cyclin-dependent protein kinase holoenzyme complex	2/46	43/22753	0.00342521	0.0568274
Cellular component	GO:0001772	immunological synapse	2/46	44/22753	0.00358371	0.0568274
Cellular component	GO:0005819	spindle	4/46	331/22753	0.0044372	0.0615661
Cellular component	GO:0000775	chromosome, centromeric region	3/46	195/22753	0.00717832	0.0885326
Cellular component	GO:0005874	microtubule	4/46	426/22753	0.0106394	0.110026
Cellular component	GO:0044304	main axon	2/46	84/22753	0.0125469	0.110026
Cellular component	GO:1902554	serine/threonine protein kinase complex	2/46	84/22753	0.0125469	0.110026
Cellular component	GO:0061695	transferase complex, transferring phosphorus-containing groups	3/46	242/22753	0.012886	0.110026
Cellular component	GO:1902911	protein kinase complex	2/46	101/22753	0.0177864	0.141021
Cellular component	GO:0005818	aster	1/46	12/22753	0.0239983	0.167149
Cellular component	GO:0098687	chromosomal region	3/46	307/22753	0.0240935	0.167149
Cellular component	GO:0000940	condensed chromosome outer kinetochore	1/46	14/22753	0.0279429	0.182451
Cellular component	GO:0033270	paranode region of axon	1/46	16/22753	0.0318719	0.196543
Cellular component	GO:0033268	node of Ranvier	1/46	19/22753	0.0377362	0.200893
Cellular component	GO:0043194	axon initial segment	1/46	20/22753	0.0396832	0.200893
Cellular component	GO:0072686	mitotic spindle	2/46	160/22753	0.0415707	0.200893
Cellular component	GO:0030673	axolemma	1/46	21/22753	0.0416264	0.200893
Cellular component	GO:1902710	GABA receptor complex	1/46	21/22753	0.0416264	0.200893
Cellular component	GO:0000777	condensed chromosome kinetochore	1/46	22/22753	0.0435658	0.201492
Cellular component	GO:0045120	pronucleus	1/46	23/22753	0.0455013	0.202026
Cellular component	GO:0035371	microtubule plus-end	1/46	24/22753	0.0474329	0.202502
Cellular component	GO:0000793	condensed chromosome	2/46	189/22753	0.0559778	0.218303
Cellular component	GO:0005942	phosphatidylinositol 3-kinase complex	1/46	29/22753	0.0570341	0.218303
Cellular component	GO:0030140	trans-Golgi network transport vesicle	1/46	29/22753	0.0570341	0.218303
Cellular component	GO:1990752	microtubule end	1/46	33/22753	0.0646468	0.239193
Cellular component	GO:0034364	high-density lipoprotein particle	1/46	37/22753	0.0721994	0.253244
Cellular component	GO:0031461	cullin-RING ubiquitin ligase complex	2/46	220/22753	0.0730074	0.253244
Cellular component	GO:0000779	condensed chromosome, centromeric region	1/46	41/22753	0.0796923	0.268056
Cellular component	GO:0034358	plasma lipoprotein particle	1/46	46/22753	0.0889752	0.282178
Cellular component	GO:1990777	lipoprotein particle	1/46	46/22753	0.0889752	0.282178
Cellular component	GO:0032994	protein-lipid complex	1/46	49/22753	0.0945009	0.291378
Cellular component	GO:0030173	integral component of Golgi membrane	1/46	52/22753	0.0999938	0.299981
Cellular component	GO:0031228	intrinsic component of Golgi membrane	1/46	54/22753	0.103638	0.302731
Cellular component	GO:0005905	clathrin-coated pit	1/46	70/22753	0.132273	0.371942
Cellular component	GO:0032589	neuron projection membrane	1/46	71/22753	0.134033	0.371942
Cellular component	GO:0019898	extrinsic component of membrane	2/46	325/22753	0.140048	0.379153
Cellular component	GO:0000151	ubiquitin ligase complex	2/46	336/22753	0.147689	0.390321
Cellular component	GO:0030659	cytoplasmic vesicle membrane	2/46	346/22753	0.154711	0.398905
Cellular component	GO:0045171	intercellular bridge	1/46	85/22753	0.158305	0.398905
Cellular component	GO:0017053	transcription repressor complex	1/46	87/22753	0.161718	0.398905
Cellular component	GO:0030667	secretory granule membrane	1/46	91/22753	0.168503	0.406605
Cellular component	GO:0012506	vesicle membrane	2/46	374/22753	0.174703	0.412598
Cellular component	GO:0005902	microvillus	1/46	103/22753	0.188537	0.413136
Cellular component	GO:0031234	extrinsic component of cytoplasmic side of plasma membrane	1/46	104/22753	0.190185	0.413136
Cellular component	GO:0005811	lipid droplet	1/46	105/22753	0.191829	0.413136
Cellular component	GO:0034451	centriolar satellite	1/46	108/22753	0.196744	0.413136
Cellular component	GO:0045335	phagocytic vesicle	1/46	109/22753	0.198376	0.413136
Cellular component	GO:0098982	GABA-ergic synapse	1/46	109/22753	0.198376	0.413136
Cellular component	GO:0031252	cell leading edge	2/46	410/22753	0.200985	0.413136
Cellular component	GO:0030136	clathrin-coated vesicle	1/46	114/22753	0.206486	0.416726
Cellular component	GO:0000794	condensed nuclear chromosome	1/46	117/22753	0.211313	0.418853
Cellular component	GO:0099056	integral component of presynaptic membrane	1/46	120/22753	0.216112	0.420849
Cellular component	GO:0005743	mitochondrial inner membrane	2/46	452/22753	0.232204	0.444391
Cellular component	GO:0098889	intrinsic component of presynaptic membrane	1/46	133/22753	0.236578	0.445088
Cellular component	GO:0005798	Golgi-associated vesicle	1/46	138/22753	0.24431	0.451966
Cellular component	GO:0001650	fibrillar center	1/46	142/22753	0.25044	0.451966
Cellular component	GO:0005903	brush border	1/46	144/22753	0.253487	0.451966
Cellular component	GO:0070160	tight junction	1/46	146/22753	0.256521	0.451966
Cellular component	GO:0019866	organelle inner membrane	2/46	496/22753	0.265249	0.452759
Cellular component	GO:0001726	ruffle	1/46	153/22753	0.267048	0.452759
Cellular component	GO:0031256	leading edge membrane	1/46	157/22753	0.272997	0.452759
Cellular component	GO:0043296	apical junction complex	1/46	159/22753	0.275955	0.452759
Cellular component	GO:0090575	RNA polymerase II transcription regulator complex	1/46	166/22753	0.286212	0.452759
Cellular component	GO:0005765	lysosomal membrane	1/46	169/22753	0.290564	0.452759
Cellular component	GO:0098852	lytic vacuole membrane	1/46	169/22753	0.290564	0.452759
Cellular component	GO:0030496	midbody	1/46	170/22753	0.292009	0.452759
Cellular component	GO:0099055	integral component of postsynaptic membrane	1/46	172/22753	0.294891	0.452759
Cellular component	GO:0009898	cytoplasmic side of plasma membrane	1/46	174/22753	0.297761	0.452759
Cellular component	GO:0098802	plasma membrane signaling receptor complex	1/46	182/22753	0.309126	0.457507
Cellular component	GO:0098936	intrinsic component of postsynaptic membrane	1/46	182/22753	0.309126	0.457507
Cellular component	GO:0019897	extrinsic component of plasma membrane	1/46	189/22753	0.318924	0.46134
Cellular component	GO:0098562	cytoplasmic side of membrane	1/46	191/22753	0.321698	0.46134
Cellular component	GO:0030135	coated vesicle	1/46	200/22753	0.334045	0.46134
Cellular component	GO:0042734	presynaptic membrane	1/46	202/22753	0.336759	0.46134
Cellular component	GO:0030139	endocytic vesicle	1/46	203/22753	0.338112	0.46134
Cellular component	GO:0005681	spliceosomal complex	1/46	205/22753	0.34081	0.46134
Cellular component	GO:0098862	cluster of actin-based cell projections	1/46	205/22753	0.34081	0.46134
Cellular component	GO:0043209	myelin sheath	1/46	214/22753	0.352817	0.47184
Cellular component	GO:0005774	vacuolar membrane	1/46	222/22753	0.36331	0.479523
Cellular component	GO:0098858	actin-based cell projection	1/46	225/22753	0.367202	0.479523
Cellular component	GO:0099699	integral component of synaptic membrane	1/46	230/22753	0.373637	0.482252
Cellular component	GO:0031301	integral component of organelle membrane	1/46	237/22753	0.382538	0.488066
Cellular component	GO:0031514	motile cilium	1/46	243/22753	0.390069	0.492019
Cellular component	GO:0099240	intrinsic component of synaptic membrane	1/46	250/22753	0.398742	0.497307
Cellular component	GO:0031300	intrinsic component of organelle membrane	1/46	264/22753	0.415727	0.51273
Cellular component	GO:0010008	endosome membrane	1/46	273/22753	0.426397	0.514458
Cellular component	GO:0016323	basolateral plasma membrane	1/46	273/22753	0.426397	0.514458
Cellular component	GO:0005759	mitochondrial matrix	1/46	279/22753	0.433405	0.517289
Cellular component	GO:0000228	nuclear chromosome	1/46	309/22753	0.467204	0.546492
Cellular component	GO:0000139	Golgi membrane	1/46	312/22753	0.470473	0.546492
Cellular component	GO:0031253	cell projection membrane	1/46	314/22753	0.472642	0.546492
Cellular component	GO:0005769	early endosome	1/46	322/22753	0.48123	0.550686
Cellular component	GO:0045211	postsynaptic membrane	1/46	330/22753	0.489682	0.554639
Cellular component	GO:0030133	transport vesicle	1/46	345/22753	0.505166	0.566399
Cellular component	GO:0016324	apical plasma membrane	1/46	367/22753	0.527049	0.585025
Cellular component	GO:0062023	collagen-containing extracellular matrix	1/46	392/22753	0.550768	0.602349
Cellular component	GO:0014069	postsynaptic density	1/46	400/22753	0.558109	0.602349
Cellular component	GO:0032279	asymmetric synapse	1/46	406/22753	0.563538	0.602349
Cellular component	GO:0043235	receptor complex	1/46	409/22753	0.566228	0.602349
Cellular component	GO:0005667	transcription regulator complex	1/46	413/22753	0.569789	0.602349
Cellular component	GO:0030141	secretory granule	1/46	425/22753	0.580302	0.606531
Cellular component	GO:0098984	neuron to neuron synapse	1/46	434/22753	0.588022	0.606531
Cellular component	GO:0099572	postsynaptic specialization	1/46	438/22753	0.591408	0.606531
Cellular component	GO:0005911	cell-cell junction	1/46	443/22753	0.595602	0.606531
Cellular component	GO:0097060	synaptic membrane	1/46	470/22753	0.617534	0.623148
Cellular component	GO:0045177	apical part of cell	1/46	481/22753	0.626132	0.626132
Biological process	GO:0051988	regulation of attachment of spindle microtubules to kinetochore	3/46	14/22796	2.75577e-06	0.0031967
Biological process	GO:0035634	response to stilbenoid	3/46	22/22796	1.15278e-05	0.00539681
Biological process	GO:0000070	mitotic sister chromatid segregation	5/46	159/22796	1.68646e-05	0.00539681
Biological process	GO:0140014	mitotic nuclear division	6/46	276/22796	1.86097e-05	0.00539681
Biological process	GO:0007051	spindle organization	5/46	184/22796	3.40085e-05	0.00666357
Biological process	GO:0000819	sister chromatid segregation	5/46	189/22796	3.86534e-05	0.00666357
Biological process	GO:0008608	attachment of spindle microtubules to kinetochore	3/46	33/22796	4.02112e-05	0.00666357
Biological process	GO:0051983	regulation of chromosome segregation	4/46	112/22796	7.68457e-05	0.0111426
Biological process	GO:0007052	mitotic spindle organization	4/46	120/22796	0.000100449	0.0129467
Biological process	GO:0001676	long-chain fatty acid metabolic process	4/46	131/22796	0.000140974	0.016353
Biological process	GO:0030258	lipid modification	5/46	254/22796	0.000155857	0.0164359
Biological process	GO:0097501	stress response to metal ion	2/46	10/22796	0.000177424	0.0169698
Biological process	GO:0033559	unsaturated fatty acid metabolic process	4/46	144/22796	0.000202783	0.0169698
Biological process	GO:0098813	nuclear chromosome segregation	5/46	273/22796	0.000217882	0.0169698
Biological process	GO:1902850	microtubule cytoskeleton organization involved in mitosis	4/46	147/22796	0.000219437	0.0169698
Biological process	GO:0000280	nuclear division	6/46	439/22796	0.000240535	0.0170148
Biological process	GO:0006690	icosanoid metabolic process	4/46	152/22796	0.000249354	0.0170148
Biological process	GO:0090307	mitotic spindle assembly	3/46	67/22796	0.000336515	0.0216865
Biological process	GO:0071294	cellular response to zinc ion	2/46	14/22796	0.00035695	0.0217927
Biological process	GO:0048285	organelle fission	6/46	490/22796	0.000432233	0.0250695
Biological process	GO:1901568	fatty acid derivative metabolic process	4/46	179/22796	0.000463719	0.0256149
Biological process	GO:0019369	arachidonic acid metabolic process	3/46	78/22796	0.000526182	0.027704
Biological process	GO:0007059	chromosome segregation	5/46	340/22796	0.00059487	0.027704
Biological process	GO:0031145	anaphase-promoting complex-dependent catabolic process	2/46	18/22796	0.000597069	0.027704
Biological process	GO:0071280	cellular response to copper ion	2/46	18/22796	0.000597069	0.027704
Biological process	GO:0051783	regulation of nuclear division	4/46	200/22796	0.000703273	0.0313768
Biological process	GO:0007263	nitric oxide mediated signal transduction	2/46	25/22796	0.00116024	0.0498475
Biological process	GO:0071276	cellular response to cadmium ion	2/46	26/22796	0.00125532	0.052006
Biological process	GO:0046916	cellular transition metal ion homeostasis	3/46	108/22796	0.00135364	0.0532387
Biological process	GO:0006882	cellular zinc ion homeostasis	2/46	28/22796	0.00145629	0.0532387
Biological process	GO:0046688	response to copper ion	2/46	28/22796	0.00145629	0.0532387
Biological process	GO:0032868	response to insulin	4/46	244/22796	0.00146865	0.0532387
Biological process	GO:0055069	zinc ion homeostasis	2/46	29/22796	0.00156215	0.0549121
Biological process	GO:0051225	spindle assembly	3/46	116/22796	0.00166175	0.056445
Biological process	GO:0034440	lipid oxidation	3/46	117/22796	0.00170308	0.056445
Biological process	GO:0006631	fatty acid metabolic process	5/46	446/22796	0.00198583	0.0639878
Biological process	GO:0032369	negative regulation of lipid transport	2/46	34/22796	0.00214474	0.065471
Biological process	GO:0043651	linoleic acid metabolic process	2/46	34/22796	0.00214474	0.065471
Biological process	GO:0007026	negative regulation of microtubule depolymerization	2/46	35/22796	0.00227181	0.0658825
Biological process	GO:0010043	response to zinc ion	2/46	35/22796	0.00227181	0.0658825
Biological process	GO:0016572	histone phosphorylation	2/46	37/22796	0.00253639	0.0674846
Biological process	GO:0046686	response to cadmium ion	2/46	37/22796	0.00253639	0.0674846
Biological process	GO:1901976	regulation of cell cycle checkpoint	2/46	37/22796	0.00253639	0.0674846
Biological process	GO:0055076	transition metal ion homeostasis	3/46	135/22796	0.00255976	0.0674846
Biological process	GO:0031114	regulation of microtubule depolymerization	2/46	38/22796	0.00267387	0.0689264
Biological process	GO:0010038	response to metal ion	4/46	293/22796	0.00285415	0.0719742
Biological process	GO:0031111	negative regulation of microtubule polymerization or depolymerization	2/46	49/22796	0.00441035	0.106514
Biological process	GO:0042737	drug catabolic process	3/46	164/22796	0.00442371	0.106514
Biological process	GO:0007088	regulation of mitotic nuclear division	3/46	165/22796	0.00449932	0.106514
Biological process	GO:0071248	cellular response to metal ion	3/46	167/22796	0.00465288	0.107947
Biological process	GO:0043434	response to peptide hormone	4/46	348/22796	0.00525812	0.119596
Biological process	GO:0007019	microtubule depolymerization	2/46	55/22796	0.0055266	0.12306
Biological process	GO:1905953	negative regulation of lipid localization	2/46	56/22796	0.00572396	0.12306
Biological process	GO:0051494	negative regulation of cytoskeleton organization	3/46	180/22796	0.00572864	0.12306
Biological process	GO:0030071	regulation of mitotic metaphase/anaphase transition	2/46	59/22796	0.0063352	0.133615
Biological process	GO:0007091	metaphase/anaphase transition of mitotic cell cycle	2/46	62/22796	0.00697488	0.139498
Biological process	GO:0098754	detoxification	2/46	62/22796	0.00697488	0.139498
Biological process	GO:1902099	regulation of metaphase/anaphase transition of cell cycle	2/46	62/22796	0.00697488	0.139498
Biological process	GO:0010965	regulation of mitotic sister chromatid separation	2/46	63/22796	0.00719437	0.141449
Biological process	GO:0016051	carbohydrate biosynthetic process	3/46	198/22796	0.00744655	0.143967
Biological process	GO:0044784	metaphase/anaphase transition of cell cycle	2/46	65/22796	0.00764266	0.145336
Biological process	GO:0051306	mitotic sister chromatid separation	2/46	66/22796	0.00787143	0.147272
Biological process	GO:0050727	regulation of inflammatory response	4/46	396/22796	0.00823754	0.151675
Biological process	GO:0070507	regulation of microtubule cytoskeleton organization	3/46	208/22796	0.00851917	0.15441
Biological process	GO:0048146	positive regulation of fibroblast proliferation	2/46	70/22796	0.0088171	0.157351
Biological process	GO:0032922	circadian regulation of gene expression	2/46	71/22796	0.00906109	0.158391
Biological process	GO:1901652	response to peptide	4/46	409/22796	0.00920224	0.158391
Biological process	GO:1905818	regulation of chromosome separation	2/46	72/22796	0.00930809	0.158391
Biological process	GO:0000079	regulation of cyclin-dependent protein serine/threonine kinase activity	2/46	73/22796	0.00955809	0.158391
Biological process	GO:0033047	regulation of mitotic sister chromatid segregation	2/46	73/22796	0.00955809	0.158391
Biological process	GO:0034637	cellular carbohydrate biosynthetic process	2/46	75/22796	0.010067	0.164475
Biological process	GO:1904029	regulation of cyclin-dependent protein kinase activity	2/46	77/22796	0.0105878	0.170581
Biological process	GO:0006749	glutathione metabolic process	2/46	79/22796	0.0111202	0.176705
Biological process	GO:0070228	regulation of lymphocyte apoptotic process	2/46	80/22796	0.0113908	0.17719
Biological process	GO:0071347	cellular response to interleukin-1	2/46	81/22796	0.0116643	0.17719
Biological process	GO:0042180	cellular ketone metabolic process	3/46	234/22796	0.0117163	0.17719
Biological process	GO:0071241	cellular response to inorganic substance	3/46	236/22796	0.0119872	0.17719
Biological process	GO:0010639	negative regulation of organelle organization	4/46	443/22796	0.0120673	0.17719
Biological process	GO:0008625	extrinsic apoptotic signaling pathway via death domain receptors	2/46	83/22796	0.01222	0.17719
Biological process	GO:1901880	negative regulation of protein depolymerization	2/46	83/22796	0.01222	0.17719
Biological process	GO:0046323	glucose import	2/46	85/22796	0.012787	0.183123
Biological process	GO:0033045	regulation of sister chromatid segregation	2/46	86/22796	0.0130748	0.184961
Biological process	GO:0019915	lipid storage	2/46	89/22796	0.0139551	0.194526
Biological process	GO:0032886	regulation of microtubule-based process	3/46	251/22796	0.0141336	0.194526
Biological process	GO:1901992	positive regulation of mitotic cell cycle phase transition	2/46	90/22796	0.0142541	0.194526
Biological process	GO:0002274	myeloid leukocyte activation	3/46	253/22796	0.0144353	0.194708
Biological process	GO:0031110	regulation of microtubule polymerization or depolymerization	2/46	93/22796	0.0151677	0.198487
Biological process	GO:0043242	negative regulation of protein-containing complex disassembly	2/46	93/22796	0.0151677	0.198487
Biological process	GO:0022900	electron transport chain	2/46	94/22796	0.0154777	0.198487
Biological process	GO:1901879	regulation of protein depolymerization	2/46	97/22796	0.0164241	0.198487
Biological process	GO:0070555	response to interleukin-1	2/46	98/22796	0.016745	0.198487
Biological process	GO:0051304	chromosome separation	2/46	100/22796	0.0173947	0.198487
Biological process	GO:0050886	endocrine process	2/46	103/22796	0.0183892	0.198487
Biological process	GO:0070227	lymphocyte apoptotic process	2/46	105/22796	0.0190654	0.198487
Biological process	GO:1901989	positive regulation of cell cycle phase transition	2/46	105/22796	0.0190654	0.198487
Biological process	GO:0009062	fatty acid catabolic process	2/46	107/22796	0.0197519	0.198487
Biological process	GO:0006646	phosphatidylethanolamine biosynthetic process	1/46	10/22796	0.0200006	0.198487
Biological process	GO:0014062	regulation of serotonin secretion	1/46	10/22796	0.0200006	0.198487
Biological process	GO:0035744	T-helper 1 cell cytokine production	1/46	10/22796	0.0200006	0.198487
Biological process	GO:0051775	response to redox state	1/46	10/22796	0.0200006	0.198487
Biological process	GO:0090129	positive regulation of synapse maturation	1/46	10/22796	0.0200006	0.198487
Biological process	GO:1901685	glutathione derivative metabolic process	1/46	10/22796	0.0200006	0.198487
Biological process	GO:1901687	glutathione derivative biosynthetic process	1/46	10/22796	0.0200006	0.198487
Biological process	GO:2000192	negative regulation of fatty acid transport	1/46	10/22796	0.0200006	0.198487
Biological process	GO:2000389	regulation of neutrophil extravasation	1/46	10/22796	0.0200006	0.198487
Biological process	GO:0043255	regulation of carbohydrate biosynthetic process	2/46	108/22796	0.020099	0.198487
Biological process	GO:0048145	regulation of fibroblast proliferation	2/46	108/22796	0.020099	0.198487
Biological process	GO:0005976	polysaccharide metabolic process	2/46	110/22796	0.020801	0.198487
Biological process	GO:0019395	fatty acid oxidation	2/46	110/22796	0.020801	0.198487
Biological process	GO:0048144	fibroblast proliferation	2/46	110/22796	0.020801	0.198487
Biological process	GO:0044262	cellular carbohydrate metabolic process	3/46	291/22796	0.0208671	0.198487
Biological process	GO:0051258	protein polymerization	3/46	293/22796	0.0212427	0.198487
Biological process	GO:2000106	regulation of leukocyte apoptotic process	2/46	113/22796	0.021873	0.198487
Biological process	GO:0003129	heart induction	1/46	11/22796	0.021979	0.198487
Biological process	GO:0018298	protein-chromophore linkage	1/46	11/22796	0.021979	0.198487
Biological process	GO:0019372	lipoxygenase pathway	1/46	11/22796	0.021979	0.198487
Biological process	GO:0021800	cerebral cortex tangential migration	1/46	11/22796	0.021979	0.198487
Biological process	GO:0031442	positive regulation of mRNA 3'-end processing	1/46	11/22796	0.021979	0.198487
Biological process	GO:0090160	Golgi to lysosome transport	1/46	11/22796	0.021979	0.198487
Biological process	GO:0099612	protein localization to axon	1/46	11/22796	0.021979	0.198487
Biological process	GO:1903365	regulation of fear response	1/46	11/22796	0.021979	0.198487
Biological process	GO:2000822	regulation of behavioral fear response	1/46	11/22796	0.021979	0.198487
Biological process	GO:1904659	glucose transmembrane transport	2/46	115/22796	0.0226002	0.198487
Biological process	GO:0008645	hexose transmembrane transport	2/46	116/22796	0.0229675	0.198487
Biological process	GO:0006805	xenobiotic metabolic process	2/46	117/22796	0.0233373	0.198487
Biological process	GO:0015749	monosaccharide transmembrane transport	2/46	118/22796	0.0237096	0.198487
Biological process	GO:0000279	M phase	1/46	12/22796	0.0239535	0.198487
Biological process	GO:0006020	inositol metabolic process	1/46	12/22796	0.0239535	0.198487
Biological process	GO:0007100	mitotic centrosome separation	1/46	12/22796	0.0239535	0.198487
Biological process	GO:0015911	long-chain fatty acid import across plasma membrane	1/46	12/22796	0.0239535	0.198487
Biological process	GO:0032000	positive regulation of fatty acid beta-oxidation	1/46	12/22796	0.0239535	0.198487
Biological process	GO:0042363	fat-soluble vitamin catabolic process	1/46	12/22796	0.0239535	0.198487
Biological process	GO:1901072	glucosamine-containing compound catabolic process	1/46	12/22796	0.0239535	0.198487
Biological process	GO:1902001	fatty acid transmembrane transport	1/46	12/22796	0.0239535	0.198487
Biological process	GO:1903862	positive regulation of oxidative phosphorylation	1/46	12/22796	0.0239535	0.198487
Biological process	GO:2000322	regulation of glucocorticoid receptor signaling pathway	1/46	12/22796	0.0239535	0.198487
Biological process	GO:2000849	regulation of glucocorticoid secretion	1/46	12/22796	0.0239535	0.198487
Biological process	GO:0034219	carbohydrate transmembrane transport	2/46	119/22796	0.0240844	0.198487
Biological process	GO:0001959	regulation of cytokine-mediated signaling pathway	2/46	122/22796	0.0252232	0.198487
Biological process	GO:0031398	positive regulation of protein ubiquitination	2/46	122/22796	0.0252232	0.198487
Biological process	GO:0006895	Golgi to endosome transport	1/46	13/22796	0.0259241	0.198487
Biological process	GO:0042532	negative regulation of tyrosine phosphorylation of STAT protein	1/46	13/22796	0.0259241	0.198487
Biological process	GO:0045161	neuronal ion channel clustering	1/46	13/22796	0.0259241	0.198487
Biological process	GO:0051299	centrosome separation	1/46	13/22796	0.0259241	0.198487
Biological process	GO:0071838	cell proliferation in bone marrow	1/46	13/22796	0.0259241	0.198487
Biological process	GO:0071863	regulation of cell proliferation in bone marrow	1/46	13/22796	0.0259241	0.198487
Biological process	GO:0002702	positive regulation of production of molecular mediator of immune response	2/46	125/22796	0.0263837	0.198487
Biological process	GO:0031109	microtubule polymerization or depolymerization	2/46	126/22796	0.0267753	0.198487
Biological process	GO:1990266	neutrophil migration	2/46	126/22796	0.0267753	0.198487
Biological process	GO:0051261	protein depolymerization	2/46	127/22796	0.0271693	0.198487
Biological process	GO:0008286	insulin receptor signaling pathway	2/46	128/22796	0.0275656	0.198487
Biological process	GO:0042752	regulation of circadian rhythm	2/46	128/22796	0.0275656	0.198487
Biological process	GO:0072329	monocarboxylic acid catabolic process	2/46	128/22796	0.0275656	0.198487
Biological process	GO:0010457	centriole-centriole cohesion	1/46	14/22796	0.0278909	0.198487
Biological process	GO:0031915	positive regulation of synaptic plasticity	1/46	14/22796	0.0278909	0.198487
Biological process	GO:0033127	regulation of histone phosphorylation	1/46	14/22796	0.0278909	0.198487
Biological process	GO:0034116	positive regulation of heterotypic cell-cell adhesion	1/46	14/22796	0.0278909	0.198487
Biological process	GO:0035933	glucocorticoid secretion	1/46	14/22796	0.0278909	0.198487
Biological process	GO:0042182	ketone catabolic process	1/46	14/22796	0.0278909	0.198487
Biological process	GO:0046606	negative regulation of centrosome cycle	1/46	14/22796	0.0278909	0.198487
Biological process	GO:0051121	hepoxilin metabolic process	1/46	14/22796	0.0278909	0.198487
Biological process	GO:0051122	hepoxilin biosynthetic process	1/46	14/22796	0.0278909	0.198487
Biological process	GO:0060670	branching involved in labyrinthine layer morphogenesis	1/46	14/22796	0.0278909	0.198487
Biological process	GO:0006911	phagocytosis, engulfment	2/46	130/22796	0.0283653	0.199416
Biological process	GO:0051592	response to calcium ion	2/46	130/22796	0.0283653	0.199416
Biological process	GO:0010906	regulation of glucose metabolic process	2/46	131/22796	0.0287686	0.19983
Biological process	GO:0043244	regulation of protein-containing complex disassembly	2/46	131/22796	0.0287686	0.19983
Biological process	GO:0006959	humoral immune response	3/46	331/22796	0.0290881	0.19985
Biological process	GO:0060759	regulation of response to cytokine stimulus	2/46	132/22796	0.0291742	0.19985
Biological process	GO:0000086	G2/M transition of mitotic cell cycle	2/46	133/22796	0.0295822	0.19985
Biological process	GO:0030259	lipid glycosylation	1/46	15/22796	0.0298537	0.19985
Biological process	GO:0051235	maintenance of location	3/46	336/22796	0.0302205	0.19985
Biological process	GO:0021700	developmental maturation	3/46	339/22796	0.0309111	0.19985
Biological process	GO:0001574	ganglioside biosynthetic process	1/46	16/22796	0.0318126	0.19985
Biological process	GO:0001771	immunological synapse formation	1/46	16/22796	0.0318126	0.19985
Biological process	GO:0001820	serotonin secretion	1/46	16/22796	0.0318126	0.19985
Biological process	GO:0001991	regulation of systemic arterial blood pressure by circulatory renin-angiotensin	1/46	16/22796	0.0318126	0.19985
Biological process	GO:0035358	regulation of peroxisome proliferator activated receptor signaling pathway	1/46	16/22796	0.0318126	0.19985
Biological process	GO:0042921	glucocorticoid receptor signaling pathway	1/46	16/22796	0.0318126	0.19985
Biological process	GO:0090128	regulation of synapse maturation	1/46	16/22796	0.0318126	0.19985
Biological process	GO:0090266	regulation of mitotic cell cycle spindle assembly checkpoint	1/46	16/22796	0.0318126	0.19985
Biological process	GO:1903504	regulation of mitotic spindle checkpoint	1/46	16/22796	0.0318126	0.19985
Biological process	GO:0099024	plasma membrane invagination	2/46	139/22796	0.0320776	0.19985
Biological process	GO:0071900	regulation of protein serine/threonine kinase activity	3/46	346/22796	0.0325548	0.19985
Biological process	GO:0071887	leukocyte apoptotic process	2/46	142/22796	0.0333556	0.19985
Biological process	GO:0003128	heart field specification	1/46	17/22796	0.0337677	0.19985
Biological process	GO:0003184	pulmonary valve morphogenesis	1/46	17/22796	0.0337677	0.19985
Biological process	GO:0007096	regulation of exit from mitosis	1/46	17/22796	0.0337677	0.19985
Biological process	GO:0009111	vitamin catabolic process	1/46	17/22796	0.0337677	0.19985
Biological process	GO:0031958	corticosteroid receptor signaling pathway	1/46	17/22796	0.0337677	0.19985
Biological process	GO:0042754	negative regulation of circadian rhythm	1/46	17/22796	0.0337677	0.19985
Biological process	GO:0045725	positive regulation of glycogen biosynthetic process	1/46	17/22796	0.0337677	0.19985
Biological process	GO:0051004	regulation of lipoprotein lipase activity	1/46	17/22796	0.0337677	0.19985
Biological process	GO:0072672	neutrophil extravasation	1/46	17/22796	0.0337677	0.19985
Biological process	GO:1901569	fatty acid derivative catabolic process	1/46	17/22796	0.0337677	0.19985
Biological process	GO:1904355	positive regulation of telomere capping	1/46	17/22796	0.0337677	0.19985
Biological process	GO:0044839	cell cycle G2/M phase transition	2/46	145/22796	0.0346534	0.201834
Biological process	GO:1903322	positive regulation of protein modification by small protein conjugation or removal	2/46	145/22796	0.0346534	0.201834
Biological process	GO:0010324	membrane invagination	2/46	147/22796	0.0355294	0.201834
Biological process	GO:0046348	amino sugar catabolic process	1/46	18/22796	0.0357189	0.201834
Biological process	GO:0060192	negative regulation of lipase activity	1/46	18/22796	0.0357189	0.201834
Biological process	GO:0090231	regulation of spindle checkpoint	1/46	18/22796	0.0357189	0.201834
Biological process	GO:1903960	negative regulation of anion transmembrane transport	1/46	18/22796	0.0357189	0.201834
Biological process	GO:2000001	regulation of DNA damage checkpoint	1/46	18/22796	0.0357189	0.201834
Biological process	GO:0043624	cellular protein complex disassembly	2/46	148/22796	0.0359707	0.201834
Biological process	GO:0043467	regulation of generation of precursor metabolites and energy	2/46	149/22796	0.036414	0.201834
Biological process	GO:0045786	negative regulation of cell cycle	3/46	362/22796	0.0364815	0.201834
Biological process	GO:0032368	regulation of lipid transport	2/46	150/22796	0.0368596	0.201834
Biological process	GO:0006896	Golgi to vacuole transport	1/46	19/22796	0.0376663	0.201834
Biological process	GO:0043652	engulfment of apoptotic cell	1/46	19/22796	0.0376663	0.201834
Biological process	GO:0045721	negative regulation of gluconeogenesis	1/46	19/22796	0.0376663	0.201834
Biological process	GO:0048245	eosinophil chemotaxis	1/46	19/22796	0.0376663	0.201834
Biological process	GO:0060707	trophoblast giant cell differentiation	1/46	19/22796	0.0376663	0.201834
Biological process	GO:0060712	spongiotrophoblast layer development	1/46	19/22796	0.0376663	0.201834
Biological process	GO:0070875	positive regulation of glycogen metabolic process	1/46	19/22796	0.0376663	0.201834
Biological process	GO:2000846	regulation of corticosteroid hormone secretion	1/46	19/22796	0.0376663	0.201834
Biological process	GO:0019730	antimicrobial humoral response	2/46	152/22796	0.0377569	0.201834
Biological process	GO:0008643	carbohydrate transport	2/46	155/22796	0.0391187	0.206856
Biological process	GO:0097530	granulocyte migration	2/46	155/22796	0.0391187	0.206856
Biological process	GO:0033599	regulation of mammary gland epithelial cell proliferation	1/46	20/22796	0.0396098	0.206856
Biological process	GO:0042178	xenobiotic catabolic process	1/46	20/22796	0.0396098	0.206856
Biological process	GO:0060099	regulation of phagocytosis, engulfment	1/46	20/22796	0.0396098	0.206856
Biological process	GO:0002440	production of molecular mediator of immune response	3/46	378/22796	0.0406425	0.206856
Biological process	GO:0002687	positive regulation of leukocyte migration	2/46	159/22796	0.0409634	0.206856
Biological process	GO:0033044	regulation of chromosome organization	3/46	380/22796	0.041179	0.206856
Biological process	GO:0002281	macrophage activation involved in immune response	1/46	21/22796	0.0415494	0.206856
Biological process	GO:0003177	pulmonary valve development	1/46	21/22796	0.0415494	0.206856
Biological process	GO:0006622	protein targeting to lysosome	1/46	21/22796	0.0415494	0.206856
Biological process	GO:0007252	I-kappaB phosphorylation	1/46	21/22796	0.0415494	0.206856
Biological process	GO:0035930	corticosteroid hormone secretion	1/46	21/22796	0.0415494	0.206856
Biological process	GO:0045475	locomotor rhythm	1/46	21/22796	0.0415494	0.206856
Biological process	GO:0046321	positive regulation of fatty acid oxidation	1/46	21/22796	0.0415494	0.206856
Biological process	GO:1905153	regulation of membrane invagination	1/46	21/22796	0.0415494	0.206856
Biological process	GO:1902903	regulation of supramolecular fiber organization	3/46	387/22796	0.0430851	0.209307
Biological process	GO:0010675	regulation of cellular carbohydrate metabolic process	2/46	164/22796	0.0433147	0.209307
Biological process	GO:0030879	mammary gland development	2/46	164/22796	0.0433147	0.209307
Biological process	GO:0000272	polysaccharide catabolic process	1/46	22/22796	0.0434853	0.209307
Biological process	GO:0003180	aortic valve morphogenesis	1/46	22/22796	0.0434853	0.209307
Biological process	GO:0022403	cell cycle phase	1/46	22/22796	0.0434853	0.209307
Biological process	GO:1900746	regulation of vascular endothelial growth factor signaling pathway	1/46	22/22796	0.0434853	0.209307
Biological process	GO:2001224	positive regulation of neuron migration	1/46	22/22796	0.0434853	0.209307
Biological process	GO:0071466	cellular response to xenobiotic stimulus	2/46	167/22796	0.0447494	0.210736
Biological process	GO:0006644	phospholipid metabolic process	3/46	393/22796	0.0447539	0.210736
Biological process	GO:0006691	leukotriene metabolic process	1/46	23/22796	0.0454173	0.210736
Biological process	GO:0031998	regulation of fatty acid beta-oxidation	1/46	23/22796	0.0454173	0.210736
Biological process	GO:0032288	myelin assembly	1/46	23/22796	0.0454173	0.210736
Biological process	GO:0035357	peroxisome proliferator activated receptor signaling pathway	1/46	23/22796	0.0454173	0.210736
Biological process	GO:0046426	negative regulation of receptor signaling pathway via JAK-STAT	1/46	23/22796	0.0454173	0.210736
Biological process	GO:0072677	eosinophil migration	1/46	23/22796	0.0454173	0.210736
Biological process	GO:1904666	regulation of ubiquitin protein ligase activity	1/46	23/22796	0.0454173	0.210736
Biological process	GO:0035821	modulation of process of other organism	2/46	170/22796	0.0462017	0.212075
Biological process	GO:0045931	positive regulation of mitotic cell cycle	2/46	172/22796	0.0471795	0.212075
Biological process	GO:0002827	positive regulation of T-helper 1 type immune response	1/46	24/22796	0.0473455	0.212075
Biological process	GO:0021889	olfactory bulb interneuron differentiation	1/46	24/22796	0.0473455	0.212075
Biological process	GO:0035743	CD4-positive, alpha-beta T cell cytokine production	1/46	24/22796	0.0473455	0.212075
Biological process	GO:0046337	phosphatidylethanolamine metabolic process	1/46	24/22796	0.0473455	0.212075
Biological process	GO:1902547	regulation of cellular response to vascular endothelial growth factor stimulus	1/46	24/22796	0.0473455	0.212075
Biological process	GO:0044772	mitotic cell cycle phase transition	3/46	404/22796	0.0478968	0.212075
Biological process	GO:0000075	cell cycle checkpoint	2/46	174/22796	0.048165	0.212075
Biological process	GO:0062012	regulation of small molecule metabolic process	3/46	406/22796	0.0484797	0.212075
Biological process	GO:0002726	positive regulation of T cell cytokine production	1/46	25/22796	0.0492699	0.212075
Biological process	GO:0002903	negative regulation of B cell apoptotic process	1/46	25/22796	0.0492699	0.212075
Biological process	GO:0034114	regulation of heterotypic cell-cell adhesion	1/46	25/22796	0.0492699	0.212075
Biological process	GO:0050860	negative regulation of T cell receptor signaling pathway	1/46	25/22796	0.0492699	0.212075
Biological process	GO:0070498	interleukin-1-mediated signaling pathway	1/46	25/22796	0.0492699	0.212075
Biological process	GO:1901857	positive regulation of cellular respiration	1/46	25/22796	0.0492699	0.212075
Biological process	GO:1904893	negative regulation of receptor signaling pathway via STAT	1/46	25/22796	0.0492699	0.212075
Biological process	GO:2000831	regulation of steroid hormone secretion	1/46	25/22796	0.0492699	0.212075
Biological process	GO:0051100	negative regulation of binding	2/46	177/22796	0.0496573	0.212075
Biological process	GO:0001503	ossification	3/46	411/22796	0.0499525	0.212075
Biological process	GO:0002700	regulation of production of molecular mediator of immune response	2/46	178/22796	0.0501585	0.212075
Biological process	GO:1902904	negative regulation of supramolecular fiber organization	2/46	179/22796	0.0506615	0.212075
Biological process	GO:0006091	generation of precursor metabolites and energy	3/46	414/22796	0.0508468	0.212075
Biological process	GO:0062013	positive regulation of small molecule metabolic process	2/46	180/22796	0.0511664	0.212075
Biological process	GO:0001573	ganglioside metabolic process	1/46	26/22796	0.0511905	0.212075
Biological process	GO:0003071	renal system process involved in regulation of systemic arterial blood pressure	1/46	26/22796	0.0511905	0.212075
Biological process	GO:0006688	glycosphingolipid biosynthetic process	1/46	26/22796	0.0511905	0.212075
Biological process	GO:0007064	mitotic sister chromatid cohesion	1/46	26/22796	0.0511905	0.212075
Biological process	GO:0042759	long-chain fatty acid biosynthetic process	1/46	26/22796	0.0511905	0.212075
Biological process	GO:1904353	regulation of telomere capping	1/46	26/22796	0.0511905	0.212075
Biological process	GO:0008654	phospholipid biosynthetic process	2/46	182/22796	0.0521816	0.213164
Biological process	GO:0010876	lipid localization	3/46	420/22796	0.0526588	0.213164
Biological process	GO:1905952	regulation of lipid localization	2/46	183/22796	0.0526919	0.213164
Biological process	GO:0003176	aortic valve development	1/46	27/22796	0.0531073	0.213164
Biological process	GO:0006837	serotonin transport	1/46	27/22796	0.0531073	0.213164
Biological process	GO:0010971	positive regulation of G2/M transition of mitotic cell cycle	1/46	27/22796	0.0531073	0.213164
Biological process	GO:0042744	hydrogen peroxide catabolic process	1/46	27/22796	0.0531073	0.213164
Biological process	GO:0051443	positive regulation of ubiquitin-protein transferase activity	1/46	27/22796	0.0531073	0.213164
Biological process	GO:1901071	glucosamine-containing compound metabolic process	1/46	27/22796	0.0531073	0.213164
Biological process	GO:0010458	exit from mitosis	1/46	28/22796	0.0550202	0.217828
Biological process	GO:0031440	regulation of mRNA 3'-end processing	1/46	28/22796	0.0550202	0.217828
Biological process	GO:0060713	labyrinthine layer morphogenesis	1/46	28/22796	0.0550202	0.217828
Biological process	GO:0071677	positive regulation of mononuclear cell migration	1/46	28/22796	0.0550202	0.217828
Biological process	GO:0050777	negative regulation of immune response	2/46	191/22796	0.0568388	0.219484
Biological process	GO:0001759	organ induction	1/46	29/22796	0.0569295	0.219484
Biological process	GO:0035929	steroid hormone secretion	1/46	29/22796	0.0569295	0.219484
Biological process	GO:0060045	positive regulation of cardiac muscle cell proliferation	1/46	29/22796	0.0569295	0.219484
Biological process	GO:0090280	positive regulation of calcium ion import	1/46	29/22796	0.0569295	0.219484
Biological process	GO:0019932	second-messenger-mediated signaling	3/46	437/22796	0.0579617	0.219484
Biological process	GO:0003148	outflow tract septum morphogenesis	1/46	30/22796	0.0588349	0.219484
Biological process	GO:0005979	regulation of glycogen biosynthetic process	1/46	30/22796	0.0588349	0.219484
Biological process	GO:0007214	gamma-aminobutyric acid signaling pathway	1/46	30/22796	0.0588349	0.219484
Biological process	GO:0010962	regulation of glucan biosynthetic process	1/46	30/22796	0.0588349	0.219484
Biological process	GO:0032509	endosome transport via multivesicular body sorting pathway	1/46	30/22796	0.0588349	0.219484
Biological process	GO:0043153	entrainment of circadian clock by photoperiod	1/46	30/22796	0.0588349	0.219484
Biological process	GO:0070979	protein K11-linked ubiquitination	1/46	30/22796	0.0588349	0.219484
Biological process	GO:1902751	positive regulation of cell cycle G2/M phase transition	1/46	30/22796	0.0588349	0.219484
Biological process	GO:0044770	cell cycle phase transition	3/46	441/22796	0.0592454	0.219484
Biological process	GO:0006109	regulation of carbohydrate metabolic process	2/46	197/22796	0.0600221	0.219484
Biological process	GO:0050773	regulation of dendrite development	2/46	198/22796	0.0605586	0.219484
Biological process	GO:0001556	oocyte maturation	1/46	31/22796	0.0607366	0.219484
Biological process	GO:0002693	positive regulation of cellular extravasation	1/46	31/22796	0.0607366	0.219484
Biological process	GO:0002825	regulation of T-helper 1 type immune response	1/46	31/22796	0.0607366	0.219484
Biological process	GO:0003081	regulation of systemic arterial blood pressure by renin-angiotensin	1/46	31/22796	0.0607366	0.219484
Biological process	GO:0003272	endocardial cushion formation	1/46	31/22796	0.0607366	0.219484
Biological process	GO:0007020	microtubule nucleation	1/46	31/22796	0.0607366	0.219484
Biological process	GO:0009648	photoperiodism	1/46	31/22796	0.0607366	0.219484
Biological process	GO:0032891	negative regulation of organic acid transport	1/46	31/22796	0.0607366	0.219484
Biological process	GO:0050858	negative regulation of antigen receptor-mediated signaling pathway	1/46	31/22796	0.0607366	0.219484
Biological process	GO:0060074	synapse maturation	1/46	31/22796	0.0607366	0.219484
Biological process	GO:0060914	heart formation	1/46	31/22796	0.0607366	0.219484
Biological process	GO:2001252	positive regulation of chromosome organization	2/46	201/22796	0.0621781	0.222497
Biological process	GO:0006026	aminoglycan catabolic process	1/46	32/22796	0.0626345	0.222497
Biological process	GO:0009649	entrainment of circadian clock	1/46	32/22796	0.0626345	0.222497
Biological process	GO:0048011	neurotrophin TRK receptor signaling pathway	1/46	32/22796	0.0626345	0.222497
Biological process	GO:0050996	positive regulation of lipid catabolic process	1/46	32/22796	0.0626345	0.222497
Biological process	GO:0002695	negative regulation of leukocyte activation	2/46	202/22796	0.0627212	0.222497
Biological process	GO:0071695	anatomical structure maturation	2/46	204/22796	0.0638124	0.222778
Biological process	GO:0002082	regulation of oxidative phosphorylation	1/46	33/22796	0.0645287	0.222778
Biological process	GO:0002902	regulation of B cell apoptotic process	1/46	33/22796	0.0645287	0.222778
Biological process	GO:0006929	substrate-dependent cell migration	1/46	33/22796	0.0645287	0.222778
Biological process	GO:0032212	positive regulation of telomere maintenance via telomerase	1/46	33/22796	0.0645287	0.222778
Biological process	GO:0033598	mammary gland epithelial cell proliferation	1/46	33/22796	0.0645287	0.222778
Biological process	GO:0060669	embryonic placenta morphogenesis	1/46	33/22796	0.0645287	0.222778
Biological process	GO:0060706	cell differentiation involved in embryonic placenta development	1/46	33/22796	0.0645287	0.222778
Biological process	GO:1905314	semi-lunar valve development	1/46	33/22796	0.0645287	0.222778
Biological process	GO:0032869	cellular response to insulin stimulus	2/46	208/22796	0.0660141	0.22723
Biological process	GO:0071985	multivesicular body sorting pathway	1/46	34/22796	0.0664191	0.227947
Biological process	GO:0048469	cell maturation	2/46	211/22796	0.0676821	0.231005
Biological process	GO:0051052	regulation of DNA metabolic process	3/46	467/22796	0.0679153	0.231005
Biological process	GO:0006623	protein targeting to vacuole	1/46	35/22796	0.0683058	0.231005
Biological process	GO:0033005	positive regulation of mast cell activation	1/46	35/22796	0.0683058	0.231005
Biological process	GO:0035025	positive regulation of Rho protein signal transduction	1/46	35/22796	0.0683058	0.231005
Biological process	GO:0006575	cellular modified amino acid metabolic process	2/46	213/22796	0.0688019	0.231198
Biological process	GO:0002053	positive regulation of mesenchymal cell proliferation	1/46	36/22796	0.0701887	0.231198
Biological process	GO:0019373	epoxygenase P450 pathway	1/46	36/22796	0.0701887	0.231198
Biological process	GO:0051973	positive regulation of telomerase activity	1/46	36/22796	0.0701887	0.231198
Biological process	GO:0060236	regulation of mitotic spindle organization	1/46	36/22796	0.0701887	0.231198
Biological process	GO:1904037	positive regulation of epithelial cell apoptotic process	1/46	36/22796	0.0701887	0.231198
Biological process	GO:0002697	regulation of immune effector process	3/46	474/22796	0.0703444	0.231198
Biological process	GO:0008037	cell recognition	2/46	216/22796	0.0704933	0.231198
Biological process	GO:0031396	regulation of protein ubiquitination	2/46	217/22796	0.0710601	0.231198
Biological process	GO:0030522	intracellular receptor signaling pathway	2/46	218/22796	0.0716285	0.231198
Biological process	GO:0042745	circadian sleep/wake cycle	1/46	37/22796	0.072068	0.231198
Biological process	GO:0042832	defense response to protozoan	1/46	37/22796	0.072068	0.231198
Biological process	GO:0051984	positive regulation of chromosome segregation	1/46	37/22796	0.072068	0.231198
Biological process	GO:0070873	regulation of glycogen metabolic process	1/46	37/22796	0.072068	0.231198
Biological process	GO:0071364	cellular response to epidermal growth factor stimulus	1/46	37/22796	0.072068	0.231198
Biological process	GO:1902624	positive regulation of neutrophil migration	1/46	37/22796	0.072068	0.231198
Biological process	GO:1904358	positive regulation of telomere maintenance via telomere lengthening	1/46	37/22796	0.072068	0.231198
Biological process	GO:2000191	regulation of fatty acid transport	1/46	37/22796	0.072068	0.231198
Biological process	GO:0007623	circadian rhythm	2/46	219/22796	0.0721983	0.231198
Biological process	GO:0042326	negative regulation of phosphorylation	3/46	483/22796	0.0735254	0.231198
Biological process	GO:0002685	regulation of leukocyte migration	2/46	222/22796	0.0739169	0.231198
Biological process	GO:0010948	negative regulation of cell cycle process	2/46	222/22796	0.0739169	0.231198
Biological process	GO:0001773	myeloid dendritic cell activation	1/46	38/22796	0.0739435	0.231198
Biological process	GO:0002724	regulation of T cell cytokine production	1/46	38/22796	0.0739435	0.231198
Biological process	GO:0006775	fat-soluble vitamin metabolic process	1/46	38/22796	0.0739435	0.231198
Biological process	GO:0014823	response to activity	1/46	38/22796	0.0739435	0.231198
Biological process	GO:0016233	telomere capping	1/46	38/22796	0.0739435	0.231198
Biological process	GO:0060674	placenta blood vessel development	1/46	38/22796	0.0739435	0.231198
Biological process	GO:0050866	negative regulation of cell activation	2/46	224/22796	0.0750699	0.231848
Biological process	GO:0006006	glucose metabolic process	2/46	225/22796	0.0756486	0.231848
Biological process	GO:0097529	myeloid leukocyte migration	2/46	225/22796	0.0756486	0.231848
Biological process	GO:0003203	endocardial cushion morphogenesis	1/46	39/22796	0.0758153	0.231848
Biological process	GO:0007094	mitotic spindle assembly checkpoint	1/46	39/22796	0.0758153	0.231848
Biological process	GO:0032885	regulation of polysaccharide biosynthetic process	1/46	39/22796	0.0758153	0.231848
Biological process	GO:0071173	spindle assembly checkpoint	1/46	39/22796	0.0758153	0.231848
Biological process	GO:1901661	quinone metabolic process	1/46	39/22796	0.0758153	0.231848
Biological process	GO:2001020	regulation of response to DNA damage stimulus	2/46	226/22796	0.0762288	0.231848
Biological process	GO:0032984	protein-containing complex disassembly	2/46	227/22796	0.0768104	0.231848
Biological process	GO:0044242	cellular lipid catabolic process	2/46	228/22796	0.0773935	0.231848
Biological process	GO:0033144	negative regulation of intracellular steroid hormone receptor signaling pathway	1/46	40/22796	0.0776834	0.231848
Biological process	GO:0048520	positive regulation of behavior	1/46	40/22796	0.0776834	0.231848
Biological process	GO:0070849	response to epidermal growth factor	1/46	40/22796	0.0776834	0.231848
Biological process	GO:0090224	regulation of spindle organization	1/46	40/22796	0.0776834	0.231848
Biological process	GO:0002819	regulation of adaptive immune response	2/46	230/22796	0.0785639	0.231848
Biological process	GO:0050920	regulation of chemotaxis	2/46	230/22796	0.0785639	0.231848
Biological process	GO:0001562	response to protozoan	1/46	41/22796	0.0795478	0.231848
Biological process	GO:0006953	acute-phase response	1/46	41/22796	0.0795478	0.231848
Biological process	GO:0010092	specification of animal organ identity	1/46	41/22796	0.0795478	0.231848
Biological process	GO:0021884	forebrain neuron development	1/46	41/22796	0.0795478	0.231848
Biological process	GO:0038179	neurotrophin signaling pathway	1/46	41/22796	0.0795478	0.231848
Biological process	GO:0040020	regulation of meiotic nuclear division	1/46	41/22796	0.0795478	0.231848
Biological process	GO:0046320	regulation of fatty acid oxidation	1/46	41/22796	0.0795478	0.231848
Biological process	GO:0060603	mammary gland duct morphogenesis	1/46	41/22796	0.0795478	0.231848
Biological process	GO:0071174	mitotic spindle checkpoint	1/46	41/22796	0.0795478	0.231848
Biological process	GO:1903959	regulation of anion transmembrane transport	1/46	41/22796	0.0795478	0.231848
Biological process	GO:0002691	regulation of cellular extravasation	1/46	42/22796	0.0814085	0.232873
Biological process	GO:0038084	vascular endothelial growth factor signaling pathway	1/46	42/22796	0.0814085	0.232873
Biological process	GO:0046627	negative regulation of insulin receptor signaling pathway	1/46	42/22796	0.0814085	0.232873
Biological process	GO:1903792	negative regulation of anion transport	1/46	42/22796	0.0814085	0.232873
Biological process	GO:1901617	organic hydroxy compound biosynthetic process	2/46	235/22796	0.0815144	0.232873
Biological process	GO:0016054	organic acid catabolic process	2/46	237/22796	0.0827042	0.232873
Biological process	GO:0046395	carboxylic acid catabolic process	2/46	237/22796	0.0827042	0.232873
Biological process	GO:0001783	B cell apoptotic process	1/46	43/22796	0.0832656	0.232873
Biological process	GO:0045841	negative regulation of mitotic metaphase/anaphase transition	1/46	43/22796	0.0832656	0.232873
Biological process	GO:0046326	positive regulation of glucose import	1/46	43/22796	0.0832656	0.232873
Biological process	GO:0046854	phosphatidylinositol phosphorylation	1/46	43/22796	0.0832656	0.232873
Biological process	GO:0061462	protein localization to lysosome	1/46	43/22796	0.0832656	0.232873
Biological process	GO:0009410	response to xenobiotic stimulus	2/46	238/22796	0.0833012	0.232873
Biological process	GO:0097191	extrinsic apoptotic signaling pathway	2/46	238/22796	0.0833012	0.232873
Biological process	GO:0001990	regulation of systemic arterial blood pressure by hormone	1/46	44/22796	0.085119	0.232873
Biological process	GO:0003156	regulation of animal organ formation	1/46	44/22796	0.085119	0.232873
Biological process	GO:0005978	glycogen biosynthetic process	1/46	44/22796	0.085119	0.232873
Biological process	GO:0009250	glucan biosynthetic process	1/46	44/22796	0.085119	0.232873
Biological process	GO:0010464	regulation of mesenchymal cell proliferation	1/46	44/22796	0.085119	0.232873
Biological process	GO:0031128	developmental induction	1/46	44/22796	0.085119	0.232873
Biological process	GO:0031577	spindle checkpoint	1/46	44/22796	0.085119	0.232873
Biological process	GO:0045747	positive regulation of Notch signaling pathway	1/46	44/22796	0.085119	0.232873
Biological process	GO:0050685	positive regulation of mRNA processing	1/46	44/22796	0.085119	0.232873
Biological process	GO:0050919	negative chemotaxis	1/46	44/22796	0.085119	0.232873
Biological process	GO:0070232	regulation of T cell apoptotic process	1/46	44/22796	0.085119	0.232873
Biological process	GO:2000816	negative regulation of mitotic sister chromatid separation	1/46	44/22796	0.085119	0.232873
Biological process	GO:0006040	amino sugar metabolic process	1/46	45/22796	0.0869687	0.234526
Biological process	GO:0030261	chromosome condensation	1/46	45/22796	0.0869687	0.234526
Biological process	GO:0050918	positive chemotaxis	1/46	45/22796	0.0869687	0.234526
Biological process	GO:1902100	negative regulation of metaphase/anaphase transition of cell cycle	1/46	45/22796	0.0869687	0.234526
Biological process	GO:0050670	regulation of lymphocyte proliferation	2/46	247/22796	0.0887338	0.234526
Biological process	GO:0010907	positive regulation of glucose metabolic process	1/46	46/22796	0.0888147	0.234526
Biological process	GO:0030890	positive regulation of B cell proliferation	1/46	46/22796	0.0888147	0.234526
Biological process	GO:0032881	regulation of polysaccharide metabolic process	1/46	46/22796	0.0888147	0.234526
Biological process	GO:0044848	biological phase	1/46	46/22796	0.0888147	0.234526
Biological process	GO:0055023	positive regulation of cardiac muscle tissue growth	1/46	46/22796	0.0888147	0.234526
Biological process	GO:1903580	positive regulation of ATP metabolic process	1/46	46/22796	0.0888147	0.234526
Biological process	GO:1905819	negative regulation of chromosome separation	1/46	46/22796	0.0888147	0.234526
Biological process	GO:0007411	axon guidance	2/46	250/22796	0.090568	0.234526
Biological process	GO:0001961	positive regulation of cytokine-mediated signaling pathway	1/46	47/22796	0.0906571	0.234526
Biological process	GO:0002369	T cell cytokine production	1/46	47/22796	0.0906571	0.234526
Biological process	GO:0006687	glycosphingolipid metabolic process	1/46	47/22796	0.0906571	0.234526
Biological process	GO:0021772	olfactory bulb development	1/46	47/22796	0.0906571	0.234526
Biological process	GO:0033048	negative regulation of mitotic sister chromatid segregation	1/46	47/22796	0.0906571	0.234526
Biological process	GO:0043277	apoptotic cell clearance	1/46	47/22796	0.0906571	0.234526
Biological process	GO:0043457	regulation of cellular respiration	1/46	47/22796	0.0906571	0.234526
Biological process	GO:0045923	positive regulation of fatty acid metabolic process	1/46	47/22796	0.0906571	0.234526
Biological process	GO:0072666	establishment of protein localization to vacuole	1/46	47/22796	0.0906571	0.234526
Biological process	GO:1900077	negative regulation of cellular response to insulin stimulus	1/46	47/22796	0.0906571	0.234526
Biological process	GO:2000826	regulation of heart morphogenesis	1/46	47/22796	0.0906571	0.234526
Biological process	GO:0032944	regulation of mononuclear cell proliferation	2/46	251/22796	0.0911819	0.234526
Biological process	GO:0097485	neuron projection guidance	2/46	251/22796	0.0911819	0.234526
Biological process	GO:1903320	regulation of protein modification by small protein conjugation or removal	2/46	251/22796	0.0911819	0.234526
Biological process	GO:0002920	regulation of humoral immune response	1/46	48/22796	0.0924959	0.234782
Biological process	GO:0003179	heart valve morphogenesis	1/46	48/22796	0.0924959	0.234782
Biological process	GO:0007080	mitotic metaphase plate congression	1/46	48/22796	0.0924959	0.234782
Biological process	GO:0048246	macrophage chemotaxis	1/46	48/22796	0.0924959	0.234782
Biological process	GO:0050856	regulation of T cell receptor signaling pathway	1/46	48/22796	0.0924959	0.234782
Biological process	GO:0051972	regulation of telomerase activity	1/46	48/22796	0.0924959	0.234782
Biological process	GO:0090068	positive regulation of cell cycle process	2/46	255/22796	0.0936501	0.235827
Biological process	GO:0019318	hexose metabolic process	2/46	256/22796	0.0942702	0.235827
Biological process	GO:0010677	negative regulation of cellular carbohydrate metabolic process	1/46	49/22796	0.094331	0.235827
Biological process	GO:0032210	regulation of telomere maintenance via telomerase	1/46	49/22796	0.094331	0.235827
Biological process	GO:0033046	negative regulation of sister chromatid segregation	1/46	49/22796	0.094331	0.235827
Biological process	GO:0060421	positive regulation of heart growth	1/46	49/22796	0.094331	0.235827
Biological process	GO:1902622	regulation of neutrophil migration	1/46	49/22796	0.094331	0.235827
Biological process	GO:0045444	fat cell differentiation	2/46	259/22796	0.0961379	0.238658
Biological process	GO:0021988	olfactory lobe development	1/46	50/22796	0.0961625	0.238658
Biological process	GO:0042088	T-helper 1 type immune response	1/46	50/22796	0.0961625	0.238658
Biological process	GO:0008038	neuron recognition	1/46	51/22796	0.0979903	0.238658
Biological process	GO:0045981	positive regulation of nucleotide metabolic process	1/46	51/22796	0.0979903	0.238658
Biological process	GO:0051438	regulation of ubiquitin-protein transferase activity	1/46	51/22796	0.0979903	0.238658
Biological process	GO:0051590	positive regulation of neurotransmitter transport	1/46	51/22796	0.0979903	0.238658
Biological process	GO:1900544	positive regulation of purine nucleotide metabolic process	1/46	51/22796	0.0979903	0.238658
Biological process	GO:0071375	cellular response to peptide hormone stimulus	2/46	262/22796	0.0980163	0.238658
Biological process	GO:0003197	endocardial cushion development	1/46	52/22796	0.0998146	0.238658
Biological process	GO:0006636	unsaturated fatty acid biosynthetic process	1/46	52/22796	0.0998146	0.238658
Biological process	GO:0010828	positive regulation of glucose transmembrane transport	1/46	52/22796	0.0998146	0.238658
Biological process	GO:0032206	positive regulation of telomere maintenance	1/46	52/22796	0.0998146	0.238658
Biological process	GO:0042738	exogenous drug catabolic process	1/46	52/22796	0.0998146	0.238658
Biological process	GO:0051985	negative regulation of chromosome segregation	1/46	52/22796	0.0998146	0.238658
Biological process	GO:0070229	negative regulation of lymphocyte apoptotic process	1/46	52/22796	0.0998146	0.238658
Biological process	GO:0090279	regulation of calcium ion import	1/46	52/22796	0.0998146	0.238658
Biological process	GO:1902041	regulation of extrinsic apoptotic signaling pathway via death domain receptors	1/46	52/22796	0.0998146	0.238658
Biological process	GO:0015980	energy derivation by oxidation of organic compounds	2/46	265/22796	0.0999052	0.238658
Biological process	GO:0070663	regulation of leukocyte proliferation	2/46	267/22796	0.10117	0.238658
Biological process	GO:0002042	cell migration involved in sprouting angiogenesis	1/46	53/22796	0.101635	0.238658
Biological process	GO:0003044	regulation of systemic arterial blood pressure mediated by a chemical signal	1/46	53/22796	0.101635	0.238658
Biological process	GO:0017001	antibiotic catabolic process	1/46	53/22796	0.101635	0.238658
Biological process	GO:0043392	negative regulation of DNA binding	1/46	53/22796	0.101635	0.238658
Biological process	GO:0046456	icosanoid biosynthetic process	1/46	53/22796	0.101635	0.238658
Biological process	GO:0046834	lipid phosphorylation	1/46	53/22796	0.101635	0.238658
Biological process	GO:0048599	oocyte development	1/46	53/22796	0.101635	0.238658
Biological process	GO:0060043	regulation of cardiac muscle cell proliferation	1/46	53/22796	0.101635	0.238658
Biological process	GO:0060412	ventricular septum morphogenesis	1/46	53/22796	0.101635	0.238658
Biological process	GO:0060760	positive regulation of response to cytokine stimulus	1/46	53/22796	0.101635	0.238658
Biological process	GO:0051054	positive regulation of DNA metabolic process	2/46	270/22796	0.103076	0.240973
Biological process	GO:0001662	behavioral fear response	1/46	54/22796	0.103452	0.240973
Biological process	GO:0006111	regulation of gluconeogenesis	1/46	54/22796	0.103452	0.240973
Biological process	GO:0045912	negative regulation of carbohydrate metabolic process	1/46	54/22796	0.103452	0.240973
Biological process	GO:0006650	glycerophospholipid metabolic process	2/46	273/22796	0.104993	0.24276
Biological process	GO:0002209	behavioral defense response	1/46	55/22796	0.105266	0.24276
Biological process	GO:0007062	sister chromatid cohesion	1/46	55/22796	0.105266	0.24276
Biological process	GO:0042743	hydrogen peroxide metabolic process	1/46	55/22796	0.105266	0.24276
Biological process	GO:2001222	regulation of neuron migration	1/46	55/22796	0.105266	0.24276
Biological process	GO:0002377	immunoglobulin production	2/46	274/22796	0.105634	0.243125
Biological process	GO:0010463	mesenchymal cell proliferation	1/46	56/22796	0.107076	0.244503
Biological process	GO:0034113	heterotypic cell-cell adhesion	1/46	56/22796	0.107076	0.244503
Biological process	GO:0050732	negative regulation of peptidyl-tyrosine phosphorylation	1/46	56/22796	0.107076	0.244503
Biological process	GO:0072132	mesenchyme morphogenesis	1/46	56/22796	0.107076	0.244503
Biological process	GO:0009994	oocyte differentiation	1/46	57/22796	0.108882	0.246204
Biological process	GO:0021795	cerebral cortex cell migration	1/46	57/22796	0.108882	0.246204
Biological process	GO:0044060	regulation of endocrine process	1/46	57/22796	0.108882	0.246204
Biological process	GO:0045839	negative regulation of mitotic nuclear division	1/46	57/22796	0.108882	0.246204
Biological process	GO:0055025	positive regulation of cardiac muscle tissue development	1/46	57/22796	0.108882	0.246204
Biological process	GO:0002820	negative regulation of adaptive immune response	1/46	58/22796	0.110684	0.247387
Biological process	GO:0008333	endosome to lysosome transport	1/46	58/22796	0.110684	0.247387
Biological process	GO:0033003	regulation of mast cell activation	1/46	58/22796	0.110684	0.247387
Biological process	GO:0045599	negative regulation of fat cell differentiation	1/46	58/22796	0.110684	0.247387
Biological process	GO:0071675	regulation of mononuclear cell migration	1/46	58/22796	0.110684	0.247387
Biological process	GO:1904356	regulation of telomere maintenance via telomere lengthening	1/46	58/22796	0.110684	0.247387
Biological process	GO:0031334	positive regulation of protein-containing complex assembly	2/46	283/22796	0.11145	0.247592
Biological process	GO:0002548	monocyte chemotaxis	1/46	59/22796	0.112484	0.247592
Biological process	GO:0002639	positive regulation of immunoglobulin production	1/46	59/22796	0.112484	0.247592
Biological process	GO:0003170	heart valve development	1/46	59/22796	0.112484	0.247592
Biological process	GO:0042551	neuron maturation	1/46	59/22796	0.112484	0.247592
Biological process	GO:0042596	fear response	1/46	59/22796	0.112484	0.247592
Biological process	GO:0050922	negative regulation of chemotaxis	1/46	59/22796	0.112484	0.247592
Biological process	GO:0060443	mammary gland morphogenesis	1/46	59/22796	0.112484	0.247592
Biological process	GO:0042593	glucose homeostasis	2/46	286/22796	0.113408	0.249154
Biological process	GO:0005996	monosaccharide metabolic process	2/46	287/22796	0.114063	0.24918
Biological process	GO:0033500	carbohydrate homeostasis	2/46	287/22796	0.114063	0.24918
Biological process	GO:0035924	cellular response to vascular endothelial growth factor stimulus	1/46	60/22796	0.114279	0.24918
Biological process	GO:0060711	labyrinthine layer development	1/46	60/22796	0.114279	0.24918
Biological process	GO:0002699	positive regulation of immune effector process	2/46	290/22796	0.116032	0.24994
Biological process	GO:0009247	glycolipid biosynthetic process	1/46	61/22796	0.116071	0.24994
Biological process	GO:0046173	polyol biosynthetic process	1/46	61/22796	0.116071	0.24994
Biological process	GO:0070098	chemokine-mediated signaling pathway	1/46	61/22796	0.116071	0.24994
Biological process	GO:1901990	regulation of mitotic cell cycle phase transition	2/46	291/22796	0.116691	0.24994
Biological process	GO:0001960	negative regulation of cytokine-mediated signaling pathway	1/46	62/22796	0.11786	0.24994
Biological process	GO:0006278	RNA-dependent DNA biosynthetic process	1/46	62/22796	0.11786	0.24994
Biological process	GO:0007004	telomere maintenance via telomerase	1/46	62/22796	0.11786	0.24994
Biological process	GO:0031124	mRNA 3'-end processing	1/46	62/22796	0.11786	0.24994
Biological process	GO:0045744	negative regulation of G protein-coupled receptor signaling pathway	1/46	62/22796	0.11786	0.24994
Biological process	GO:0046622	positive regulation of organ growth	1/46	62/22796	0.11786	0.24994
Biological process	GO:0048512	circadian behavior	1/46	62/22796	0.11786	0.24994
Biological process	GO:0051445	regulation of meiotic cell cycle	1/46	62/22796	0.11786	0.24994
Biological process	GO:0070231	T cell apoptotic process	1/46	62/22796	0.11786	0.24994
Biological process	GO:1903078	positive regulation of protein localization to plasma membrane	1/46	62/22796	0.11786	0.24994
Biological process	GO:0046605	regulation of centrosome cycle	1/46	63/22796	0.119645	0.252341
Biological process	GO:0060986	endocrine hormone secretion	1/46	63/22796	0.119645	0.252341
Biological process	GO:1905517	macrophage migration	1/46	63/22796	0.119645	0.252341
Biological process	GO:0033692	cellular polysaccharide biosynthetic process	1/46	64/22796	0.121426	0.253848
Biological process	GO:0051310	metaphase plate congression	1/46	64/22796	0.121426	0.253848
Biological process	GO:0072665	protein localization to vacuole	1/46	64/22796	0.121426	0.253848
Biological process	GO:0006909	phagocytosis	2/46	300/22796	0.122662	0.253848
Biological process	GO:0072659	protein localization to plasma membrane	2/46	300/22796	0.122662	0.253848
Biological process	GO:0002720	positive regulation of cytokine production involved in immune response	1/46	65/22796	0.123204	0.253848
Biological process	GO:0006879	cellular iron ion homeostasis	1/46	65/22796	0.123204	0.253848
Biological process	GO:0007622	rhythmic behavior	1/46	65/22796	0.123204	0.253848
Biological process	GO:0015909	long-chain fatty acid transport	1/46	65/22796	0.123204	0.253848
Biological process	GO:0042775	mitochondrial ATP synthesis coupled electron transport	1/46	65/22796	0.123204	0.253848
Biological process	GO:0045840	positive regulation of mitotic nuclear division	1/46	65/22796	0.123204	0.253848
Biological process	GO:0050854	regulation of antigen receptor-mediated signaling pathway	1/46	65/22796	0.123204	0.253848
Biological process	GO:0060038	cardiac muscle cell proliferation	1/46	65/22796	0.123204	0.253848
Biological process	GO:0048511	rhythmic process	2/46	303/22796	0.124669	0.255237
Biological process	GO:0006692	prostanoid metabolic process	1/46	66/22796	0.124978	0.255237
Biological process	GO:0006693	prostaglandin metabolic process	1/46	66/22796	0.124978	0.255237
Biological process	GO:0060761	negative regulation of response to cytokine stimulus	1/46	66/22796	0.124978	0.255237
Biological process	GO:1901570	fatty acid derivative biosynthetic process	1/46	66/22796	0.124978	0.255237
Biological process	GO:0046883	regulation of hormone secretion	2/46	306/22796	0.126684	0.257043
Biological process	GO:1901653	cellular response to peptide	2/46	306/22796	0.126684	0.257043
Biological process	GO:0035904	aorta development	1/46	67/22796	0.126749	0.257043
Biological process	GO:0042773	ATP synthesis coupled electron transport	1/46	67/22796	0.126749	0.257043
Biological process	GO:0000281	mitotic cytokinesis	1/46	68/22796	0.128516	0.257922
Biological process	GO:0010676	positive regulation of cellular carbohydrate metabolic process	1/46	68/22796	0.128516	0.257922
Biological process	GO:0045071	negative regulation of viral genome replication	1/46	68/22796	0.128516	0.257922
Biological process	GO:0046513	ceramide biosynthetic process	1/46	68/22796	0.128516	0.257922
Biological process	GO:0050994	regulation of lipid catabolic process	1/46	68/22796	0.128516	0.257922
Biological process	GO:0051784	negative regulation of nuclear division	1/46	68/22796	0.128516	0.257922
Biological process	GO:0016358	dendrite development	2/46	311/22796	0.13006	0.258776
Biological process	GO:0060326	cell chemotaxis	2/46	311/22796	0.13006	0.258776
Biological process	GO:0046324	regulation of glucose import	1/46	69/22796	0.13028	0.258776
Biological process	GO:0070936	protein K48-linked ubiquitination	1/46	69/22796	0.13028	0.258776
Biological process	GO:1901616	organic hydroxy compound catabolic process	1/46	69/22796	0.13028	0.258776
Biological process	GO:1904377	positive regulation of protein localization to cell periphery	1/46	69/22796	0.13028	0.258776
Biological process	GO:0042509	regulation of tyrosine phosphorylation of STAT protein	1/46	70/22796	0.13204	0.261824
Biological process	GO:0051321	meiotic cell cycle	2/46	315/22796	0.132776	0.262834
Biological process	GO:0046579	positive regulation of Ras protein signal transduction	1/46	71/22796	0.133797	0.263506
Biological process	GO:1990868	response to chemokine	1/46	71/22796	0.133797	0.263506
Biological process	GO:1990869	cellular response to chemokine	1/46	71/22796	0.133797	0.263506
Biological process	GO:0000271	polysaccharide biosynthetic process	1/46	72/22796	0.135551	0.265606
Biological process	GO:0022029	telencephalon cell migration	1/46	72/22796	0.135551	0.265606
Biological process	GO:0045806	negative regulation of endocytosis	1/46	72/22796	0.135551	0.265606
Biological process	GO:0002366	leukocyte activation involved in immune response	2/46	320/22796	0.13619	0.26641
Biological process	GO:1901987	regulation of cell cycle phase transition	2/46	321/22796	0.136876	0.267299
Biological process	GO:0048645	animal organ formation	1/46	73/22796	0.137301	0.267678
Biological process	GO:0006790	sulfur compound metabolic process	2/46	322/22796	0.137562	0.267738
Biological process	GO:0002263	cell activation involved in immune response	2/46	324/22796	0.138936	0.267931
Biological process	GO:0006635	fatty acid beta-oxidation	1/46	74/22796	0.139047	0.267931
Biological process	GO:0007260	tyrosine phosphorylation of STAT protein	1/46	74/22796	0.139047	0.267931
Biological process	GO:0030888	regulation of B cell proliferation	1/46	74/22796	0.139047	0.267931
Biological process	GO:0045669	positive regulation of osteoblast differentiation	1/46	74/22796	0.139047	0.267931
Biological process	GO:2000107	negative regulation of leukocyte apoptotic process	1/46	74/22796	0.139047	0.267931
Biological process	GO:0030100	regulation of endocytosis	2/46	325/22796	0.139625	0.268598
Biological process	GO:0016042	lipid catabolic process	2/46	326/22796	0.140314	0.269477
Biological process	GO:0021885	forebrain cell migration	1/46	75/22796	0.14079	0.269944
Biological process	GO:0007422	peripheral nervous system development	1/46	76/22796	0.14253	0.272379
Biological process	GO:0010833	telomere maintenance via telomere lengthening	1/46	76/22796	0.14253	0.272379
Biological process	GO:0007265	Ras protein signal transduction	2/46	330/22796	0.143078	0.272978
Biological process	GO:0060976	coronary vasculature development	1/46	77/22796	0.144266	0.274042
Biological process	GO:0002711	positive regulation of T cell mediated immunity	1/46	78/22796	0.145998	0.274042
Biological process	GO:0005977	glycogen metabolic process	1/46	78/22796	0.145998	0.274042
Biological process	GO:0006073	cellular glucan metabolic process	1/46	78/22796	0.145998	0.274042
Biological process	GO:0009988	cell-cell recognition	1/46	78/22796	0.145998	0.274042
Biological process	GO:0044042	glucan metabolic process	1/46	78/22796	0.145998	0.274042
Biological process	GO:0045739	positive regulation of DNA repair	1/46	78/22796	0.145998	0.274042
Biological process	GO:0061180	mammary gland epithelium development	1/46	78/22796	0.145998	0.274042
Biological process	GO:0071277	cellular response to calcium ion	1/46	78/22796	0.145998	0.274042
Biological process	GO:2000573	positive regulation of DNA biosynthetic process	1/46	78/22796	0.145998	0.274042
Biological process	GO:0046651	lymphocyte proliferation	2/46	336/22796	0.147247	0.275062
Biological process	GO:0006094	gluconeogenesis	1/46	79/22796	0.147727	0.275062
Biological process	GO:0021879	forebrain neuron differentiation	1/46	79/22796	0.147727	0.275062
Biological process	GO:0045123	cellular extravasation	1/46	79/22796	0.147727	0.275062
Biological process	GO:0051057	positive regulation of small GTPase mediated signal transduction	1/46	79/22796	0.147727	0.275062
Biological process	GO:0032204	regulation of telomere maintenance	1/46	80/22796	0.149453	0.277385
Biological process	GO:0046626	regulation of insulin receptor signaling pathway	1/46	80/22796	0.149453	0.277385
Biological process	GO:0032943	mononuclear cell proliferation	2/46	340/22796	0.15004	0.277474
Biological process	GO:0006766	vitamin metabolic process	1/46	81/22796	0.151176	0.277474
Biological process	GO:0006919	activation of cysteine-type endopeptidase activity involved in apoptotic process	1/46	81/22796	0.151176	0.277474
Biological process	GO:0014855	striated muscle cell proliferation	1/46	81/22796	0.151176	0.277474
Biological process	GO:0019731	antibacterial humoral response	1/46	81/22796	0.151176	0.277474
Biological process	GO:0032729	positive regulation of interferon-gamma production	1/46	81/22796	0.151176	0.277474
Biological process	GO:0033143	regulation of intracellular steroid hormone receptor signaling pathway	1/46	81/22796	0.151176	0.277474
Biological process	GO:0019319	hexose biosynthetic process	1/46	82/22796	0.152895	0.278864
Biological process	GO:0031397	negative regulation of protein ubiquitination	1/46	82/22796	0.152895	0.278864
Biological process	GO:0046785	microtubule polymerization	1/46	82/22796	0.152895	0.278864
Biological process	GO:0051303	establishment of chromosome localization	1/46	82/22796	0.152895	0.278864
Biological process	GO:0031640	killing of cells of other organism	1/46	83/22796	0.15461	0.279794
Biological process	GO:0032722	positive regulation of chemokine production	1/46	83/22796	0.15461	0.279794
Biological process	GO:0044364	disruption of cells of other organism	1/46	83/22796	0.15461	0.279794
Biological process	GO:0050688	regulation of defense response to virus	1/46	83/22796	0.15461	0.279794
Biological process	GO:0060191	regulation of lipase activity	1/46	83/22796	0.15461	0.279794
Biological process	GO:0045787	positive regulation of cell cycle	2/46	348/22796	0.15566	0.281254
Biological process	GO:0050000	chromosome localization	1/46	84/22796	0.156322	0.281574
Biological process	GO:0055021	regulation of cardiac muscle tissue growth	1/46	84/22796	0.156322	0.281574
Biological process	GO:0051785	positive regulation of nuclear division	1/46	85/22796	0.158031	0.284211
Biological process	GO:0003151	outflow tract morphogenesis	1/46	86/22796	0.159736	0.285859
Biological process	GO:0022904	respiratory electron transport chain	1/46	86/22796	0.159736	0.285859
Biological process	GO:1903532	positive regulation of secretion by cell	2/46	355/22796	0.160611	0.285859
Biological process	GO:0009636	response to toxic substance	2/46	356/22796	0.16132	0.285859
Biological process	GO:0002637	regulation of immunoglobulin production	1/46	87/22796	0.161438	0.285859
Biological process	GO:0006664	glycolipid metabolic process	1/46	87/22796	0.161438	0.285859
Biological process	GO:0045844	positive regulation of striated muscle tissue development	1/46	87/22796	0.161438	0.285859
Biological process	GO:0048636	positive regulation of muscle organ development	1/46	87/22796	0.161438	0.285859
Biological process	GO:0060411	cardiac septum morphogenesis	1/46	87/22796	0.161438	0.285859
Biological process	GO:0045862	positive regulation of proteolysis	2/46	357/22796	0.162031	0.285859
Biological process	GO:0003281	ventricular septum development	1/46	88/22796	0.163137	0.285859
Biological process	GO:0006112	energy reserve metabolic process	1/46	88/22796	0.163137	0.285859
Biological process	GO:0007218	neuropeptide signaling pathway	1/46	88/22796	0.163137	0.285859
Biological process	GO:0008593	regulation of Notch signaling pathway	1/46	88/22796	0.163137	0.285859
Biological process	GO:0045913	positive regulation of carbohydrate metabolic process	1/46	88/22796	0.163137	0.285859
Biological process	GO:1901863	positive regulation of muscle tissue development	1/46	88/22796	0.163137	0.285859
Biological process	GO:1903509	liposaccharide metabolic process	1/46	88/22796	0.163137	0.285859
Biological process	GO:0032102	negative regulation of response to external stimulus	2/46	360/22796	0.164165	0.286665
Biological process	GO:0044282	small molecule catabolic process	2/46	360/22796	0.164165	0.286665
Biological process	GO:0010827	regulation of glucose transmembrane transport	1/46	89/22796	0.164832	0.286665
Biological process	GO:0032436	positive regulation of proteasomal ubiquitin-dependent protein catabolic process	1/46	89/22796	0.164832	0.286665
Biological process	GO:0046364	monosaccharide biosynthetic process	1/46	89/22796	0.164832	0.286665
Biological process	GO:0002088	lens development in camera-type eye	1/46	90/22796	0.166524	0.288222
Biological process	GO:0055072	iron ion homeostasis	1/46	90/22796	0.166524	0.288222
Biological process	GO:0071674	mononuclear cell migration	1/46	90/22796	0.166524	0.288222
Biological process	GO:0070661	leukocyte proliferation	2/46	364/22796	0.16702	0.288222
Biological process	GO:0002532	production of molecular mediator involved in inflammatory response	1/46	91/22796	0.168213	0.288222
Biological process	GO:0019226	transmission of nerve impulse	1/46	91/22796	0.168213	0.288222
Biological process	GO:0032024	positive regulation of insulin secretion	1/46	91/22796	0.168213	0.288222
Biological process	GO:0035023	regulation of Rho protein signal transduction	1/46	91/22796	0.168213	0.288222
Biological process	GO:0045576	mast cell activation	1/46	91/22796	0.168213	0.288222
Biological process	GO:0046888	negative regulation of hormone secretion	1/46	91/22796	0.168213	0.288222
Biological process	GO:0032496	response to lipopolysaccharide	2/46	367/22796	0.169167	0.288553
Biological process	GO:1990778	protein localization to cell periphery	2/46	368/22796	0.169883	0.288553
Biological process	GO:0021872	forebrain generation of neurons	1/46	92/22796	0.169898	0.288553
Biological process	GO:0030148	sphingolipid biosynthetic process	1/46	92/22796	0.169898	0.288553
Biological process	GO:0060420	regulation of heart growth	1/46	92/22796	0.169898	0.288553
Biological process	GO:1904035	regulation of epithelial cell apoptotic process	1/46	92/22796	0.169898	0.288553
Biological process	GO:0006869	lipid transport	2/46	370/22796	0.171318	0.290062
Biological process	GO:0009408	response to heat	1/46	93/22796	0.17158	0.290062
Biological process	GO:1903321	negative regulation of protein modification by small protein conjugation or removal	1/46	93/22796	0.17158	0.290062
Biological process	GO:0045860	positive regulation of protein kinase activity	2/46	371/22796	0.172037	0.290062
Biological process	GO:0046879	hormone secretion	2/46	371/22796	0.172037	0.290062
Biological process	GO:0050900	leukocyte migration	2/46	372/22796	0.172755	0.290851
Biological process	GO:0061640	cytoskeleton-dependent cytokinesis	1/46	94/22796	0.173258	0.291275
Biological process	GO:0015908	fatty acid transport	1/46	95/22796	0.174933	0.293665
Biological process	GO:0046486	glycerolipid metabolic process	2/46	376/22796	0.175636	0.294342
Biological process	GO:0010389	regulation of G2/M transition of mitotic cell cycle	1/46	96/22796	0.176605	0.294342
Biological process	GO:0070509	calcium ion import	1/46	96/22796	0.176605	0.294342
Biological process	GO:1900076	regulation of cellular response to insulin stimulus	1/46	96/22796	0.176605	0.294342
Biological process	GO:1903578	regulation of ATP metabolic process	1/46	96/22796	0.176605	0.294342
Biological process	GO:0006672	ceramide metabolic process	1/46	97/22796	0.178274	0.295848
Biological process	GO:0032890	regulation of organic acid transport	1/46	97/22796	0.178274	0.295848
Biological process	GO:1903313	positive regulation of mRNA metabolic process	1/46	97/22796	0.178274	0.295848
Biological process	GO:0002718	regulation of cytokine production involved in immune response	1/46	98/22796	0.179939	0.296544
Biological process	GO:0030838	positive regulation of actin filament polymerization	1/46	98/22796	0.179939	0.296544
Biological process	GO:0044272	sulfur compound biosynthetic process	1/46	98/22796	0.179939	0.296544
Biological process	GO:0050795	regulation of behavior	1/46	98/22796	0.179939	0.296544
Biological process	GO:0051346	negative regulation of hydrolase activity	2/46	382/22796	0.179972	0.296544
Biological process	GO:0009914	hormone transport	2/46	384/22796	0.181421	0.297119
Biological process	GO:0006892	post-Golgi vesicle-mediated transport	1/46	99/22796	0.181601	0.297119
Biological process	GO:0032611	interleukin-1 beta production	1/46	99/22796	0.181601	0.297119
Biological process	GO:0042116	macrophage activation	1/46	99/22796	0.181601	0.297119
Biological process	GO:0044264	cellular polysaccharide metabolic process	1/46	99/22796	0.181601	0.297119
Biological process	GO:0002237	response to molecule of bacterial origin	2/46	388/22796	0.184324	0.30115
Biological process	GO:0030593	neutrophil chemotaxis	1/46	101/22796	0.184915	0.30169
Biological process	GO:0019217	regulation of fatty acid metabolic process	1/46	102/22796	0.186567	0.302682
Biological process	GO:0021954	central nervous system neuron development	1/46	102/22796	0.186567	0.302682
Biological process	GO:0050772	positive regulation of axonogenesis	1/46	102/22796	0.186567	0.302682
Biological process	GO:1903901	negative regulation of viral life cycle	1/46	102/22796	0.186567	0.302682
Biological process	GO:0009306	protein secretion	2/46	393/22796	0.187964	0.303237
Biological process	GO:0033555	multicellular organismal response to stress	1/46	103/22796	0.188216	0.303237
Biological process	GO:0045185	maintenance of protein location	1/46	103/22796	0.188216	0.303237
Biological process	GO:2000060	positive regulation of ubiquitin-dependent protein catabolic process	1/46	103/22796	0.188216	0.303237
Biological process	GO:2001237	negative regulation of extrinsic apoptotic signaling pathway	1/46	103/22796	0.188216	0.303237
Biological process	GO:1902749	regulation of cell cycle G2/M phase transition	1/46	104/22796	0.189861	0.305464
Biological process	GO:0019221	cytokine-mediated signaling pathway	2/46	396/22796	0.190153	0.305509
Biological process	GO:0006022	aminoglycan metabolic process	1/46	105/22796	0.191504	0.306161
Biological process	GO:0007041	lysosomal transport	1/46	105/22796	0.191504	0.306161
Biological process	GO:0015844	monoamine transport	1/46	105/22796	0.191504	0.306161
Biological process	GO:0051098	regulation of binding	2/46	398/22796	0.191614	0.306161
Biological process	GO:0031123	RNA 3'-end processing	1/46	106/22796	0.193143	0.306912
Biological process	GO:0032091	negative regulation of protein binding	1/46	106/22796	0.193143	0.306912
Biological process	GO:0048477	oogenesis	1/46	106/22796	0.193143	0.306912
Biological process	GO:0110110	positive regulation of animal organ morphogenesis	1/46	106/22796	0.193143	0.306912
Biological process	GO:0022411	cellular component disassembly	2/46	401/22796	0.193809	0.30755
Biological process	GO:0055024	regulation of cardiac muscle tissue development	1/46	107/22796	0.194778	0.308665
Biological process	GO:0031331	positive regulation of cellular catabolic process	2/46	403/22796	0.195275	0.309029
Biological process	GO:0002709	regulation of T cell mediated immunity	1/46	108/22796	0.196411	0.309561
Biological process	GO:0031058	positive regulation of histone modification	1/46	108/22796	0.196411	0.309561
Biological process	GO:0045778	positive regulation of ossification	1/46	108/22796	0.196411	0.309561
Biological process	GO:1901800	positive regulation of proteasomal protein catabolic process	1/46	109/22796	0.19804	0.311705
Biological process	GO:0034766	negative regulation of ion transmembrane transport	1/46	110/22796	0.199666	0.31299
Biological process	GO:0062014	negative regulation of small molecule metabolic process	1/46	110/22796	0.199666	0.31299
Biological process	GO:1900542	regulation of purine nucleotide metabolic process	1/46	110/22796	0.199666	0.31299
Biological process	GO:0000077	DNA damage checkpoint	1/46	111/22796	0.201289	0.313838
Biological process	GO:0030518	intracellular steroid hormone receptor signaling pathway	1/46	111/22796	0.201289	0.313838
Biological process	GO:0032642	regulation of chemokine production	1/46	111/22796	0.201289	0.313838
Biological process	GO:0060840	artery development	1/46	111/22796	0.201289	0.313838
Biological process	GO:0002367	cytokine production involved in immune response	1/46	112/22796	0.202909	0.314251
Biological process	GO:0006275	regulation of DNA replication	1/46	112/22796	0.202909	0.314251
Biological process	GO:0045069	regulation of viral genome replication	1/46	112/22796	0.202909	0.314251
Biological process	GO:0055017	cardiac muscle tissue growth	1/46	112/22796	0.202909	0.314251
Biological process	GO:1905477	positive regulation of protein localization to membrane	1/46	112/22796	0.202909	0.314251
Biological process	GO:0043161	proteasome-mediated ubiquitin-dependent protein catabolic process	2/46	415/22796	0.204097	0.315072
Biological process	GO:0002275	myeloid cell activation involved in immune response	1/46	113/22796	0.204525	0.315072
Biological process	GO:0006119	oxidative phosphorylation	1/46	113/22796	0.204525	0.315072
Biological process	GO:0007156	homophilic cell adhesion via plasma membrane adhesion molecules	1/46	113/22796	0.204525	0.315072
Biological process	GO:0031349	positive regulation of defense response	2/46	417/22796	0.205572	0.315462
Biological process	GO:0051047	positive regulation of secretion	2/46	417/22796	0.205572	0.315462
Biological process	GO:0001892	embryonic placenta development	1/46	114/22796	0.206138	0.315462
Biological process	GO:0006140	regulation of nucleotide metabolic process	1/46	114/22796	0.206138	0.315462
Biological process	GO:0019751	polyol metabolic process	1/46	114/22796	0.206138	0.315462
Biological process	GO:0003014	renal system process	1/46	115/22796	0.207748	0.315843
Biological process	GO:0021987	cerebral cortex development	1/46	115/22796	0.207748	0.315843
Biological process	GO:0032147	activation of protein kinase activity	1/46	115/22796	0.207748	0.315843
Biological process	GO:0032602	chemokine production	1/46	115/22796	0.207748	0.315843
Biological process	GO:1903076	regulation of protein localization to plasma membrane	1/46	115/22796	0.207748	0.315843
Biological process	GO:0010927	cellular component assembly involved in morphogenesis	1/46	116/22796	0.209355	0.316213
Biological process	GO:0043534	blood vessel endothelial cell migration	1/46	116/22796	0.209355	0.316213
Biological process	GO:0048814	regulation of dendrite morphogenesis	1/46	116/22796	0.209355	0.316213
Biological process	GO:0061844	antimicrobial humoral immune response mediated by antimicrobial peptide	1/46	116/22796	0.209355	0.316213
Biological process	GO:2001022	positive regulation of response to DNA damage stimulus	1/46	116/22796	0.209355	0.316213
Biological process	GO:0050764	regulation of phagocytosis	1/46	117/22796	0.210959	0.318221
Biological process	GO:0007264	small GTPase mediated signal transduction	2/46	425/22796	0.211486	0.318602
Biological process	GO:0031570	DNA integrity checkpoint	1/46	118/22796	0.212559	0.318976
Biological process	GO:0043401	steroid hormone mediated signaling pathway	1/46	118/22796	0.212559	0.318976
Biological process	GO:2000278	regulation of DNA biosynthetic process	1/46	118/22796	0.212559	0.318976
Biological process	GO:0009314	response to radiation	2/46	427/22796	0.212967	0.319175
Biological process	GO:1904019	epithelial cell apoptotic process	1/46	119/22796	0.214156	0.320544
Biological process	GO:0032612	interleukin-1 production	1/46	120/22796	0.21575	0.321684
Biological process	GO:0032649	regulation of interferon-gamma production	1/46	120/22796	0.21575	0.321684
Biological process	GO:0042100	B cell proliferation	1/46	120/22796	0.21575	0.321684
Biological process	GO:0001933	negative regulation of protein phosphorylation	2/46	432/22796	0.216675	0.322648
Biological process	GO:0002696	positive regulation of leukocyte activation	2/46	435/22796	0.218903	0.32517
Biological process	GO:0060419	heart growth	1/46	122/22796	0.218929	0.32517
Biological process	GO:0003073	regulation of systemic arterial blood pressure	1/46	123/22796	0.220514	0.327105
Biological process	GO:0002040	sprouting angiogenesis	1/46	124/22796	0.222095	0.327774
Biological process	GO:0048525	negative regulation of viral process	1/46	124/22796	0.222095	0.327774
Biological process	GO:0090277	positive regulation of peptide hormone secretion	1/46	124/22796	0.222095	0.327774
Biological process	GO:1905269	positive regulation of chromatin organization	1/46	124/22796	0.222095	0.327774
Biological process	GO:0052547	regulation of peptidase activity	2/46	441/22796	0.223365	0.328848
Biological process	GO:0030282	bone mineralization	1/46	125/22796	0.223673	0.328848
Biological process	GO:1903052	positive regulation of proteolysis involved in cellular protein catabolic process	1/46	125/22796	0.223673	0.328848
Biological process	GO:0000723	telomere maintenance	1/46	126/22796	0.225249	0.32991
Biological process	GO:0002286	T cell activation involved in immune response	1/46	126/22796	0.225249	0.32991
Biological process	GO:0071621	granulocyte chemotaxis	1/46	126/22796	0.225249	0.32991
Biological process	GO:0002790	peptide secretion	2/46	445/22796	0.226344	0.330543
Biological process	GO:0043406	positive regulation of MAP kinase activity	1/46	127/22796	0.226821	0.330543
Biological process	GO:0046467	membrane lipid biosynthetic process	1/46	127/22796	0.226821	0.330543
Biological process	GO:0046620	regulation of organ growth	1/46	127/22796	0.226821	0.330543
Biological process	GO:0002526	acute inflammatory response	1/46	128/22796	0.22839	0.331443
Biological process	GO:0032200	telomere organization	1/46	128/22796	0.22839	0.331443
Biological process	GO:0043280	positive regulation of cysteine-type endopeptidase activity involved in apoptotic process	1/46	128/22796	0.22839	0.331443
Biological process	GO:0033674	positive regulation of kinase activity	2/46	448/22796	0.228581	0.331443
Biological process	GO:0007098	centrosome cycle	1/46	129/22796	0.229955	0.332604
Biological process	GO:0046474	glycerophospholipid biosynthetic process	1/46	129/22796	0.229955	0.332604
Biological process	GO:0003279	cardiac septum development	1/46	130/22796	0.231518	0.333202
Biological process	GO:0019079	viral genome replication	1/46	130/22796	0.231518	0.333202
Biological process	GO:0050868	negative regulation of T cell activation	1/46	130/22796	0.231518	0.333202
Biological process	GO:0051101	regulation of DNA binding	1/46	130/22796	0.231518	0.333202
Biological process	GO:0050867	positive regulation of cell activation	2/46	453/22796	0.232313	0.333932
Biological process	GO:0006282	regulation of DNA repair	1/46	131/22796	0.233078	0.334203
Biological process	GO:0015696	ammonium transport	1/46	131/22796	0.233078	0.334203
Biological process	GO:0014902	myotube differentiation	1/46	132/22796	0.234634	0.335605
Biological process	GO:0032609	interferon-gamma production	1/46	132/22796	0.234634	0.335605
Biological process	GO:0043900	regulation of multi-organism process	2/46	457/22796	0.235302	0.336145
Biological process	GO:0032273	positive regulation of protein polymerization	1/46	133/22796	0.236188	0.336169
Biological process	GO:0050852	T cell receptor signaling pathway	1/46	133/22796	0.236188	0.336169
Biological process	GO:1905039	carboxylic acid transmembrane transport	1/46	133/22796	0.236188	0.336169
Biological process	GO:0016570	histone modification	2/46	459/22796	0.236797	0.336623
Biological process	GO:0007093	mitotic cell cycle checkpoint	1/46	134/22796	0.237738	0.336723
Biological process	GO:0032434	regulation of proteasomal ubiquitin-dependent protein catabolic process	1/46	134/22796	0.237738	0.336723
Biological process	GO:1903825	organic acid transmembrane transport	1/46	134/22796	0.237738	0.336723
Biological process	GO:0022407	regulation of cell-cell adhesion	2/46	461/22796	0.238293	0.337098
Biological process	GO:0006397	mRNA processing	2/46	467/22796	0.242784	0.343033
Biological process	GO:0006665	sphingolipid metabolic process	1/46	138/22796	0.243909	0.343367
Biological process	GO:0007266	Rho protein signal transduction	1/46	138/22796	0.243909	0.343367
Biological process	GO:0010811	positive regulation of cell-substrate adhesion	1/46	138/22796	0.243909	0.343367
Biological process	GO:0009896	positive regulation of catabolic process	2/46	470/22796	0.245032	0.34453
Biological process	GO:0008277	regulation of G protein-coupled receptor signaling pathway	1/46	139/22796	0.245444	0.344691
Biological process	GO:0048732	gland development	2/46	471/22796	0.245781	0.344748
Biological process	GO:0034763	negative regulation of transmembrane transport	1/46	140/22796	0.246976	0.346005
Biological process	GO:0016569	covalent chromatin modification	2/46	474/22796	0.24803	0.347063
Biological process	GO:1904375	regulation of protein localization to cell periphery	1/46	141/22796	0.248505	0.347308
Biological process	GO:0007189	adenylate cyclase-activating G protein-coupled receptor signaling pathway	1/46	142/22796	0.25003	0.347694
Biological process	GO:0016052	carbohydrate catabolic process	1/46	142/22796	0.25003	0.347694
Biological process	GO:0031023	microtubule organizing center organization	1/46	142/22796	0.25003	0.347694
Biological process	GO:0046165	alcohol biosynthetic process	1/46	142/22796	0.25003	0.347694
Biological process	GO:0015711	organic anion transport	2/46	477/22796	0.25028	0.347694
Biological process	GO:0002456	T cell mediated immunity	1/46	143/22796	0.251553	0.349045
Biological process	GO:0007409	axonogenesis	2/46	480/22796	0.252531	0.349898
Biological process	GO:0046488	phosphatidylinositol metabolic process	1/46	144/22796	0.253073	0.349898
Biological process	GO:1903038	negative regulation of leukocyte cell-cell adhesion	1/46	144/22796	0.253073	0.349898
Biological process	GO:0044070	regulation of anion transport	1/46	145/22796	0.25459	0.350741
Biological process	GO:0051928	positive regulation of calcium ion transport	1/46	145/22796	0.25459	0.350741
Biological process	GO:1903364	positive regulation of cellular protein catabolic process	1/46	145/22796	0.25459	0.350741
Biological process	GO:0016999	antibiotic metabolic process	1/46	147/22796	0.257614	0.354067
Biological process	GO:1901136	carbohydrate derivative catabolic process	1/46	147/22796	0.257614	0.354067
Biological process	GO:0007034	vacuolar transport	1/46	148/22796	0.259122	0.354428
Biological process	GO:0007043	cell-cell junction assembly	1/46	148/22796	0.259122	0.354428
Biological process	GO:0050671	positive regulation of lymphocyte proliferation	1/46	148/22796	0.259122	0.354428
Biological process	GO:0050684	regulation of mRNA processing	1/46	148/22796	0.259122	0.354428
Biological process	GO:0050808	synapse organization	2/46	490/22796	0.260038	0.354428
Biological process	GO:0002708	positive regulation of lymphocyte mediated immunity	1/46	149/22796	0.260627	0.354428
Biological process	GO:0003231	cardiac ventricle development	1/46	149/22796	0.260627	0.354428
Biological process	GO:0045598	regulation of fat cell differentiation	1/46	149/22796	0.260627	0.354428
Biological process	GO:2001056	positive regulation of cysteine-type endopeptidase activity	1/46	149/22796	0.260627	0.354428
Biological process	GO:0002698	negative regulation of immune effector process	1/46	150/22796	0.262129	0.355221
Biological process	GO:0003206	cardiac chamber morphogenesis	1/46	150/22796	0.262129	0.355221
Biological process	GO:0032946	positive regulation of mononuclear cell proliferation	1/46	150/22796	0.262129	0.355221
Biological process	GO:0002824	positive regulation of adaptive immune response based on somatic recombination of immune receptors built from immunoglobulin superfamily domains	1/46	151/22796	0.263628	0.35642
Biological process	GO:0050729	positive regulation of inflammatory response	1/46	151/22796	0.263628	0.35642
Biological process	GO:0010498	proteasomal protein catabolic process	2/46	496/22796	0.264545	0.357243
Biological process	GO:0044419	biological process involved in interspecies interaction between organisms	2/46	497/22796	0.265296	0.357841
Biological process	GO:0001824	blastocyst development	1/46	153/22796	0.266616	0.358372
Biological process	GO:0035637	multicellular organismal signaling	1/46	153/22796	0.266616	0.358372
Biological process	GO:0050921	positive regulation of chemotaxis	1/46	153/22796	0.266616	0.358372
Biological process	GO:0010565	regulation of cellular ketone metabolic process	1/46	154/22796	0.268106	0.359541
Biological process	GO:2001251	negative regulation of chromosome organization	1/46	154/22796	0.268106	0.359541
Biological process	GO:0022612	gland morphogenesis	1/46	155/22796	0.269593	0.360701
Biological process	GO:0045667	regulation of osteoblast differentiation	1/46	155/22796	0.269593	0.360701
Biological process	GO:0006633	fatty acid biosynthetic process	1/46	156/22796	0.271077	0.361852
Biological process	GO:0050871	positive regulation of B cell activation	1/46	156/22796	0.271077	0.361852
Biological process	GO:0016482	cytosolic transport	1/46	157/22796	0.272558	0.363411
Biological process	GO:0002821	positive regulation of adaptive immune response	1/46	158/22796	0.274036	0.364544
Biological process	GO:0006323	DNA packaging	1/46	158/22796	0.274036	0.364544
Biological process	GO:0050728	negative regulation of inflammatory response	1/46	160/22796	0.276984	0.368042
Biological process	GO:0007601	visual perception	1/46	161/22796	0.278453	0.369571
Biological process	GO:0007292	female gamete generation	1/46	162/22796	0.279919	0.370247
Biological process	GO:0009755	hormone-mediated signaling pathway	1/46	162/22796	0.279919	0.370247
Biological process	GO:0070665	positive regulation of leukocyte proliferation	1/46	162/22796	0.279919	0.370247
Biological process	GO:2000058	regulation of ubiquitin-dependent protein catabolic process	1/46	163/22796	0.281383	0.371758
Biological process	GO:0009266	response to temperature stimulus	1/46	164/22796	0.282843	0.373263
Biological process	GO:0021543	pallium development	1/46	165/22796	0.284301	0.374335
Biological process	GO:0050953	sensory perception of light stimulus	1/46	165/22796	0.284301	0.374335
Biological process	GO:0046425	regulation of receptor signaling pathway via JAK-STAT	1/46	166/22796	0.285756	0.374973
Biological process	GO:0050714	positive regulation of protein secretion	1/46	166/22796	0.285756	0.374973
Biological process	GO:0071383	cellular response to steroid hormone stimulus	1/46	166/22796	0.285756	0.374973
Biological process	GO:0002244	hematopoietic progenitor cell differentiation	1/46	168/22796	0.288656	0.377074
Biological process	GO:1901991	negative regulation of mitotic cell cycle phase transition	1/46	168/22796	0.288656	0.377074
Biological process	GO:1903531	negative regulation of secretion by cell	1/46	168/22796	0.288656	0.377074
Biological process	GO:2001236	regulation of extrinsic apoptotic signaling pathway	1/46	168/22796	0.288656	0.377074
Biological process	GO:0046887	positive regulation of hormone secretion	1/46	169/22796	0.290103	0.378536
Biological process	GO:0010950	positive regulation of endopeptidase activity	1/46	170/22796	0.291546	0.37914
Biological process	GO:0050680	negative regulation of epithelial cell proliferation	1/46	170/22796	0.291546	0.37914
Biological process	GO:0051250	negative regulation of lymphocyte activation	1/46	170/22796	0.291546	0.37914
Biological process	GO:0002831	regulation of response to biotic stimulus	1/46	172/22796	0.294424	0.381752
Biological process	GO:0071897	DNA biosynthetic process	1/46	172/22796	0.294424	0.381752
Biological process	GO:0031056	regulation of histone modification	1/46	173/22796	0.295858	0.381752
Biological process	GO:0031214	biomineral tissue development	1/46	173/22796	0.295858	0.381752
Biological process	GO:0042552	myelination	1/46	173/22796	0.295858	0.381752
Biological process	GO:0045017	glycerolipid biosynthetic process	1/46	173/22796	0.295858	0.381752
Biological process	GO:1904892	regulation of receptor signaling pathway via STAT	1/46	173/22796	0.295858	0.381752
Biological process	GO:0001890	placenta development	1/46	174/22796	0.29729	0.383174
Biological process	GO:0030833	regulation of actin filament polymerization	1/46	175/22796	0.298719	0.384162
Biological process	GO:0045333	cellular respiration	1/46	175/22796	0.298719	0.384162
Biological process	GO:0007272	ensheathment of neurons	1/46	176/22796	0.300145	0.385142
Biological process	GO:0008366	axon ensheathment	1/46	176/22796	0.300145	0.385142
Biological process	GO:0000910	cytokinesis	1/46	178/22796	0.302988	0.388361
Biological process	GO:1901988	negative regulation of cell cycle phase transition	1/46	179/22796	0.304406	0.389747
Biological process	GO:0007219	Notch signaling pathway	1/46	180/22796	0.305821	0.390266
Biological process	GO:0010952	positive regulation of peptidase activity	1/46	180/22796	0.305821	0.390266
Biological process	GO:0051588	regulation of neurotransmitter transport	1/46	180/22796	0.305821	0.390266
Biological process	GO:0006643	membrane lipid metabolic process	1/46	181/22796	0.307233	0.390778
Biological process	GO:0015718	monocarboxylic acid transport	1/46	181/22796	0.307233	0.390778
Biological process	GO:1903900	regulation of viral life cycle	1/46	181/22796	0.307233	0.390778
Biological process	GO:0016202	regulation of striated muscle tissue development	1/46	182/22796	0.308642	0.391712
Biological process	GO:0043271	negative regulation of ion transport	1/46	182/22796	0.308642	0.391712
Biological process	GO:0007259	receptor signaling pathway via JAK-STAT	1/46	183/22796	0.310048	0.392209
Biological process	GO:0045834	positive regulation of lipid metabolic process	1/46	183/22796	0.310048	0.392209
Biological process	GO:0048813	dendrite morphogenesis	1/46	183/22796	0.310048	0.392209
Biological process	GO:1901861	regulation of muscle tissue development	1/46	185/22796	0.312852	0.395325
Biological process	GO:0042129	regulation of T cell proliferation	1/46	186/22796	0.31425	0.395798
Biological process	GO:0043524	negative regulation of neuron apoptotic process	1/46	186/22796	0.31425	0.395798
Biological process	GO:0048634	regulation of muscle organ development	1/46	186/22796	0.31425	0.395798
Biological process	GO:0009749	response to glucose	1/46	187/22796	0.315645	0.396694
Biological process	GO:0050796	regulation of insulin secretion	1/46	187/22796	0.315645	0.396694
Biological process	GO:0002705	positive regulation of leukocyte mediated immunity	1/46	190/22796	0.319814	0.400631
Biological process	GO:0009746	response to hexose	1/46	190/22796	0.319814	0.400631
Biological process	GO:0097696	receptor signaling pathway via STAT	1/46	190/22796	0.319814	0.400631
Biological process	GO:0034284	response to monosaccharide	1/46	191/22796	0.321198	0.400635
Biological process	GO:0045766	positive regulation of angiogenesis	1/46	191/22796	0.321198	0.400635
Biological process	GO:0061136	regulation of proteasomal protein catabolic process	1/46	191/22796	0.321198	0.400635
Biological process	GO:2000241	regulation of reproductive process	1/46	191/22796	0.321198	0.400635
Biological process	GO:0008064	regulation of actin polymerization or depolymerization	1/46	192/22796	0.32258	0.401064
Biological process	GO:0030041	actin filament polymerization	1/46	192/22796	0.32258	0.401064
Biological process	GO:0045216	cell-cell junction organization	1/46	192/22796	0.32258	0.401064
Biological process	GO:0010770	positive regulation of cell morphogenesis involved in differentiation	1/46	193/22796	0.323958	0.402346
Biological process	GO:0019933	cAMP-mediated signaling	1/46	194/22796	0.325334	0.402762
Biological process	GO:0043405	regulation of MAP kinase activity	1/46	194/22796	0.325334	0.402762
Biological process	GO:0043901	negative regulation of multi-organism process	1/46	194/22796	0.325334	0.402762
Biological process	GO:0030832	regulation of actin filament length	1/46	195/22796	0.326707	0.40403
Biological process	GO:0001764	neuron migration	1/46	196/22796	0.328078	0.405293
Biological process	GO:0002793	positive regulation of peptide secretion	1/46	197/22796	0.329445	0.406549
Biological process	GO:0003205	cardiac chamber development	1/46	198/22796	0.33081	0.407367
Biological process	GO:0051048	negative regulation of secretion	1/46	198/22796	0.33081	0.407367
Biological process	GO:0140013	meiotic nuclear division	1/46	199/22796	0.332172	0.408178
Biological process	GO:1905475	regulation of protein localization to membrane	1/46	199/22796	0.332172	0.408178
Biological process	GO:0046578	regulation of Ras protein signal transduction	1/46	200/22796	0.333532	0.409415
Biological process	GO:0030308	negative regulation of cell growth	1/46	202/22796	0.336243	0.412306
Biological process	GO:0071103	DNA conformation change	1/46	203/22796	0.337594	0.413526
Biological process	GO:0071902	positive regulation of protein serine/threonine kinase activity	1/46	204/22796	0.338943	0.41474
Biological process	GO:0009743	response to carbohydrate	1/46	205/22796	0.340289	0.415073
Biological process	GO:0022408	negative regulation of cell-cell adhesion	1/46	205/22796	0.340289	0.415073
Biological process	GO:0050770	regulation of axonogenesis	1/46	205/22796	0.340289	0.415073
Biological process	GO:1902905	positive regulation of supramolecular fiber organization	1/46	207/22796	0.342973	0.417908
Biological process	GO:0070085	glycosylation	1/46	209/22796	0.345646	0.420723
Biological process	GO:0008217	regulation of blood pressure	1/46	211/22796	0.348308	0.423076
Biological process	GO:0043281	regulation of cysteine-type endopeptidase activity involved in apoptotic process	1/46	211/22796	0.348308	0.423076
Biological process	GO:1904018	positive regulation of vasculature development	1/46	212/22796	0.349636	0.424244
Biological process	GO:0050864	regulation of B cell activation	1/46	213/22796	0.35096	0.425232
Biological process	GO:0002822	regulation of adaptive immune response based on somatic recombination of immune receptors built from immunoglobulin superfamily domains	1/46	214/22796	0.352283	0.425232
Biological process	GO:0035265	organ growth	1/46	214/22796	0.352283	0.425232
Biological process	GO:0044843	cell cycle G1/S phase transition	1/46	214/22796	0.352283	0.425232
Biological process	GO:0098742	cell-cell adhesion via plasma-membrane adhesion molecules	1/46	214/22796	0.352283	0.425232
Biological process	GO:0002706	regulation of lymphocyte mediated immunity	1/46	216/22796	0.354919	0.427524
Biological process	GO:2000027	regulation of animal organ morphogenesis	1/46	216/22796	0.354919	0.427524
Biological process	GO:0007188	adenylate cyclase-modulating G protein-coupled receptor signaling pathway	1/46	217/22796	0.356233	0.427774
Biological process	GO:0048839	inner ear development	1/46	217/22796	0.356233	0.427774
Biological process	GO:1903046	meiotic cell cycle process	1/46	217/22796	0.356233	0.427774
Biological process	GO:0043542	endothelial cell migration	1/46	218/22796	0.357544	0.428462
Biological process	GO:1902275	regulation of chromatin organization	1/46	218/22796	0.357544	0.428462
Biological process	GO:0001649	osteoblast differentiation	1/46	219/22796	0.358853	0.428702
Biological process	GO:0002285	lymphocyte activation involved in immune response	1/46	219/22796	0.358853	0.428702
Biological process	GO:0008154	actin polymerization or depolymerization	1/46	219/22796	0.358853	0.428702
Biological process	GO:0048639	positive regulation of developmental growth	1/46	220/22796	0.36016	0.42982
Biological process	GO:0019935	cyclic-nucleotide-mediated signaling	1/46	223/22796	0.364063	0.433586
Biological process	GO:0045732	positive regulation of protein catabolic process	1/46	223/22796	0.364063	0.433586
Biological process	GO:0016197	endosomal transport	1/46	224/22796	0.365359	0.434238
Biological process	GO:1903050	regulation of proteolysis involved in cellular protein catabolic process	1/46	224/22796	0.365359	0.434238
Biological process	GO:0010810	regulation of cell-substrate adhesion	1/46	225/22796	0.366652	0.43444
Biological process	GO:0033673	negative regulation of kinase activity	1/46	225/22796	0.366652	0.43444
Biological process	GO:0042098	T cell proliferation	1/46	225/22796	0.366652	0.43444
Biological process	GO:0030595	leukocyte chemotaxis	1/46	226/22796	0.367943	0.435081
Biological process	GO:0048545	response to steroid hormone	1/46	226/22796	0.367943	0.435081
Biological process	GO:0050792	regulation of viral process	1/46	227/22796	0.369231	0.436159
Biological process	GO:0007249	I-kappaB kinase/NF-kappaB signaling	1/46	228/22796	0.370517	0.436788
Biological process	GO:0043393	regulation of protein binding	1/46	228/22796	0.370517	0.436788
Biological process	GO:0030073	insulin secretion	1/46	230/22796	0.37308	0.438474
Biological process	GO:0061138	morphogenesis of a branching epithelium	1/46	230/22796	0.37308	0.438474
Biological process	GO:0098656	anion transmembrane transport	1/46	230/22796	0.37308	0.438474
Biological process	GO:0090276	regulation of peptide hormone secretion	1/46	231/22796	0.374358	0.43953
Biological process	GO:0045930	negative regulation of mitotic cell cycle	1/46	232/22796	0.375634	0.439692
Biological process	GO:0051495	positive regulation of cytoskeleton organization	1/46	232/22796	0.375634	0.439692
Biological process	GO:0070374	positive regulation of ERK1 and ERK2 cascade	1/46	232/22796	0.375634	0.439692
Biological process	GO:0051056	regulation of small GTPase mediated signal transduction	1/46	233/22796	0.376907	0.440738
Biological process	GO:0032271	regulation of protein polymerization	1/46	234/22796	0.378177	0.441778
Biological process	GO:0046777	protein autophosphorylation	1/46	238/22796	0.383233	0.447234
Biological process	GO:0001906	cell killing	1/46	239/22796	0.384491	0.447351
Biological process	GO:0021953	central nervous system neuron differentiation	1/46	239/22796	0.384491	0.447351
Biological process	GO:2000116	regulation of cysteine-type endopeptidase activity	1/46	239/22796	0.384491	0.447351
Biological process	GO:0050851	antigen receptor-mediated signaling pathway	1/46	240/22796	0.385746	0.448362
Biological process	GO:2001234	negative regulation of apoptotic signaling pathway	1/46	241/22796	0.386999	0.449368
Biological process	GO:0043903	regulation of biological process involved in symbiotic interaction	1/46	243/22796	0.389497	0.451816
Biological process	GO:0007187	G protein-coupled receptor signaling pathway, coupled to cyclic nucleotide second messenger	1/46	246/22796	0.393225	0.455685
Biological process	GO:0000209	protein polyubiquitination	1/46	247/22796	0.394462	0.456208
Biological process	GO:0043583	ear development	1/46	247/22796	0.394462	0.456208
Biological process	GO:0001763	morphogenesis of a branching structure	1/46	249/22796	0.396931	0.458605
Biological process	GO:0006260	DNA replication	1/46	250/22796	0.398161	0.459569
Biological process	GO:0030278	regulation of ossification	1/46	252/22796	0.400614	0.461941
Biological process	GO:0031348	negative regulation of defense response	1/46	253/22796	0.401837	0.462432
Biological process	GO:0034764	positive regulation of transmembrane transport	1/46	253/22796	0.401837	0.462432
Biological process	GO:0051607	defense response to virus	1/46	254/22796	0.403058	0.463377
Biological process	GO:0033002	muscle cell proliferation	1/46	255/22796	0.404276	0.463858
Biological process	GO:0034976	response to endoplasmic reticulum stress	1/46	255/22796	0.404276	0.463858
Biological process	GO:1903362	regulation of cellular protein catabolic process	1/46	256/22796	0.405492	0.464793
Biological process	GO:1901215	negative regulation of neuron death	1/46	257/22796	0.406705	0.465723
Biological process	GO:0046034	ATP metabolic process	1/46	258/22796	0.407916	0.46619
Biological process	GO:0051348	negative regulation of transferase activity	1/46	258/22796	0.407916	0.46619
Biological process	GO:0021537	telencephalon development	1/46	259/22796	0.409124	0.466651
Biological process	GO:0034329	cell junction assembly	1/46	259/22796	0.409124	0.466651
Biological process	GO:0010466	negative regulation of peptidase activity	1/46	260/22796	0.41033	0.467567
Biological process	GO:0007626	locomotory behavior	1/46	261/22796	0.411534	0.468478
Biological process	GO:0050730	regulation of peptidyl-tyrosine phosphorylation	1/46	264/22796	0.41513	0.472109
Biological process	GO:0045926	negative regulation of growth	1/46	267/22796	0.418705	0.475708
Biological process	GO:0048738	cardiac muscle tissue development	1/46	268/22796	0.419892	0.47659
Biological process	GO:0019058	viral life cycle	1/46	269/22796	0.421077	0.477001
Biological process	GO:1903311	regulation of mRNA metabolic process	1/46	269/22796	0.421077	0.477001
Biological process	GO:0006605	protein targeting	1/46	272/22796	0.424616	0.480541
Biological process	GO:0048193	Golgi vesicle transport	1/46	273/22796	0.425791	0.481401
Biological process	GO:0002429	immune response-activating cell surface receptor signaling pathway	1/46	276/22796	0.429303	0.484427
Biological process	GO:0060560	developmental growth involved in morphogenesis	1/46	276/22796	0.429303	0.484427
Biological process	GO:0043523	regulation of neuron apoptotic process	1/46	278/22796	0.431632	0.486582
Biological process	GO:0110053	regulation of actin filament organization	1/46	280/22796	0.433951	0.488722
Biological process	GO:0015850	organic hydroxy compound transport	1/46	281/22796	0.435108	0.489075
Biological process	GO:0050807	regulation of synapse organization	1/46	281/22796	0.435108	0.489075
Biological process	GO:0016050	vesicle organization	1/46	282/22796	0.436262	0.489897
Biological process	GO:0002703	regulation of leukocyte mediated immunity	1/46	283/22796	0.437414	0.490716
Biological process	GO:0003007	heart morphogenesis	1/46	284/22796	0.438563	0.49153
Biological process	GO:0009205	purine ribonucleoside triphosphate metabolic process	1/46	285/22796	0.439711	0.491865
Biological process	GO:0030072	peptide hormone secretion	1/46	285/22796	0.439711	0.491865
Biological process	GO:0002768	immune response-regulating cell surface receptor signaling pathway	1/46	287/22796	0.441998	0.493472
Biological process	GO:0051924	regulation of calcium ion transport	1/46	287/22796	0.441998	0.493472
Biological process	GO:0030336	negative regulation of cell migration	1/46	288/22796	0.443138	0.49427
Biological process	GO:0009199	ribonucleoside triphosphate metabolic process	1/46	289/22796	0.444277	0.494588
Biological process	GO:0050803	regulation of synapse structure or activity	1/46	289/22796	0.444277	0.494588
Biological process	GO:0060485	mesenchyme development	1/46	290/22796	0.445412	0.495377
Biological process	GO:0009144	purine nucleoside triphosphate metabolic process	1/46	291/22796	0.446546	0.496162
Biological process	GO:0009167	purine ribonucleoside monophosphate metabolic process	1/46	292/22796	0.447677	0.496468
Biological process	GO:0022409	positive regulation of cell-cell adhesion	1/46	292/22796	0.447677	0.496468
Biological process	GO:0009126	purine nucleoside monophosphate metabolic process	1/46	293/22796	0.448806	0.497245
Biological process	GO:0050708	regulation of protein secretion	1/46	300/22796	0.456646	0.504751
Biological process	GO:0090287	regulation of cellular response to growth factor stimulus	1/46	300/22796	0.456646	0.504751
Biological process	GO:0010631	epithelial cell migration	1/46	301/22796	0.457757	0.504751
Biological process	GO:0072330	monocarboxylic acid biosynthetic process	1/46	301/22796	0.457757	0.504751
Biological process	GO:2000146	negative regulation of cell motility	1/46	301/22796	0.457757	0.504751
Biological process	GO:0009161	ribonucleoside monophosphate metabolic process	1/46	303/22796	0.459973	0.506232
Biological process	GO:0090132	epithelium migration	1/46	303/22796	0.459973	0.506232
Biological process	GO:0090130	tissue migration	1/46	305/22796	0.462179	0.508178
Biological process	GO:0009141	nucleoside triphosphate metabolic process	1/46	306/22796	0.463279	0.508905
Biological process	GO:0072593	reactive oxygen species metabolic process	1/46	308/22796	0.465473	0.510582
Biological process	GO:0007162	negative regulation of cell adhesion	1/46	309/22796	0.466566	0.510582
Biological process	GO:0030198	extracellular matrix organization	1/46	309/22796	0.466566	0.510582
Biological process	GO:1990830	cellular response to leukemia inhibitory factor	1/46	309/22796	0.466566	0.510582
Biological process	GO:1990823	response to leukemia inhibitory factor	1/46	310/22796	0.467657	0.511293
Biological process	GO:0009123	nucleoside monophosphate metabolic process	1/46	311/22796	0.468746	0.51152
Biological process	GO:0009615	response to virus	1/46	311/22796	0.468746	0.51152
Biological process	GO:0006836	neurotransmitter transport	1/46	312/22796	0.469833	0.511743
Biological process	GO:0051402	neuron apoptotic process	1/46	312/22796	0.469833	0.511743
Biological process	GO:0034330	cell junction organization	1/46	314/22796	0.472	0.513621
Biological process	GO:0051222	positive regulation of protein transport	1/46	317/22796	0.475235	0.516656
Biological process	GO:0009416	response to light stimulus	1/46	318/22796	0.476309	0.516855
Biological process	GO:0051146	striated muscle cell differentiation	1/46	318/22796	0.476309	0.516855
Biological process	GO:0018108	peptidyl-tyrosine phosphorylation	1/46	320/22796	0.47845	0.518209
Biological process	GO:0045927	positive regulation of growth	1/46	320/22796	0.47845	0.518209
Biological process	GO:0018212	peptidyl-tyrosine modification	1/46	323/22796	0.481646	0.521184
Biological process	GO:0001822	kidney development	1/46	324/22796	0.482707	0.521845
Biological process	GO:1903829	positive regulation of cellular protein localization	1/46	325/22796	0.483766	0.522503
Biological process	GO:0045765	regulation of angiogenesis	1/46	326/22796	0.484822	0.523157
Biological process	GO:0070372	regulation of ERK1 and ERK2 cascade	1/46	332/22796	0.491119	0.529459
Biological process	GO:0006066	alcohol metabolic process	1/46	336/22796	0.495274	0.532454
Biological process	GO:0051271	negative regulation of cellular component movement	1/46	336/22796	0.495274	0.532454
Biological process	GO:1904951	positive regulation of establishment of protein localization	1/46	336/22796	0.495274	0.532454
Biological process	GO:1903037	regulation of leukocyte cell-cell adhesion	1/46	337/22796	0.496308	0.533072
Biological process	GO:0008202	steroid metabolic process	1/46	339/22796	0.498369	0.534296
Biological process	GO:0072001	renal system development	1/46	339/22796	0.498369	0.534296
Biological process	GO:0018105	peptidyl-serine phosphorylation	1/46	340/22796	0.499397	0.534903
Biological process	GO:0002791	regulation of peptide secretion	1/46	342/22796	0.501446	0.535614
Biological process	GO:0016311	dephosphorylation	1/46	342/22796	0.501446	0.535614
Biological process	GO:0032103	positive regulation of response to external stimulus	1/46	342/22796	0.501446	0.535614
Biological process	GO:0050863	regulation of T cell activation	1/46	345/22796	0.504504	0.538385
Biological process	GO:0043270	positive regulation of ion transport	1/46	346/22796	0.505519	0.538972
Biological process	GO:0010769	regulation of cell morphogenesis involved in differentiation	1/46	352/22796	0.511568	0.54492
Biological process	GO:0070371	ERK1 and ERK2 cascade	1/46	353/22796	0.512569	0.545486
Biological process	GO:0046942	carboxylic acid transport	1/46	354/22796	0.513568	0.546048
Biological process	GO:0007281	germ cell development	1/46	355/22796	0.514565	0.546107
Biological process	GO:0016032	viral process	1/46	355/22796	0.514565	0.546107
Biological process	GO:0015849	organic acid transport	1/46	356/22796	0.51556	0.546164
Biological process	GO:0052548	regulation of endopeptidase activity	1/46	356/22796	0.51556	0.546164
Biological process	GO:0040013	negative regulation of locomotion	1/46	358/22796	0.517544	0.547765
Biological process	GO:0043062	extracellular structure organization	1/46	361/22796	0.520505	0.550398
Biological process	GO:1901342	regulation of vasculature development	1/46	362/22796	0.521488	0.550935
Biological process	GO:0018209	peptidyl-serine modification	1/46	365/22796	0.524426	0.553031
Biological process	GO:0031589	cell-substrate adhesion	1/46	365/22796	0.524426	0.553031
Biological process	GO:0043010	camera-type eye development	1/46	366/22796	0.525401	0.553556
Biological process	GO:0032956	regulation of actin cytoskeleton organization	1/46	369/22796	0.528315	0.555617
Biological process	GO:0048167	regulation of synaptic plasticity	1/46	369/22796	0.528315	0.555617
Biological process	GO:0042113	B cell activation	1/46	373/22796	0.532174	0.558662
Biological process	GO:0051251	positive regulation of lymphocyte activation	1/46	373/22796	0.532174	0.558662
Biological process	GO:0007159	leukocyte cell-cell adhesion	1/46	376/22796	0.535047	0.560664
Biological process	GO:0010976	positive regulation of neuron projection development	1/46	376/22796	0.535047	0.560664
Biological process	GO:0045861	negative regulation of proteolysis	1/46	377/22796	0.536001	0.561156
Biological process	GO:0003002	regionalization	1/46	379/22796	0.537903	0.56264
Biological process	GO:0001655	urogenital system development	1/46	382/22796	0.540742	0.5651
Biological process	GO:0042742	defense response to bacterium	1/46	386/22796	0.544501	0.568005
Biological process	GO:1901214	regulation of neuron death	1/46	386/22796	0.544501	0.568005
Biological process	GO:0019216	regulation of lipid metabolic process	1/46	392/22796	0.550083	0.573312
Biological process	GO:0008380	RNA splicing	1/46	397/22796	0.554683	0.576552
Biological process	GO:0030900	forebrain development	1/46	397/22796	0.554683	0.576552
Biological process	GO:0060562	epithelial tube morphogenesis	1/46	397/22796	0.554683	0.576552
Biological process	GO:0042176	regulation of protein catabolic process	1/46	399/22796	0.55651	0.577934
Biological process	GO:0050678	regulation of epithelial cell proliferation	1/46	400/22796	0.557421	0.578362
Biological process	GO:0002449	lymphocyte mediated immunity	1/46	404/22796	0.561046	0.581498
Biological process	GO:0042060	wound healing	1/46	405/22796	0.561948	0.581498
Biological process	GO:0046394	carboxylic acid biosynthetic process	1/46	405/22796	0.561948	0.581498
Biological process	GO:0016053	organic acid biosynthetic process	1/46	406/22796	0.562848	0.581911
Biological process	GO:0002460	adaptive immune response based on somatic recombination of immune receptors built from immunoglobulin superfamily domains	1/46	410/22796	0.56643	0.584572
Biological process	GO:0048638	regulation of developmental growth	1/46	410/22796	0.56643	0.584572
Biological process	GO:0072594	establishment of protein localization to organelle	1/46	412/22796	0.56821	0.585887
Biological process	GO:0032535	regulation of cellular component size	1/46	416/22796	0.571748	0.589013
Biological process	GO:0032970	regulation of actin filament-based process	1/46	418/22796	0.573507	0.5903
Biological process	GO:0006979	response to oxidative stress	1/46	419/22796	0.574384	0.590678
Biological process	GO:0001654	eye development	1/46	421/22796	0.576132	0.591951
Biological process	GO:0042692	muscle cell differentiation	1/46	423/22796	0.577873	0.593215
Biological process	GO:0150063	visual system development	1/46	424/22796	0.578741	0.59358
Biological process	GO:2001233	regulation of apoptotic signaling pathway	1/46	426/22796	0.580472	0.594829
Biological process	GO:0060249	anatomical structure homeostasis	1/46	427/22796	0.581334	0.595188
Biological process	GO:0048880	sensory system development	1/46	428/22796	0.582195	0.595544
Biological process	GO:0007517	muscle organ development	1/46	430/22796	0.583912	0.596773
Biological process	GO:0070997	neuron death	1/46	431/22796	0.584768	0.597122
Biological process	GO:0006816	calcium ion transport	1/46	432/22796	0.585622	0.597468
Biological process	GO:0002757	immune response-activating signal transduction	1/46	433/22796	0.586474	0.597812
Biological process	GO:0044403	biological process involved in symbiotic interaction	1/46	434/22796	0.587325	0.598153
Biological process	GO:0001667	ameboidal-type cell migration	1/46	437/22796	0.589866	0.600215
Biological process	GO:0010959	regulation of metal ion transport	1/46	444/22796	0.595737	0.605657
Biological process	GO:0002764	immune response-regulating signaling pathway	1/46	445/22796	0.596569	0.605972
Biological process	GO:0001558	regulation of cell growth	1/46	450/22796	0.600704	0.609638
Biological process	GO:0007015	actin filament organization	1/46	454/22796	0.603982	0.612429
Biological process	GO:0009150	purine ribonucleotide metabolic process	1/46	456/22796	0.605611	0.613545
Biological process	GO:0014706	striated muscle tissue development	1/46	458/22796	0.607233	0.614652
Biological process	GO:0050673	epithelial cell proliferation	1/46	469/22796	0.616041	0.623023
Biological process	GO:0022412	cellular process involved in reproduction in multicellular organism	1/46	470/22796	0.616832	0.62328
Biological process	GO:0009259	ribonucleotide metabolic process	1/46	473/22796	0.619196	0.625124
Biological process	GO:0045785	positive regulation of cell adhesion	1/46	475/22796	0.620764	0.626162
Biological process	GO:0045666	positive regulation of neuron differentiation	1/46	476/22796	0.621545	0.626405
Biological process	GO:0006163	purine nucleotide metabolic process	1/46	479/22796	0.623881	0.627668
Biological process	GO:0048608	reproductive structure development	1/46	479/22796	0.623881	0.627668
Biological process	GO:0060537	muscle tissue development	1/46	482/22796	0.626202	0.628598
Biological process	GO:0007389	pattern specification process	1/46	483/22796	0.626972	0.628598
Biological process	GO:0031346	positive regulation of cell projection organization	1/46	483/22796	0.626972	0.628598
Biological process	GO:0061458	reproductive system development	1/46	483/22796	0.626972	0.628598
Biological process	GO:0006874	cellular calcium ion homeostasis	1/46	491/22796	0.633081	0.633627
Biological process	GO:0019693	ribose phosphate metabolic process	1/46	491/22796	0.633081	0.633627
Biological process	GO:0006281	DNA repair	1/46	495/22796	0.636099	0.636099
Molecular function	GO:0019207	kinase regulator activity	4/45	224/22286	0.0010718	0.0699361
Molecular function	GO:0019902	phosphatase binding	4/45	230/22286	0.00118174	0.0699361
Molecular function	GO:0004602	glutathione peroxidase activity	2/45	26/22286	0.00125634	0.0699361
Molecular function	GO:0042056	chemoattractant activity	2/45	41/22286	0.00310946	0.0707296
Molecular function	GO:0004497	monooxygenase activity	3/45	147/22286	0.0032576	0.0707296
Molecular function	GO:0016538	cyclin-dependent protein serine/threonine kinase regulator activity	2/45	47/22286	0.0040678	0.0707296
Molecular function	GO:0051879	Hsp90 protein binding	2/45	50/22286	0.00459201	0.0707296
Molecular function	GO:0008391	arachidonic acid monooxygenase activity	2/45	51/22286	0.00477333	0.0707296
Molecular function	GO:0005506	iron ion binding	3/45	169/22286	0.00481266	0.0707296
Molecular function	GO:0004601	peroxidase activity	2/45	53/22286	0.00514576	0.0707296
Molecular function	GO:0016853	isomerase activity	3/45	174/22286	0.00521863	0.0707296
Molecular function	GO:0016709	oxidoreductase activity, acting on paired donors, with incorporation or reduction of molecular oxygen, NAD(P)H as one donor, and incorporation of one atom of oxygen	2/45	56/22286	0.00572869	0.0707296
Molecular function	GO:0019903	protein phosphatase binding	3/45	182/22286	0.00591008	0.0707296
Molecular function	GO:0016684	oxidoreductase activity, acting on peroxide as acceptor	2/45	57/22286	0.00592942	0.0707296
Molecular function	GO:0019887	protein kinase regulator activity	3/45	191/22286	0.00675078	0.0751587
Molecular function	GO:0016705	oxidoreductase activity, acting on paired donors, with incorporation or reduction of molecular oxygen	3/45	214/22286	0.00921046	0.0961341
Molecular function	GO:0016209	antioxidant activity	2/45	82/22286	0.0119507	0.116089
Molecular function	GO:0050660	flavin adenine dinucleotide binding	2/45	84/22286	0.0125126	0.116089
Molecular function	GO:0030295	protein kinase activator activity	2/45	97/22286	0.0164379	0.12472
Molecular function	GO:0019209	kinase activator activity	2/45	105/22286	0.0190815	0.12472
Molecular function	GO:0050308	sugar-phosphatase activity	1/45	10/22286	0.0200136	0.12472
Molecular function	GO:0061575	cyclin-dependent protein serine/threonine kinase activator activity	1/45	10/22286	0.0200136	0.12472
Molecular function	GO:0072341	modified amino acid binding	2/45	110/22286	0.0208186	0.12472
Molecular function	GO:0008061	chitin binding	1/45	11/22286	0.0219932	0.12472
Molecular function	GO:0016801	hydrolase activity, acting on ether bonds	1/45	11/22286	0.0219932	0.12472
Molecular function	GO:0019203	carbohydrate phosphatase activity	1/45	11/22286	0.0219932	0.12472
Molecular function	GO:0097027	ubiquitin-protein transferase activator activity	1/45	11/22286	0.0219932	0.12472
Molecular function	GO:0009881	photoreceptor activity	1/45	12/22286	0.023969	0.12472
Molecular function	GO:0050051	leukotriene-B4 20-monooxygenase activity	1/45	12/22286	0.023969	0.12472
Molecular function	GO:0004769	steroid delta-isomerase activity	1/45	13/22286	0.0259409	0.12472
Molecular function	GO:0043121	neurotrophin binding	1/45	13/22286	0.0259409	0.12472
Molecular function	GO:0062187	anandamide 8,9 epoxidase activity	1/45	13/22286	0.0259409	0.12472
Molecular function	GO:0062188	anandamide 11,12 epoxidase activity	1/45	13/22286	0.0259409	0.12472
Molecular function	GO:0005161	platelet-derived growth factor receptor binding	1/45	14/22286	0.0279089	0.12472
Molecular function	GO:0035325	Toll-like receptor binding	1/45	14/22286	0.0279089	0.12472
Molecular function	GO:0062189	anandamide 14,15 epoxidase activity	1/45	14/22286	0.0279089	0.12472
Molecular function	GO:0101021	estrogen 2-hydroxylase activity	1/45	14/22286	0.0279089	0.12472
Molecular function	GO:0042826	histone deacetylase binding	2/45	131/22286	0.0287931	0.12472
Molecular function	GO:0016722	oxidoreductase activity, acting on metal ions	1/45	15/22286	0.0298729	0.12472
Molecular function	GO:0046935	1-phosphatidylinositol-3-kinase regulator activity	1/45	15/22286	0.0298729	0.12472
Molecular function	GO:0016798	hydrolase activity, acting on glycosyl bonds	2/45	138/22286	0.0316832	0.124889
Molecular function	GO:0031072	heat shock protein binding	2/45	147/22286	0.0355599	0.124889
Molecular function	GO:0015929	hexosaminidase activity	1/45	18/22286	0.0357419	0.124889
Molecular function	GO:0043295	glutathione binding	1/45	18/22286	0.0357419	0.124889
Molecular function	GO:0050135	NAD(P)+ nucleosidase activity	1/45	18/22286	0.0357419	0.124889
Molecular function	GO:0061809	NAD+ nucleotidase, cyclic ADP-ribose generating	1/45	18/22286	0.0357419	0.124889
Molecular function	GO:0070492	oligosaccharide binding	1/45	18/22286	0.0357419	0.124889
Molecular function	GO:0019838	growth factor binding	2/45	150/22286	0.0368912	0.124889
Molecular function	GO:1900750	oligopeptide binding	1/45	19/22286	0.0376906	0.124889
Molecular function	GO:0003953	NAD+ nucleosidase activity	1/45	20/22286	0.0396353	0.124889
Molecular function	GO:0030275	LRR domain binding	1/45	20/22286	0.0396353	0.124889
Molecular function	GO:0035014	phosphatidylinositol 3-kinase regulator activity	1/45	20/22286	0.0396353	0.124889
Molecular function	GO:0051010	microtubule plus-end binding	1/45	20/22286	0.0396353	0.124889
Molecular function	GO:0020037	heme binding	2/45	159/22286	0.0409987	0.126241
Molecular function	GO:0019200	carbohydrate kinase activity	1/45	21/22286	0.0415762	0.126241
Molecular function	GO:0016917	GABA receptor activity	1/45	22/22286	0.0435133	0.129763
Molecular function	GO:0046906	tetrapyrrole binding	2/45	168/22286	0.0452707	0.132635
Molecular function	GO:0016863	intramolecular oxidoreductase activity, transposing C=C bonds	1/45	24/22286	0.047376	0.134973
Molecular function	GO:0005212	structural constituent of eye lens	1/45	25/22286	0.0493016	0.134973
Molecular function	GO:0019865	immunoglobulin binding	1/45	25/22286	0.0493016	0.134973
Molecular function	GO:0055106	ubiquitin-protein transferase regulator activity	1/45	25/22286	0.0493016	0.134973
Molecular function	GO:0016702	oxidoreductase activity, acting on single donors with incorporation of molecular oxygen, incorporation of two atoms of oxygen	1/45	27/22286	0.0531414	0.143139
Molecular function	GO:0005158	insulin receptor binding	1/45	28/22286	0.0550556	0.143661
Molecular function	GO:0016701	oxidoreductase activity, acting on single donors with incorporation of molecular oxygen	1/45	28/22286	0.0550556	0.143661
Molecular function	GO:0043236	laminin binding	1/45	29/22286	0.0569661	0.146359
Molecular function	GO:0031210	phosphatidylcholine binding	1/45	30/22286	0.0588727	0.146743
Molecular function	GO:0050997	quaternary ammonium group binding	1/45	30/22286	0.0588727	0.146743
Molecular function	GO:0004364	glutathione transferase activity	1/45	31/22286	0.0607756	0.149258
Molecular function	GO:0008376	acetylgalactosaminyltransferase activity	1/45	32/22286	0.0626748	0.149524
Molecular function	GO:0098632	cell-cell adhesion mediator activity	1/45	32/22286	0.0626748	0.149524
Molecular function	GO:0005543	phospholipid binding	3/45	458/22286	0.0649084	0.152672
Molecular function	GO:0070330	aromatase activity	1/45	36/22286	0.0702338	0.162903
Molecular function	GO:0016799	hydrolase activity, hydrolyzing N-glycosyl compounds	1/45	37/22286	0.0721142	0.164974
Molecular function	GO:0061631	ubiquitin conjugating enzyme activity	1/45	38/22286	0.0739909	0.166701
Molecular function	GO:0035255	ionotropic glutamate receptor binding	1/45	39/22286	0.0758639	0.166701
Molecular function	GO:0071949	FAD binding	1/45	39/22286	0.0758639	0.166701
Molecular function	GO:0008047	enzyme activator activity	3/45	493/22286	0.0772055	0.167446
Molecular function	GO:0048018	receptor ligand activity	3/45	498/22286	0.0790416	0.16795
Molecular function	GO:0043548	phosphatidylinositol 3-kinase binding	1/45	41/22286	0.0795988	0.16795
Molecular function	GO:0061650	ubiquitin-like protein conjugating enzyme activity	1/45	42/22286	0.0814607	0.16795
Molecular function	GO:0098631	cell adhesion mediator activity	1/45	42/22286	0.0814607	0.16795
Molecular function	GO:0001618	virus receptor activity	1/45	43/22286	0.0833189	0.168959
Molecular function	GO:0031406	carboxylic acid binding	2/45	239/22286	0.0839736	0.168959
Molecular function	GO:0070888	E-box binding	1/45	45/22286	0.0870244	0.170218
Molecular function	GO:0099528	G protein-coupled neurotransmitter receptor activity	1/45	45/22286	0.0870244	0.170218
Molecular function	GO:0050661	NADP binding	1/45	46/22286	0.0888716	0.170218
Molecular function	GO:0043177	organic acid binding	2/45	250/22286	0.0906482	0.170218
Molecular function	GO:0001784	phosphotyrosine residue binding	1/45	47/22286	0.0907151	0.170218
Molecular function	GO:0016922	nuclear receptor binding	1/45	47/22286	0.0907151	0.170218
Molecular function	GO:0008392	arachidonic acid epoxygenase activity	1/45	48/22286	0.092555	0.171741
Molecular function	GO:0030544	Hsp70 protein binding	1/45	50/22286	0.096224	0.176587
Molecular function	GO:0008017	microtubule binding	2/45	265/22286	0.099994	0.181511
Molecular function	GO:0016791	phosphatase activity	2/45	267/22286	0.10126	0.181833
Molecular function	GO:0071889	14-3-3 protein binding	1/45	54/22286	0.103518	0.18391
Molecular function	GO:0030246	carbohydrate binding	2/45	273/22286	0.105086	0.18473
Molecular function	GO:0005504	fatty acid binding	1/45	57/22286	0.108951	0.18953
Molecular function	GO:0050840	extracellular matrix binding	1/45	58/22286	0.110755	0.190681
Molecular function	GO:0016765	transferase activity, transferring alkyl or aryl (other than methyl) groups	1/45	61/22286	0.116145	0.193962
Molecular function	GO:0016860	intramolecular oxidoreductase activity	1/45	61/22286	0.116145	0.193962
Molecular function	GO:0045309	protein phosphorylated amino acid binding	1/45	61/22286	0.116145	0.193962
Molecular function	GO:0016712	oxidoreductase activity, acting on paired donors, with incorporation or reduction of molecular oxygen, reduced flavin or flavoprotein as one donor, and incorporation of one atom of oxygen	1/45	64/22286	0.121503	0.200902
Molecular function	GO:0005507	copper ion binding	1/45	67/22286	0.12683	0.205636
Molecular function	GO:0035254	glutamate receptor binding	1/45	67/22286	0.12683	0.205636
Molecular function	GO:0001786	phosphatidylserine binding	1/45	68/22286	0.128598	0.206499
Molecular function	GO:0016597	amino acid binding	1/45	70/22286	0.132124	0.207811
Molecular function	GO:0008395	steroid hydroxylase activity	1/45	72/22286	0.135637	0.207811
Molecular function	GO:0070405	ammonium ion binding	1/45	72/22286	0.135637	0.207811
Molecular function	GO:0106306	protein serine phosphatase activity	1/45	72/22286	0.135637	0.207811
Molecular function	GO:0106307	protein threonine phosphatase activity	1/45	72/22286	0.135637	0.207811
Molecular function	GO:0034987	immunoglobulin receptor binding	1/45	75/22286	0.140879	0.213881
Molecular function	GO:0044389	ubiquitin-like protein ligase binding	2/45	330/22286	0.143207	0.215455
Molecular function	GO:0019003	GDP binding	1/45	79/22286	0.147821	0.220412
Molecular function	GO:0042578	phosphoric ester hydrolase activity	2/45	354/22286	0.160046	0.236528
Molecular function	GO:0005546	phosphatidylinositol-4,5-bisphosphate binding	1/45	90/22286	0.166629	0.238214
Molecular function	GO:0033293	monocarboxylic acid binding	1/45	90/22286	0.166629	0.238214
Molecular function	GO:0051213	dioxygenase activity	1/45	90/22286	0.166629	0.238214
Molecular function	GO:0004722	protein serine/threonine phosphatase activity	1/45	91/22286	0.168319	0.238214
Molecular function	GO:0048029	monosaccharide binding	1/45	91/22286	0.168319	0.238214
Molecular function	GO:0004896	cytokine receptor activity	1/45	96/22286	0.176717	0.246202
Molecular function	GO:0015631	tubulin binding	2/45	379/22286	0.177962	0.246202
Molecular function	GO:0004553	hydrolase activity, hydrolyzing O-glycosyl compounds	1/45	97/22286	0.178386	0.246202
Molecular function	GO:0004725	protein tyrosine phosphatase activity	1/45	98/22286	0.180052	0.246465
Molecular function	GO:0051219	phosphoprotein binding	1/45	110/22286	0.199792	0.271262
Molecular function	GO:0030594	neurotransmitter receptor activity	1/45	113/22286	0.204653	0.275622
Molecular function	GO:1902936	phosphatidylinositol bisphosphate binding	1/45	125/22286	0.223813	0.299014
Molecular function	GO:0004867	serine-type endopeptidase inhibitor activity	1/45	129/22286	0.230099	0.304972
Molecular function	GO:0005179	hormone activity	1/45	131/22286	0.233223	0.306679
Molecular function	GO:0019955	cytokine binding	1/45	139/22286	0.245596	0.320426
Molecular function	GO:0008194	UDP-glycosyltransferase activity	1/45	150/22286	0.262291	0.339555
Molecular function	GO:0035257	nuclear hormone receptor binding	1/45	155/22286	0.26976	0.343892
Molecular function	GO:0070851	growth factor receptor binding	1/45	155/22286	0.26976	0.343892
Molecular function	GO:0004721	phosphoprotein phosphatase activity	1/45	168/22286	0.288834	0.365419
Molecular function	GO:0051427	hormone receptor binding	1/45	183/22286	0.310238	0.38839
Molecular function	GO:0002020	protease binding	1/45	184/22286	0.311642	0.38839
Molecular function	GO:1901981	phosphatidylinositol phosphate binding	1/45	187/22286	0.315838	0.390704
Molecular function	GO:0016758	transferase activity, transferring hexosyl groups	1/45	194/22286	0.325532	0.399734
Molecular function	GO:0004866	endopeptidase inhibitor activity	1/45	214/22286	0.352495	0.429684
Molecular function	GO:0030414	peptidase inhibitor activity	1/45	222/22286	0.362983	0.439262
Molecular function	GO:0061135	endopeptidase regulator activity	1/45	228/22286	0.370739	0.445421
Molecular function	GO:0008022	protein C-terminus binding	1/45	232/22286	0.375859	0.448346
Molecular function	GO:0005096	GTPase activator activity	1/45	237/22286	0.382201	0.452678
Molecular function	GO:0008514	organic anion transmembrane transporter activity	1/45	241/22286	0.38723	0.454864
Molecular function	GO:0106310	protein serine kinase activity	1/45	245/22286	0.392218	0.454864
Molecular function	GO:0106311	protein threonine kinase activity	1/45	245/22286	0.392218	0.454864
Molecular function	GO:0030695	GTPase regulator activity	1/45	255/22286	0.404516	0.465891
Molecular function	GO:0061134	peptidase regulator activity	1/45	262/22286	0.412979	0.47238
Molecular function	GO:0016757	transferase activity, transferring glycosyl groups	1/45	270/22286	0.422508	0.478081
Molecular function	GO:0035091	phosphatidylinositol binding	1/45	271/22286	0.423688	0.478081
Molecular function	GO:1901681	sulfur compound binding	1/45	278/22286	0.431885	0.484059
Molecular function	GO:0003924	GTPase activity	1/45	294/22286	0.450195	0.500384
Molecular function	GO:0060589	nucleoside-triphosphatase regulator activity	1/45	296/22286	0.452443	0.500384
Molecular function	GO:0046982	protein heterodimerization activity	1/45	304/22286	0.461344	0.506872
Molecular function	GO:0003729	mRNA binding	1/45	333/22286	0.492442	0.537502
Molecular function	GO:0042277	peptide binding	1/45	354/22286	0.513858	0.55435
Molecular function	GO:0008509	anion transmembrane transporter activity	1/45	355/22286	0.514855	0.55435
Molecular function	GO:0005525	GTP binding	1/45	358/22286	0.517836	0.55435
Molecular function	GO:0032550	purine ribonucleoside binding	1/45	364/22286	0.523743	0.555208
Molecular function	GO:0001883	purine nucleoside binding	1/45	368/22286	0.527642	0.555208
Molecular function	GO:0032549	ribonucleoside binding	1/45	369/22286	0.528612	0.555208
Molecular function	GO:0001882	nucleoside binding	1/45	378/22286	0.537253	0.556768
Molecular function	GO:0019001	guanyl nucleotide binding	1/45	381/22286	0.540098	0.556768
Molecular function	GO:0032561	guanyl ribonucleotide binding	1/45	381/22286	0.540098	0.556768
Molecular function	GO:0004857	enzyme inhibitor activity	1/45	406/22286	0.563157	0.576977
Molecular function	GO:0004842	ubiquitin-protein transferase activity	1/45	411/22286	0.567631	0.578015
Molecular function	GO:0033218	amide binding	1/45	424/22286	0.579056	0.586074
Molecular function	GO:0019787	ubiquitin-like protein transferase activity	1/45	432/22286	0.585939	0.589468
Molecular function	GO:0004674	protein serine/threonine kinase activity	1/45	439/22286	0.591871	0.591871
