# Supplementary material for: Transcriptomic Profiling Reveals Gene Expression Changes in Mouse Liver Tissue During Alveolar Echinococcosis
Source: Genes (Basel). 2025 Jul 18;16(7):839. doi: 10.3390/genes16070839 (PMC12294577; doi:10.3390/genes16070839)
Supplement: Supplementary file 1 [file genes-16-00839-s001.zip › Supplementary Table S11.xlsx]

## Sheet: Sheet1
Table S11 GO enrichment analysis at 25 weeks
Ontology	ID	Description	GeneRatio	BgRatio	Pvalue	Padj
Cellular component	GO:0000779	condensed chromosome, centromeric region	5/420	41/22753	0.000907484	0.221856
Cellular component	GO:0000940	condensed chromosome outer kinetochore	3/420	14/22753	0.00195368	0.221856
Cellular component	GO:1990124	messenger ribonucleoprotein complex	3/420	14/22753	0.00195368	0.221856
Cellular component	GO:0042581	specific granule	3/420	15/22753	0.00240886	0.221856
Cellular component	GO:0005811	lipid droplet	7/420	105/22753	0.00335531	0.221856
Cellular component	GO:0005819	spindle	14/420	331/22753	0.00359978	0.221856
Cellular component	GO:0030496	midbody	9/420	170/22753	0.00444135	0.221856
Cellular component	GO:0000922	spindle pole	8/420	141/22753	0.00474176	0.221856
Cellular component	GO:0031091	platelet alpha granule	3/420	19/22753	0.00485709	0.221856
Cellular component	GO:0098687	chromosomal region	13/420	307/22753	0.0048867	0.221856
Cellular component	GO:0097733	photoreceptor cell cilium	7/420	117/22753	0.00606439	0.245436
Cellular component	GO:0001741	XY body	3/420	21/22753	0.0064873	0.245436
Cellular component	GO:0000777	condensed chromosome kinetochore	3/420	22/22753	0.00741005	0.258782
Cellular component	GO:0005743	mitochondrial inner membrane	16/420	452/22753	0.0103461	0.279604
Cellular component	GO:0000775	chromosome, centromeric region	9/420	195/22753	0.0105507	0.279604
Cellular component	GO:0097731	9+0 non-motile cilium	7/420	130/22753	0.0105576	0.279604
Cellular component	GO:0044815	DNA packaging complex	5/420	73/22753	0.0112667	0.279604
Cellular component	GO:0019866	organelle inner membrane	17/420	496/22753	0.0112724	0.279604
Cellular component	GO:0032391	photoreceptor connecting cilium	4/420	48/22753	0.0117476	0.279604
Cellular component	GO:0000776	kinetochore	7/420	135/22753	0.0128055	0.279604
Cellular component	GO:0005874	microtubule	15/420	426/22753	0.0133706	0.279604
Cellular component	GO:1990204	oxidoreductase complex	6/420	106/22753	0.0138755	0.279604
Cellular component	GO:0101031	chaperone complex	3/420	28/22753	0.014531	0.279604
Cellular component	GO:0062023	collagen-containing extracellular matrix	14/420	392/22753	0.0147808	0.279604
Cellular component	GO:0016234	inclusion body	5/420	79/22753	0.0154667	0.280876
Cellular component	GO:0005775	vacuolar lumen	2/420	11/22753	0.0167453	0.281569
Cellular component	GO:0019774	proteasome core complex, beta-subunit complex	2/420	11/22753	0.0167453	0.281569
Cellular component	GO:0099738	cell cortex region	4/420	55/22753	0.01863	0.289749
Cellular component	GO:0046540	U4/U6 x U5 tri-snRNP complex	3/420	31/22753	0.0191464	0.289749
Cellular component	GO:0097526	spliceosomal tri-snRNP complex	3/420	31/22753	0.0191464	0.289749
Cellular component	GO:0000137	Golgi cis cisterna	2/420	13/22753	0.0231781	0.29727
Cellular component	GO:0044322	endoplasmic reticulum quality control compartment	2/420	13/22753	0.0231781	0.29727
Cellular component	GO:0044327	dendritic spine head	2/420	13/22753	0.0231781	0.29727
Cellular component	GO:0070938	contractile ring	2/420	13/22753	0.0231781	0.29727
Cellular component	GO:0001917	photoreceptor inner segment	4/420	60/22753	0.0248068	0.29727
Cellular component	GO:0098798	mitochondrial protein-containing complex	10/420	264/22753	0.0254537	0.29727
Cellular component	GO:0043195	terminal bouton	5/420	91/22753	0.0267372	0.29727
Cellular component	GO:0070469	respirasome	5/420	91/22753	0.0267372	0.29727
Cellular component	GO:0030141	secretory granule	14/420	425/22753	0.0272779	0.29727
Cellular component	GO:0072686	mitotic spindle	7/420	160/22753	0.0293576	0.29727
Cellular component	GO:0043679	axon terminus	8/420	196/22753	0.029593	0.29727
Cellular component	GO:0031011	Ino80 complex	2/420	15/22753	0.0304549	0.29727
Cellular component	GO:1990023	mitotic spindle midzone	2/420	15/22753	0.0304549	0.29727
Cellular component	GO:0098800	inner mitochondrial membrane protein complex	6/420	127/22753	0.0306174	0.29727
Cellular component	GO:0045121	membrane raft	13/420	392/22753	0.0311486	0.29727
Cellular component	GO:0098857	membrane microdomain	13/420	393/22753	0.0316983	0.29727
Cellular component	GO:0031225	anchored component of membrane	8/420	199/22753	0.0319671	0.29727
Cellular component	GO:0032993	protein-DNA complex	7/420	163/22753	0.0320132	0.29727
Cellular component	GO:0000786	nucleosome	4/420	65/22753	0.0320842	0.29727
Cellular component	GO:0042641	actomyosin	5/420	97/22753	0.0339294	0.302387
Cellular component	GO:0033202	DNA helicase complex	2/420	16/22753	0.0343879	0.302387
Cellular component	GO:0045177	apical part of cell	15/420	481/22753	0.0346346	0.302387
Cellular component	GO:0097730	non-motile cilium	7/420	168/22753	0.0367878	0.313553
Cellular component	GO:0000803	sex chromosome	3/420	40/22753	0.0372949	0.313553
Cellular component	GO:0009898	cytoplasmic side of plasma membrane	7/420	174/22753	0.0431088	0.355843
Cellular component	GO:0005839	proteasome core complex	2/420	19/22753	0.0472648	0.37646
Cellular component	GO:0033268	node of Ranvier	2/420	19/22753	0.0472648	0.37646
Cellular component	GO:0044306	neuron projection terminus	8/420	218/22753	0.0500483	0.391757
Cellular component	GO:0044216	other organism cell	2/420	20/22753	0.0518901	0.391888
Cellular component	GO:0022626	cytosolic ribosome	5/420	110/22753	0.0533007	0.391888
Cellular component	GO:0035869	ciliary transition zone	4/420	77/22753	0.0541524	0.391888
Cellular component	GO:0022627	cytosolic small ribosomal subunit	3/420	47/22753	0.0557625	0.391888
Cellular component	GO:0005680	anaphase-promoting complex	2/420	21/22753	0.0566693	0.391888
Cellular component	GO:0044217	other organism part	2/420	21/22753	0.0566693	0.391888
Cellular component	GO:0098858	actin-based cell projection	8/420	225/22753	0.0580995	0.391888
Cellular component	GO:0005747	mitochondrial respiratory chain complex I	3/420	48/22753	0.0586968	0.391888
Cellular component	GO:0030964	NADH dehydrogenase complex	3/420	48/22753	0.0586968	0.391888
Cellular component	GO:0045271	respiratory chain complex I	3/420	48/22753	0.0586968	0.391888
Cellular component	GO:0098984	neuron to neuron synapse	13/420	434/22753	0.0607112	0.396926
Cellular component	GO:0000793	condensed chromosome	7/420	189/22753	0.0618428	0.396926
Cellular component	GO:0001750	photoreceptor outer segment	4/420	81/22753	0.0629487	0.396926
Cellular component	GO:0098803	respiratory chain complex	4/420	81/22753	0.0629487	0.396926
Cellular component	GO:0098562	cytoplasmic side of membrane	7/420	191/22753	0.0646642	0.402158
Cellular component	GO:0097470	ribbon synapse	2/420	23/22753	0.0666608	0.408973
Cellular component	GO:0071005	U2-type precatalytic spliceosome	3/420	52/22753	0.0711374	0.42631
Cellular component	GO:0060170	ciliary membrane	3/420	53/22753	0.0744181	0.42631
Cellular component	GO:0002080	acrosomal membrane	2/420	25/22753	0.077184	0.42631
Cellular component	GO:0097346	INO80-type complex	2/420	25/22753	0.077184	0.42631
Cellular component	GO:0071011	precatalytic spliceosome	3/420	54/22753	0.0777649	0.42631
Cellular component	GO:0016324	apical plasma membrane	11/420	367/22753	0.0796899	0.42631
Cellular component	GO:0001725	stress fiber	4/420	88/22753	0.0800234	0.42631
Cellular component	GO:0097517	contractile actin filament bundle	4/420	88/22753	0.0800234	0.42631
Cellular component	GO:0005814	centriole	5/420	125/22753	0.0822083	0.42631
Cellular component	GO:0005782	peroxisomal matrix	2/420	26/22753	0.0826286	0.42631
Cellular component	GO:0031907	microbody lumen	2/420	26/22753	0.0826286	0.42631
Cellular component	GO:0046930	pore complex	2/420	26/22753	0.0826286	0.42631
Cellular component	GO:0097038	perinuclear endoplasmic reticulum	2/420	26/22753	0.0826286	0.42631
Cellular component	GO:0016363	nuclear matrix	4/420	89/22753	0.0826327	0.42631
Cellular component	GO:0030667	secretory granule membrane	4/420	91/22753	0.0879752	0.439965
Cellular component	GO:0005689	U12-type spliceosomal complex	2/420	27/22753	0.0881868	0.439965
Cellular component	GO:0060077	inhibitory synapse	2/420	27/22753	0.0881868	0.439965
Cellular component	GO:0097525	spliceosomal snRNP complex	3/420	58/22753	0.0917888	0.448517
Cellular component	GO:0005884	actin filament	5/420	130/22753	0.0933744	0.448517
Cellular component	GO:0005732	sno(s)RNA-containing ribonucleoprotein complex	2/420	28/22753	0.0938527	0.448517
Cellular component	GO:0099524	postsynaptic cytosol	2/420	28/22753	0.0938527	0.448517
Cellular component	GO:0032153	cell division site	3/420	60/22753	0.0991659	0.456844
Cellular component	GO:0030990	intraciliary transport particle	2/420	29/22753	0.0996203	0.456844
Cellular component	GO:0034361	very-low-density lipoprotein particle	2/420	29/22753	0.0996203	0.456844
Cellular component	GO:0034385	triglyceride-rich plasma lipoprotein particle	2/420	29/22753	0.0996203	0.456844
Cellular component	GO:0043209	myelin sheath	7/420	214/22753	0.102621	0.4659
Cellular component	GO:0032432	actin filament bundle	4/420	97/22753	0.104965	0.471822
Cellular component	GO:0044853	plasma membrane raft	5/420	136/22753	0.107741	0.479552
Cellular component	GO:0030532	small nuclear ribonucleoprotein complex	3/420	63/22753	0.11066	0.486471
Cellular component	GO:0016342	catenin complex	2/420	31/22753	0.111438	0.486471
Cellular component	GO:0099572	postsynaptic specialization	12/420	438/22753	0.11402	0.490835
Cellular component	GO:0000502	proteasome complex	3/420	64/22753	0.1146	0.490835
Cellular component	GO:0099092	postsynaptic density, intracellular component	2/420	32/22753	0.117478	0.498313
Cellular component	GO:1905369	endopeptidase complex	3/420	65/22753	0.118593	0.498313
Cellular component	GO:0035861	site of double-strand break	3/420	66/22753	0.122637	0.498313
Cellular component	GO:0005902	microvillus	4/420	103/22753	0.123321	0.498313
Cellular component	GO:0031970	organelle envelope lumen	4/420	103/22753	0.123321	0.498313
Cellular component	GO:1990752	microtubule end	2/420	33/22753	0.123598	0.498313
Cellular component	GO:0014069	postsynaptic density	11/420	400/22753	0.12403	0.498313
Cellular component	GO:0008180	COP9 signalosome	2/420	34/22753	0.129792	0.516893
Cellular component	GO:0032279	asymmetric synapse	11/420	406/22753	0.133328	0.526355
Cellular component	GO:0034451	centriolar satellite	4/420	108/22753	0.139582	0.536718
Cellular component	GO:0005790	smooth endoplasmic reticulum	2/420	36/22753	0.142388	0.536718
Cellular component	GO:0097431	mitotic spindle pole	2/420	36/22753	0.142388	0.536718
Cellular component	GO:0042571	immunoglobulin complex, circulating	3/420	71/22753	0.143575	0.536718
Cellular component	GO:0005777	peroxisome	5/420	151/22753	0.147958	0.536718
Cellular component	GO:0042579	microbody	5/420	151/22753	0.147958	0.536718
Cellular component	GO:0005840	ribosome	7/420	236/22753	0.148066	0.536718
Cellular component	GO:0016235	aggresome	2/420	38/22753	0.155229	0.536718
Cellular component	GO:0051233	spindle midzone	2/420	38/22753	0.155229	0.536718
Cellular component	GO:0099091	postsynaptic specialization, intracellular component	2/420	38/22753	0.155229	0.536718
Cellular component	GO:0120114	Sm-like protein family complex	3/420	74/22753	0.156665	0.536718
Cellular component	GO:0031965	nuclear membrane	7/420	241/22753	0.159541	0.536718
Cellular component	GO:0043197	dendritic spine	6/420	199/22753	0.163524	0.536718
Cellular component	GO:0034399	nuclear periphery	4/420	115/22753	0.163679	0.536718
Cellular component	GO:0098685	Schaffer collateral - CA1 synapse	4/420	115/22753	0.163679	0.536718
Cellular component	GO:0005746	mitochondrial respirasome	3/420	76/22753	0.16559	0.536718
Cellular component	GO:0150034	distal axon	10/420	380/22753	0.167354	0.536718
Cellular component	GO:0032154	cleavage furrow	2/420	40/22753	0.168279	0.536718
Cellular component	GO:0031227	intrinsic component of endoplasmic reticulum membrane	5/420	158/22753	0.168625	0.536718
Cellular component	GO:0000408	EKC/KEOPS complex	1/420	10/22753	0.17002	0.536718
Cellular component	GO:0005687	U4 snRNP	1/420	10/22753	0.17002	0.536718
Cellular component	GO:0016600	flotillin complex	1/420	10/22753	0.17002	0.536718
Cellular component	GO:0097539	ciliary transition fiber	1/420	10/22753	0.17002	0.536718
Cellular component	GO:0099025	anchored component of postsynaptic membrane	1/420	10/22753	0.17002	0.536718
Cellular component	GO:0043296	apical junction complex	5/420	159/22753	0.171666	0.536718
Cellular component	GO:0005793	endoplasmic reticulum-Golgi intermediate compartment	3/420	78/22753	0.17466	0.536718
Cellular component	GO:0046658	anchored component of plasma membrane	3/420	78/22753	0.17466	0.536718
Cellular component	GO:0000152	nuclear ubiquitin ligase complex	2/420	41/22753	0.174872	0.536718
Cellular component	GO:0044309	neuron spine	6/420	204/22753	0.176879	0.536718
Cellular component	GO:0044295	axonal growth cone	2/420	42/22753	0.181506	0.536718
Cellular component	GO:0015935	small ribosomal subunit	3/420	80/22753	0.183866	0.536718
Cellular component	GO:0000782	telomere cap complex	1/420	11/22753	0.185347	0.536718
Cellular component	GO:0000783	nuclear telomere cap complex	1/420	11/22753	0.185347	0.536718
Cellular component	GO:0005744	TIM23 mitochondrial import inner membrane translocase complex	1/420	11/22753	0.185347	0.536718
Cellular component	GO:0005890	sodium:potassium-exchanging ATPase complex	1/420	11/22753	0.185347	0.536718
Cellular component	GO:0031313	extrinsic component of endosome membrane	1/420	11/22753	0.185347	0.536718
Cellular component	GO:0031414	N-terminal protein acetyltransferase complex	1/420	11/22753	0.185347	0.536718
Cellular component	GO:0099544	perisynaptic space	1/420	11/22753	0.185347	0.536718
Cellular component	GO:0099569	presynaptic cytoskeleton	1/420	11/22753	0.185347	0.536718
Cellular component	GO:0099522	region of cytosol	2/420	43/22753	0.188177	0.536718
Cellular component	GO:0042383	sarcolemma	5/420	165/22753	0.190347	0.536718
Cellular component	GO:0019814	immunoglobulin complex	3/420	82/22753	0.193198	0.536718
Cellular component	GO:0005883	neurofilament	1/420	12/22753	0.200392	0.536718
Cellular component	GO:0030126	COPI vesicle coat	1/420	12/22753	0.200392	0.536718
Cellular component	GO:0032593	insulin-responsive compartment	1/420	12/22753	0.200392	0.536718
Cellular component	GO:0034709	methylosome	1/420	12/22753	0.200392	0.536718
Cellular component	GO:0042627	chylomicron	1/420	12/22753	0.200392	0.536718
Cellular component	GO:0043020	NADPH oxidase complex	1/420	12/22753	0.200392	0.536718
Cellular component	GO:0043256	laminin complex	1/420	12/22753	0.200392	0.536718
Cellular component	GO:0044615	nuclear pore nuclear basket	1/420	12/22753	0.200392	0.536718
Cellular component	GO:0065010	extracellular membrane-bounded organelle	1/420	12/22753	0.200392	0.536718
Cellular component	GO:0097542	ciliary tip	1/420	12/22753	0.200392	0.536718
Cellular component	GO:0098684	photoreceptor ribbon synapse	1/420	12/22753	0.200392	0.536718
Cellular component	GO:0045171	intercellular bridge	3/420	85/22753	0.207408	0.536718
Cellular component	GO:0034358	plasma lipoprotein particle	2/420	46/22753	0.208374	0.536718
Cellular component	GO:0034707	chloride channel complex	2/420	46/22753	0.208374	0.536718
Cellular component	GO:1990777	lipoprotein particle	2/420	46/22753	0.208374	0.536718
Cellular component	GO:0045111	intermediate filament cytoskeleton	5/420	171/22753	0.209712	0.536718
Cellular component	GO:0002199	zona pellucida receptor complex	1/420	13/22753	0.21516	0.536718
Cellular component	GO:0005641	nuclear envelope lumen	1/420	13/22753	0.21516	0.536718
Cellular component	GO:0005736	RNA polymerase I complex	1/420	13/22753	0.21516	0.536718
Cellular component	GO:0034774	secretory granule lumen	1/420	13/22753	0.21516	0.536718
Cellular component	GO:0042405	nuclear inclusion body	1/420	13/22753	0.21516	0.536718
Cellular component	GO:0045179	apical cortex	1/420	13/22753	0.21516	0.536718
Cellular component	GO:0071014	post-mRNA release spliceosomal complex	1/420	13/22753	0.21516	0.536718
Cellular component	GO:0098690	glycinergic synapse	1/420	13/22753	0.21516	0.536718
Cellular component	GO:0099026	anchored component of presynaptic membrane	1/420	13/22753	0.21516	0.536718
Cellular component	GO:0017053	transcription repressor complex	3/420	87/22753	0.217008	0.53837
Cellular component	GO:0030027	lamellipodium	5/420	174/22753	0.219626	0.539047
Cellular component	GO:0005882	intermediate filament	4/420	130/22753	0.219656	0.539047
Cellular component	GO:0032994	protein-lipid complex	2/420	49/22753	0.228779	0.540226
Cellular component	GO:0000164	protein phosphatase type 1 complex	1/420	14/22753	0.229656	0.540226
Cellular component	GO:0005665	RNA polymerase II, core complex	1/420	14/22753	0.229656	0.540226
Cellular component	GO:0036038	MKS complex	1/420	14/22753	0.229656	0.540226
Cellular component	GO:0042622	photoreceptor outer segment membrane	1/420	14/22753	0.229656	0.540226
Cellular component	GO:0072687	meiotic spindle	1/420	14/22753	0.229656	0.540226
Cellular component	GO:0090533	cation-transporting ATPase complex	1/420	14/22753	0.229656	0.540226
Cellular component	GO:0098871	postsynaptic actin cytoskeleton	1/420	14/22753	0.229656	0.540226
Cellular component	GO:0005758	mitochondrial intermembrane space	3/420	90/22753	0.231575	0.541934
Cellular component	GO:0070161	anchoring junction	8/420	317/22753	0.233293	0.542211
Cellular component	GO:0036064	ciliary basal body	5/420	179/22753	0.236458	0.542211
Cellular component	GO:0090734	site of DNA damage	3/420	91/22753	0.236471	0.542211
Cellular component	GO:1905368	peptidase complex	3/420	91/22753	0.236471	0.542211
Cellular component	GO:0032156	septin cytoskeleton	1/420	15/22753	0.243884	0.545436
Cellular component	GO:0043220	Schmidt-Lanterman incisure	1/420	15/22753	0.243884	0.545436
Cellular component	GO:0071004	U2-type prespliceosome	1/420	15/22753	0.243884	0.545436
Cellular component	GO:0071010	prespliceosome	1/420	15/22753	0.243884	0.545436
Cellular component	GO:0098799	outer mitochondrial membrane protein complex	1/420	15/22753	0.243884	0.545436
Cellular component	GO:0099634	postsynaptic specialization membrane	4/420	137/22753	0.247342	0.547029
Cellular component	GO:0005871	kinesin complex	2/420	52/22753	0.249309	0.547029
Cellular component	GO:0005684	U2-type spliceosomal complex	3/420	94/22753	0.25126	0.547029
Cellular component	GO:0005798	Golgi-associated vesicle	4/420	138/22753	0.25136	0.547029
Cellular component	GO:0000153	cytoplasmic ubiquitin ligase complex	1/420	16/22753	0.257851	0.547029
Cellular component	GO:0005779	integral component of peroxisomal membrane	1/420	16/22753	0.257851	0.547029
Cellular component	GO:0005892	acetylcholine-gated channel complex	1/420	16/22753	0.257851	0.547029
Cellular component	GO:0033270	paranode region of axon	1/420	16/22753	0.257851	0.547029
Cellular component	GO:0034719	SMN-Sm protein complex	1/420	16/22753	0.257851	0.547029
Cellular component	GO:0060205	cytoplasmic vesicle lumen	1/420	16/22753	0.257851	0.547029
Cellular component	GO:0098533	ATPase dependent transmembrane transport complex	1/420	16/22753	0.257851	0.547029
Cellular component	GO:0030175	filopodium	3/420	97/22753	0.26618	0.560401
Cellular component	GO:0030134	COPII-coated ER to Golgi transport vesicle	2/420	55/22753	0.269892	0.560401
Cellular component	GO:0019897	extrinsic component of plasma membrane	5/420	189/22753	0.271107	0.560401
Cellular component	GO:0030663	COPI-coated vesicle membrane	1/420	17/22753	0.27156	0.560401
Cellular component	GO:0031231	intrinsic component of peroxisomal membrane	1/420	17/22753	0.27156	0.560401
Cellular component	GO:0098845	postsynaptic endosome	1/420	17/22753	0.27156	0.560401
Cellular component	GO:0070160	tight junction	4/420	146/22753	0.283944	0.562869
Cellular component	GO:0005666	RNA polymerase III complex	1/420	18/22753	0.285016	0.562869
Cellular component	GO:0010369	chromocenter	1/420	18/22753	0.285016	0.562869
Cellular component	GO:0031983	vesicle lumen	1/420	18/22753	0.285016	0.562869
Cellular component	GO:0032433	filopodium tip	1/420	18/22753	0.285016	0.562869
Cellular component	GO:0033646	host intracellular part	1/420	18/22753	0.285016	0.562869
Cellular component	GO:0043656	host intracellular region	1/420	18/22753	0.285016	0.562869
Cellular component	GO:0044391	ribosomal subunit	5/420	193/22753	0.285266	0.562869
Cellular component	GO:0032420	stereocilium	2/420	58/22753	0.29046	0.562869
Cellular component	GO:1904949	ATPase complex	3/420	102/22753	0.291259	0.562869
Cellular component	GO:0022625	cytosolic large ribosomal subunit	2/420	59/22753	0.297303	0.562869
Cellular component	GO:0000974	Prp19 complex	1/420	19/22753	0.298225	0.562869
Cellular component	GO:0005685	U1 snRNP	1/420	19/22753	0.298225	0.562869
Cellular component	GO:0005753	mitochondrial proton-transporting ATP synthase complex	1/420	19/22753	0.298225	0.562869
Cellular component	GO:0005766	primary lysosome	1/420	19/22753	0.298225	0.562869
Cellular component	GO:0018995	host cellular component	1/420	19/22753	0.298225	0.562869
Cellular component	GO:0033643	host cell part	1/420	19/22753	0.298225	0.562869
Cellular component	GO:0042582	azurophil granule	1/420	19/22753	0.298225	0.562869
Cellular component	GO:0043657	host cell	1/420	19/22753	0.298225	0.562869
Cellular component	GO:1902711	GABA-A receptor complex	1/420	19/22753	0.298225	0.562869
Cellular component	GO:0030176	integral component of endoplasmic reticulum membrane	4/420	150/22753	0.300471	0.562869
Cellular component	GO:0031234	extrinsic component of cytoplasmic side of plasma membrane	3/420	104/22753	0.30134	0.562869
Cellular component	GO:0016459	myosin complex	2/420	60/22753	0.304135	0.562869
Cellular component	GO:0031985	Golgi cisterna	2/420	60/22753	0.304135	0.562869
Cellular component	GO:0030133	transport vesicle	8/420	345/22753	0.306515	0.562869
Cellular component	GO:0043194	axon initial segment	1/420	20/22753	0.31119	0.562869
Cellular component	GO:0043218	compact myelin	1/420	20/22753	0.31119	0.562869
Cellular component	GO:0045259	proton-transporting ATP synthase complex	1/420	20/22753	0.31119	0.562869
Cellular component	GO:0098831	presynaptic active zone cytoplasmic component	1/420	20/22753	0.31119	0.562869
Cellular component	GO:0099144	anchored component of synaptic membrane	1/420	20/22753	0.31119	0.562869
Cellular component	GO:0099571	postsynaptic cytoskeleton	1/420	20/22753	0.31119	0.562869
Cellular component	GO:0001726	ruffle	4/420	153/22753	0.312939	0.563787
Cellular component	GO:0031528	microvillus membrane	1/420	21/22753	0.323916	0.576697
Cellular component	GO:0032426	stereocilium tip	1/420	21/22753	0.323916	0.576697
Cellular component	GO:1902710	GABA receptor complex	1/420	21/22753	0.323916	0.576697
Cellular component	GO:0005912	adherens junction	7/420	303/22753	0.327584	0.578518
Cellular component	GO:0005681	spliceosomal complex	5/420	205/22753	0.328463	0.578518
Cellular component	GO:0016328	lateral plasma membrane	2/420	64/22753	0.331324	0.578518
Cellular component	GO:0000781	chromosome, telomeric region	3/420	110/22753	0.331656	0.578518
Cellular component	GO:0005697	telomerase holoenzyme complex	1/420	22/22753	0.336407	0.578518
Cellular component	GO:0030992	intraciliary transport particle B	1/420	22/22753	0.336407	0.578518
Cellular component	GO:0031362	anchored component of external side of plasma membrane	1/420	22/22753	0.336407	0.578518
Cellular component	GO:0032398	MHC class Ib protein complex	1/420	22/22753	0.336407	0.578518
Cellular component	GO:0045277	respiratory chain complex IV	1/420	22/22753	0.336407	0.578518
Cellular component	GO:0005643	nuclear pore	2/420	66/22753	0.34481	0.586279
Cellular component	GO:0031252	cell leading edge	9/420	410/22753	0.346286	0.586279
Cellular component	GO:0098948	intrinsic component of postsynaptic specialization membrane	3/420	113/22753	0.346809	0.586279
Cellular component	GO:0001673	male germ cell nucleus	1/420	23/22753	0.348668	0.586279
Cellular component	GO:0045120	pronucleus	1/420	23/22753	0.348668	0.586279
Cellular component	GO:0090543	Flemming body	1/420	23/22753	0.348668	0.586279
Cellular component	GO:0043198	dendritic shaft	2/420	68/22753	0.358206	0.593331
Cellular component	GO:0005938	cell cortex	7/420	314/22753	0.360431	0.593331
Cellular component	GO:0016327	apicolateral plasma membrane	1/420	24/22753	0.360703	0.593331
Cellular component	GO:0030057	desmosome	1/420	24/22753	0.360703	0.593331
Cellular component	GO:0035371	microtubule plus-end	1/420	24/22753	0.360703	0.593331
Cellular component	GO:0042612	MHC class I protein complex	1/420	24/22753	0.360703	0.593331
Cellular component	GO:0032421	stereocilium bundle	2/420	69/22753	0.364867	0.597606
Cellular component	GO:1990351	transporter complex	7/420	316/22753	0.366438	0.597606
Cellular component	GO:0090575	RNA polymerase II transcription regulator complex	4/420	166/22753	0.367316	0.597606
Cellular component	GO:0005604	basement membrane	3/420	118/22753	0.371981	0.597606
Cellular component	GO:0015934	large ribosomal subunit	3/420	118/22753	0.371981	0.597606
Cellular component	GO:0030687	preribosome, large subunit precursor	1/420	25/22753	0.372517	0.597606
Cellular component	GO:0099523	presynaptic cytosol	1/420	25/22753	0.372517	0.597606
Cellular component	GO:0005635	nuclear envelope	9/420	421/22753	0.374931	0.599361
Cellular component	GO:0005925	focal adhesion	4/420	170/22753	0.384047	0.609744
Cellular component	GO:0071782	endoplasmic reticulum tubular network	1/420	26/22753	0.384112	0.609744
Cellular component	GO:0019898	extrinsic component of membrane	7/420	325/22753	0.393539	0.622532
Cellular component	GO:0031233	intrinsic component of external side of plasma membrane	1/420	27/22753	0.395494	0.623452
Cellular component	GO:0005776	autophagosome	2/420	75/22753	0.404232	0.632832
Cellular component	GO:0070603	SWI/SNF superfamily-type complex	2/420	75/22753	0.404232	0.632832
Cellular component	GO:0033106	cis-Golgi network membrane	1/420	28/22753	0.406666	0.634455
Cellular component	GO:0016605	PML body	2/420	76/22753	0.410682	0.638126
Cellular component	GO:0043230	extracellular organelle	3/420	126/22753	0.41183	0.638126
Cellular component	GO:0099568	cytoplasmic region	10/420	489/22753	0.416119	0.6384
Cellular component	GO:0030137	COPI-coated vesicle	1/420	29/22753	0.417632	0.6384
Cellular component	GO:0030140	trans-Golgi network transport vesicle	1/420	29/22753	0.417632	0.6384
Cellular component	GO:0044305	calyx of Held	1/420	29/22753	0.417632	0.6384
Cellular component	GO:0030863	cortical cytoskeleton	3/420	129/22753	0.426579	0.648301
Cellular component	GO:0032281	AMPA glutamate receptor complex	1/420	30/22753	0.428395	0.648301
Cellular component	GO:0030055	cell-substrate junction	4/420	181/22753	0.429706	0.648301
Cellular component	GO:0005844	polysome	2/420	79/22753	0.429821	0.648301
Cellular component	GO:0030684	preribosome	2/420	80/22753	0.436127	0.653404
Cellular component	GO:0099146	intrinsic component of postsynaptic density membrane	2/420	80/22753	0.436127	0.653404
Cellular component	GO:0043073	germ cell nucleus	1/420	31/22753	0.438961	0.653404
Cellular component	GO:0071007	U2-type catalytic step 2 spliceosome	1/420	31/22753	0.438961	0.653404
Cellular component	GO:0005581	collagen trimer	2/420	81/22753	0.442396	0.654227
Cellular component	GO:0005881	cytoplasmic microtubule	2/420	81/22753	0.442396	0.654227
Cellular component	GO:0098889	intrinsic component of presynaptic membrane	3/420	133/22753	0.446038	0.657472
Cellular component	GO:0005923	bicellular tight junction	3/420	134/22753	0.450862	0.662432
Cellular component	GO:0045178	basal part of cell	2/420	83/22753	0.454816	0.666086
Cellular component	GO:0070069	cytochrome complex	1/420	33/22753	0.45951	0.668623
Cellular component	GO:0098688	parallel fiber to Purkinje cell synapse	1/420	33/22753	0.45951	0.668623
Cellular component	GO:0044304	main axon	2/420	84/22753	0.460967	0.668623
Cellular component	GO:0005930	axoneme	3/420	137/22753	0.46523	0.672409
Cellular component	GO:0005795	Golgi stack	2/420	85/22753	0.467077	0.672409
Cellular component	GO:0005834	heterotrimeric G-protein complex	1/420	34/22753	0.469502	0.672409
Cellular component	GO:1905360	GTPase complex	1/420	34/22753	0.469502	0.672409
Cellular component	GO:0097014	ciliary plasm	3/420	139/22753	0.474717	0.675796
Cellular component	GO:0042470	melanosome	1/420	35/22753	0.479309	0.675796
Cellular component	GO:0042611	MHC protein complex	1/420	35/22753	0.479309	0.675796
Cellular component	GO:0048770	pigment granule	1/420	35/22753	0.479309	0.675796
Cellular component	GO:0061827	sperm head	1/420	35/22753	0.479309	0.675796
Cellular component	GO:0043204	perikaryon	3/420	141/22753	0.484125	0.680473
Cellular component	GO:1902495	transmembrane transporter complex	6/420	303/22753	0.488567	0.684598
Cellular component	GO:0099240	intrinsic component of synaptic membrane	5/420	250/22753	0.491228	0.686208
Cellular component	GO:0005667	transcription regulator complex	8/420	413/22753	0.495043	0.689416
Cellular component	GO:0032040	small-subunit processome	1/420	38/22753	0.507658	0.698415
Cellular component	GO:0032588	trans-Golgi network membrane	1/420	38/22753	0.507658	0.698415
Cellular component	GO:0097386	glial cell projection	1/420	38/22753	0.507658	0.698415
Cellular component	GO:0098636	protein complex involved in cell adhesion	1/420	38/22753	0.507658	0.698415
Cellular component	GO:0001669	acrosomal vesicle	3/420	147/22753	0.511852	0.702057
Cellular component	GO:0071013	catalytic step 2 spliceosome	2/420	94/22753	0.520148	0.711287
Cellular component	GO:0031253	cell projection membrane	6/420	314/22753	0.523183	0.713288
Cellular component	GO:0097546	ciliary base	1/420	40/22753	0.525697	0.714571
Cellular component	GO:0030864	cortical actin cytoskeleton	2/420	96/22753	0.531454	0.72024
Cellular component	GO:0005901	caveola	2/420	97/22753	0.537039	0.725642
Cellular component	GO:0031594	neuromuscular junction	2/420	99/22753	0.54807	0.736166
Cellular component	GO:0098839	postsynaptic density membrane	2/420	99/22753	0.54807	0.736166
Cellular component	GO:0000307	cyclin-dependent protein kinase holoenzyme complex	1/420	43/22753	0.551527	0.738623
Cellular component	GO:0034708	methyltransferase complex	2/420	101/22753	0.558917	0.746318
Cellular component	GO:0005637	nuclear inner membrane	1/420	45/22753	0.567962	0.753338
Cellular component	GO:0008328	ionotropic glutamate receptor complex	1/420	45/22753	0.567962	0.753338
Cellular component	GO:0016323	basolateral plasma membrane	5/420	273/22753	0.569152	0.753338
Cellular component	GO:0045211	postsynaptic membrane	6/420	330/22753	0.571765	0.753552
Cellular component	GO:0070062	extracellular exosome	2/420	104/22753	0.574836	0.753552
Cellular component	GO:0005778	peroxisomal membrane	1/420	46/22753	0.575953	0.753552
Cellular component	GO:0031903	microbody membrane	1/420	46/22753	0.575953	0.753552
Cellular component	GO:0031461	cullin-RING ubiquitin ligase complex	4/420	220/22753	0.581242	0.756447
Cellular component	GO:0031305	integral component of mitochondrial inner membrane	1/420	47/22753	0.583796	0.756447
Cellular component	GO:0005774	vacuolar membrane	4/420	222/22753	0.58839	0.756447
Cellular component	GO:0005759	mitochondrial matrix	5/420	279/22753	0.588457	0.756447
Cellular component	GO:0099060	integral component of postsynaptic specialization membrane	2/420	107/22753	0.590332	0.756447
Cellular component	GO:0008287	protein serine/threonine phosphatase complex	1/420	48/22753	0.591495	0.756447
Cellular component	GO:0031304	intrinsic component of mitochondrial inner membrane	1/420	48/22753	0.591495	0.756447
Cellular component	GO:1903293	phosphatase complex	1/420	48/22753	0.591495	0.756447
Cellular component	GO:0016469	proton-transporting two-sector ATPase complex	1/420	49/22753	0.599051	0.761437
Cellular component	GO:0098686	hippocampal mossy fiber to CA3 synapse	1/420	49/22753	0.599051	0.761437
Cellular component	GO:0098982	GABA-ergic synapse	2/420	109/22753	0.600428	0.761437
Cellular component	GO:0034702	ion channel complex	5/420	284/22753	0.60418	0.762362
Cellular component	GO:0005765	lysosomal membrane	3/420	169/22753	0.606196	0.762362
Cellular component	GO:0098852	lytic vacuole membrane	3/420	169/22753	0.606196	0.762362
Cellular component	GO:0098878	neurotransmitter receptor complex	1/420	51/22753	0.613749	0.769729
Cellular component	GO:0099699	integral component of synaptic membrane	4/420	230/22753	0.616255	0.770559
Cellular component	GO:0030659	cytoplasmic vesicle membrane	6/420	346/22753	0.617805	0.770559
Cellular component	GO:0030173	integral component of Golgi membrane	1/420	52/22753	0.620895	0.772291
Cellular component	GO:1903561	extracellular vesicle	2/420	115/22753	0.629587	0.780963
Cellular component	GO:0030120	vesicle coat	1/420	54/22753	0.634793	0.783141
Cellular component	GO:0031228	intrinsic component of Golgi membrane	1/420	54/22753	0.634793	0.783141
Cellular component	GO:0000794	condensed nuclear chromosome	2/420	117/22753	0.638932	0.784329
Cellular component	GO:0031301	integral component of organelle membrane	4/420	237/22753	0.639654	0.784329
Cellular component	GO:0097060	synaptic membrane	8/420	470/22753	0.640938	0.784329
Cellular component	GO:0032838	plasma membrane bounded cell projection cytoplasm	3/420	181/22753	0.652281	0.792016
Cellular component	GO:0005770	late endosome	4/420	241/22753	0.6526	0.792016
Cellular component	GO:0099056	integral component of presynaptic membrane	2/420	120/22753	0.6526	0.792016
Cellular component	GO:0031312	extrinsic component of organelle membrane	1/420	57/22753	0.654693	0.792016
Cellular component	GO:0098936	intrinsic component of postsynaptic membrane	3/420	182/22753	0.655942	0.792016
Cellular component	GO:0009925	basal plasma membrane	1/420	58/22753	0.661083	0.796106
Cellular component	GO:0000315	organellar large ribosomal subunit	1/420	59/22753	0.667356	0.799418
Cellular component	GO:0005762	mitochondrial large ribosomal subunit	1/420	59/22753	0.667356	0.799418
Cellular component	GO:0005802	trans-Golgi network	4/420	247/22753	0.671431	0.802183
Cellular component	GO:0031462	Cul2-RING ubiquitin ligase complex	1/420	60/22753	0.673512	0.802557
Cellular component	GO:0000228	nuclear chromosome	5/420	309/22753	0.677395	0.805071
Cellular component	GO:0030660	Golgi-associated vesicle membrane	1/420	61/22753	0.679554	0.805529
Cellular component	GO:0012506	vesicle membrane	6/420	374/22753	0.691218	0.815204
Cellular component	GO:0034704	calcium channel complex	1/420	63/22753	0.691307	0.815204
Cellular component	GO:0030018	Z disc	2/420	130/22753	0.695194	0.817664
Cellular component	GO:0019005	SCF ubiquitin ligase complex	1/420	66/22753	0.708134	0.830631
Cellular component	GO:0005769	early endosome	5/420	322/22753	0.711708	0.830631
Cellular component	GO:0005911	cell-cell junction	7/420	443/22753	0.712669	0.830631
Cellular component	GO:0005657	replication fork	1/420	67/22753	0.713538	0.830631
Cellular component	GO:0030135	coated vesicle	3/420	200/22753	0.717118	0.830684
Cellular component	GO:0005876	spindle microtubule	1/420	68/22753	0.718841	0.830684
Cellular component	GO:0030426	growth cone	3/420	201/22753	0.720256	0.830684
Cellular component	GO:0031300	intrinsic component of organelle membrane	4/420	264/22753	0.720902	0.830684
Cellular component	GO:0042734	presynaptic membrane	3/420	202/22753	0.723367	0.831414
Cellular component	GO:0005905	clathrin-coated pit	1/420	70/22753	0.729156	0.833846
Cellular component	GO:0030315	T-tubule	1/420	70/22753	0.729156	0.833846
Cellular component	GO:0098862	cluster of actin-based cell projections	3/420	205/22753	0.732538	0.833865
Cellular component	GO:0032589	neuron projection membrane	1/420	71/22753	0.734171	0.833865
Cellular component	GO:0005801	cis-Golgi network	1/420	72/22753	0.739093	0.833865
Cellular component	GO:0016591	RNA polymerase II, holoenzyme	1/420	72/22753	0.739093	0.833865
Cellular component	GO:0001650	fibrillar center	2/420	142/22753	0.740516	0.833865
Cellular component	GO:0030427	site of polarized growth	3/420	208/22753	0.741468	0.833865
Cellular component	GO:0032587	ruffle membrane	1/420	73/22753	0.743925	0.833865
Cellular component	GO:0031674	I band	2/420	143/22753	0.74402	0.833865
Cellular component	GO:0000151	ubiquitin ligase complex	5/420	336/22753	0.745703	0.833865
Cellular component	GO:0099061	integral component of postsynaptic density membrane	1/420	74/22753	0.748667	0.835122
Cellular component	GO:0016529	sarcoplasmic reticulum	1/420	75/22753	0.753321	0.838255
Cellular component	GO:0060076	excitatory synapse	1/420	78/22753	0.766775	0.849702
Cellular component	GO:0043235	receptor complex	6/420	409/22753	0.768994	0.849702
Cellular component	GO:0031526	brush border membrane	1/420	79/22753	0.771095	0.849702
Cellular component	GO:0032592	integral component of mitochondrial membrane	1/420	79/22753	0.771095	0.849702
Cellular component	GO:0098573	intrinsic component of mitochondrial membrane	1/420	81/22753	0.779497	0.855317
Cellular component	GO:0005875	microtubule associated complex	2/420	154/22753	0.779959	0.855317
Cellular component	GO:0031256	leading edge membrane	2/420	157/22753	0.788963	0.858039
Cellular component	GO:0016528	sarcoplasm	1/420	84/22753	0.791526	0.858039
Cellular component	GO:0030662	coated vesicle membrane	1/420	84/22753	0.791526	0.858039
Cellular component	GO:1902554	serine/threonine protein kinase complex	1/420	84/22753	0.791526	0.858039
Cellular component	GO:0055037	recycling endosome	2/420	158/22753	0.791891	0.858039
Cellular component	GO:0044291	cell-cell contact zone	1/420	89/22753	0.810138	0.875721
Cellular component	GO:0000313	organellar ribosome	1/420	91/22753	0.81711	0.87825
Cellular component	GO:0005761	mitochondrial ribosome	1/420	91/22753	0.81711	0.87825
Cellular component	GO:0031248	protein acetyltransferase complex	1/420	93/22753	0.823826	0.87825
Cellular component	GO:1902493	acetyltransferase complex	1/420	93/22753	0.823826	0.87825
Cellular component	GO:0008021	synaptic vesicle	3/420	242/22753	0.826812	0.87825
Cellular component	GO:0099055	integral component of postsynaptic membrane	2/420	172/22753	0.82927	0.87825
Cellular component	GO:0055029	nuclear DNA-directed RNA polymerase complex	1/420	95/22753	0.830297	0.87825
Cellular component	GO:0000139	Golgi membrane	4/420	312/22753	0.830456	0.87825
Cellular component	GO:0000428	DNA-directed RNA polymerase complex	1/420	96/22753	0.833442	0.87825
Cellular component	GO:0031901	early endosome membrane	1/420	96/22753	0.833442	0.87825
Cellular component	GO:0048786	presynaptic active zone	1/420	97/22753	0.83653	0.87825
Cellular component	GO:0000792	heterochromatin	1/420	98/22753	0.83956	0.87825
Cellular component	GO:0030117	membrane coat	1/420	98/22753	0.83956	0.87825
Cellular component	GO:0048475	coated membrane	1/420	98/22753	0.83956	0.87825
Cellular component	GO:0030880	RNA polymerase complex	1/420	99/22753	0.842535	0.879335
Cellular component	GO:1902911	protein kinase complex	1/420	101/22753	0.848319	0.883342
Cellular component	GO:0098802	plasma membrane signaling receptor complex	2/420	182/22753	0.852153	0.885303
Cellular component	GO:0070382	exocytic vesicle	3/420	263/22753	0.866507	0.898161
Cellular component	GO:0045335	phagocytic vesicle	1/420	109/22753	0.869414	0.899121
Cellular component	GO:0016607	nuclear speck	4/420	342/22753	0.878839	0.904342
Cellular component	GO:0030136	clathrin-coated vesicle	1/420	114/22753	0.881085	0.904342
Cellular component	GO:0030017	sarcomere	2/420	197/22753	0.881274	0.904342
Cellular component	GO:0010008	endosome membrane	3/420	273/22753	0.88243	0.904342
Cellular component	GO:0030139	endocytic vesicle	2/420	203/22753	0.891366	0.911441
Cellular component	GO:0034703	cation channel complex	2/420	216/22753	0.910559	0.928975
Cellular component	GO:0030016	myofibril	2/420	222/22753	0.918305	0.934776
Cellular component	GO:0005903	brush border	1/420	144/22753	0.932221	0.945472
Cellular component	GO:0043292	contractile fiber	2/420	235/22753	0.932977	0.945472
Cellular component	GO:0061695	transferase complex, transferring phosphorus-containing groups	2/420	242/22753	0.939808	0.949091
Cellular component	GO:0031514	motile cilium	2/420	243/22753	0.940729	0.949091
Cellular component	GO:0097729	9+2 motile cilium	1/420	170/22753	0.958385	0.964761
Cellular component	GO:0005741	mitochondrial outer membrane	1/420	184/22753	0.968006	0.972289
Cellular component	GO:0019867	outer membrane	1/420	203/22753	0.977613	0.977613
Cellular component	GO:0031968	organelle outer membrane	1/420	203/22753	0.977613	0.977613
Biological process	GO:0045444	fat cell differentiation	20/415	259/22796	6.76026e-08	0.000254997
Biological process	GO:0070486	leukocyte aggregation	6/415	17/22796	3.66679e-07	0.000691557
Biological process	GO:0006631	fatty acid metabolic process	24/415	446/22796	2.63637e-06	0.00302628
Biological process	GO:0050729	positive regulation of inflammatory response	13/415	151/22796	4.13692e-06	0.00302628
Biological process	GO:0050900	leukocyte migration	21/415	372/22796	5.36444e-06	0.00302628
Biological process	GO:0001818	negative regulation of cytokine production	18/415	285/22796	5.48849e-06	0.00302628
Biological process	GO:0032642	regulation of chemokine production	11/415	111/22796	5.90871e-06	0.00302628
Biological process	GO:0032602	chemokine production	11/415	115/22796	8.32521e-06	0.00302628
Biological process	GO:0035966	response to topologically incorrect protein	12/415	138/22796	8.73654e-06	0.00302628
Biological process	GO:0006986	response to unfolded protein	11/415	116/22796	9.04929e-06	0.00302628
Biological process	GO:0031349	positive regulation of defense response	22/415	417/22796	9.39857e-06	0.00302628
Biological process	GO:0052548	regulation of endopeptidase activity	20/415	356/22796	9.62762e-06	0.00302628
Biological process	GO:0050727	regulation of inflammatory response	21/415	396/22796	1.38641e-05	0.00402272
Biological process	GO:0045598	regulation of fat cell differentiation	12/415	149/22796	1.90266e-05	0.00512631
Biological process	GO:0032673	regulation of interleukin-4 production	6/415	32/22796	2.1305e-05	0.00525272
Biological process	GO:0052547	regulation of peptidase activity	22/415	441/22796	2.22809e-05	0.00525272
Biological process	GO:0001676	long-chain fatty acid metabolic process	11/415	131/22796	2.8637e-05	0.00635405
Biological process	GO:0010951	negative regulation of endopeptidase activity	13/415	185/22796	3.67276e-05	0.00769647
Biological process	GO:0007088	regulation of mitotic nuclear division	12/415	165/22796	5.21715e-05	0.0103574
Biological process	GO:0072001	renal system development	18/415	339/22796	5.57479e-05	0.0105141
Biological process	GO:0055088	lipid homeostasis	12/415	167/22796	5.86513e-05	0.0105349
Biological process	GO:0061077	chaperone-mediated protein folding	7/415	56/22796	6.77322e-05	0.0105613
Biological process	GO:0032633	interleukin-4 production	6/415	39/22796	6.88835e-05	0.0105613
Biological process	GO:0032649	regulation of interferon-gamma production	10/415	120/22796	7.02239e-05	0.0105613
Biological process	GO:0002460	adaptive immune response based on somatic recombination of immune receptors built from immunoglobulin superfamily domains	20/415	410/22796	7.12364e-05	0.0105613
Biological process	GO:0002523	leukocyte migration involved in inflammatory response	5/415	25/22796	7.67866e-05	0.0105613
Biological process	GO:0051783	regulation of nuclear division	13/415	200/22796	8.18694e-05	0.0105613
Biological process	GO:0001655	urogenital system development	19/415	382/22796	8.33813e-05	0.0105613
Biological process	GO:0051346	negative regulation of hydrolase activity	19/415	382/22796	8.33813e-05	0.0105613
Biological process	GO:0019369	arachidonic acid metabolic process	8/415	78/22796	8.69196e-05	0.0105613
Biological process	GO:0010466	negative regulation of peptidase activity	15/415	260/22796	9.22218e-05	0.0105613
Biological process	GO:0006968	cellular defense response	4/415	14/22796	9.37707e-05	0.0105613
Biological process	GO:0051988	regulation of attachment of spindle microtubules to kinetochore	4/415	14/22796	9.37707e-05	0.0105613
Biological process	GO:0045123	cellular extravasation	8/415	79/22796	9.51976e-05	0.0105613
Biological process	GO:0001822	kidney development	17/415	324/22796	0.000103084	0.0111095
Biological process	GO:0097530	granulocyte migration	11/415	155/22796	0.000132328	0.0135903
Biological process	GO:0006959	humoral immune response	17/415	331/22796	0.000133309	0.0135903
Biological process	GO:0002832	negative regulation of response to biotic stimulus	6/415	44/22796	0.000138037	0.0137019
Biological process	GO:0032609	interferon-gamma production	10/415	132/22796	0.000155697	0.0148027
Biological process	GO:0098813	nuclear chromosome segregation	15/415	273/22796	0.000158006	0.0148027
Biological process	GO:0035967	cellular response to topologically incorrect protein	9/415	108/22796	0.000160898	0.0148027
Biological process	GO:0001659	temperature homeostasis	12/415	187/22796	0.000172132	0.0151027
Biological process	GO:0002449	lymphocyte mediated immunity	19/415	404/22796	0.000172168	0.0151027
Biological process	GO:0140014	mitotic nuclear division	15/415	276/22796	0.000177983	0.015258
Biological process	GO:0030198	extracellular matrix organization	16/415	309/22796	0.000190211	0.0159439
Biological process	GO:0032103	positive regulation of response to external stimulus	17/415	342/22796	0.000196526	0.0160619
Biological process	GO:0034620	cellular response to unfolded protein	8/415	88/22796	0.000203493	0.0160619
Biological process	GO:0007159	leukocyte cell-cell adhesion	18/415	376/22796	0.000204393	0.0160619
Biological process	GO:0045861	negative regulation of proteolysis	18/415	377/22796	0.000211127	0.0162525
Biological process	GO:0072376	protein activation cascade	10/415	138/22796	0.000224017	0.0168999
Biological process	GO:0002685	regulation of leukocyte migration	13/415	222/22796	0.000231221	0.0171013
Biological process	GO:1903036	positive regulation of response to wounding	8/415	90/22796	0.000237789	0.0172489
Biological process	GO:0071248	cellular response to metal ion	11/415	167/22796	0.00025429	0.0180683
Biological process	GO:0051085	chaperone cofactor-dependent protein refolding	5/415	32/22796	0.000262104	0.0180683
Biological process	GO:0097529	myeloid leukocyte migration	13/415	225/22796	0.000263456	0.0180683
Biological process	GO:0042026	protein refolding	4/415	18/22796	0.000270571	0.0182249
Biological process	GO:0008608	attachment of spindle microtubules to kinetochore	5/415	33/22796	0.000304329	0.0201391
Biological process	GO:0061756	leukocyte adhesion to vascular endothelial cell	6/415	51/22796	0.000316388	0.0205762
Biological process	GO:0090303	positive regulation of wound healing	7/415	72/22796	0.000335314	0.0214374
Biological process	GO:0043062	extracellular structure organization	17/415	361/22796	0.000368205	0.0231478
Biological process	GO:0000038	very long-chain fatty acid metabolic process	5/415	35/22796	0.000404026	0.0249834
Biological process	GO:0032680	regulation of tumor necrosis factor production	11/415	178/22796	0.000438807	0.0266965
Biological process	GO:0051851	modulation by host of symbiont process	8/415	99/22796	0.000455804	0.0270285
Biological process	GO:0050901	leukocyte tethering or rolling	5/415	36/22796	0.000462245	0.0270285
Biological process	GO:0032677	regulation of interleukin-8 production	7/415	76/22796	0.000467645	0.0270285
Biological process	GO:0000280	nuclear division	19/415	439/22796	0.000484654	0.0270285
Biological process	GO:0042060	wound healing	18/415	405/22796	0.000497242	0.0270285
Biological process	GO:1903555	regulation of tumor necrosis factor superfamily cytokine production	11/415	181/22796	0.000505185	0.0270285
Biological process	GO:0032637	interleukin-8 production	7/415	77/22796	0.000506484	0.0270285
Biological process	GO:0090594	inflammatory response to wounding	4/415	21/22796	0.000506828	0.0270285
Biological process	GO:1990266	neutrophil migration	9/415	126/22796	0.000508754	0.0270285
Biological process	GO:0006458	'de novo' protein folding	5/415	37/22796	0.000526563	0.0272082
Biological process	GO:0051084	'de novo' posttranslational protein folding	5/415	37/22796	0.000526563	0.0272082
Biological process	GO:0032640	tumor necrosis factor production	11/415	183/22796	0.000553942	0.0282361
Biological process	GO:0007051	spindle organization	11/415	184/22796	0.000579757	0.0291579
Biological process	GO:0051817	modulation of process of other organism involved in symbiotic interaction	8/415	103/22796	0.000594439	0.0295029
Biological process	GO:0051702	biological process involved in interaction with symbiont	8/415	104/22796	0.000633937	0.0301284
Biological process	GO:0071706	tumor necrosis factor superfamily cytokine production	11/415	186/22796	0.000634403	0.0301284
Biological process	GO:0032757	positive regulation of interleukin-8 production	6/415	58/22796	0.00063899	0.0301284
Biological process	GO:0045599	negative regulation of fat cell differentiation	6/415	58/22796	0.00063899	0.0301284
Biological process	GO:0000070	mitotic sister chromatid segregation	10/415	159/22796	0.000690218	0.03175
Biological process	GO:0002687	positive regulation of leukocyte migration	10/415	159/22796	0.000690218	0.03175
Biological process	GO:0048285	organelle fission	20/415	490/22796	0.000723874	0.0323331
Biological process	GO:0000819	sister chromatid segregation	11/415	189/22796	0.000724371	0.0323331
Biological process	GO:0032693	negative regulation of interleukin-10 production	4/415	23/22796	0.000728609	0.0323331
Biological process	GO:1990845	adaptive thermogenesis	10/415	162/22796	0.000797472	0.0349775
Biological process	GO:0002709	regulation of T cell mediated immunity	8/415	108/22796	0.000813654	0.035277
Biological process	GO:0009991	response to extracellular stimulus	18/415	426/22796	0.00089091	0.0381876
Biological process	GO:0032675	regulation of interleukin-6 production	10/415	166/22796	0.000961449	0.0407481
Biological process	GO:0032102	negative regulation of response to external stimulus	16/415	360/22796	0.00100426	0.0414673
Biological process	GO:0032753	positive regulation of interleukin-4 production	4/415	25/22796	0.0010114	0.0414673
Biological process	GO:1904996	positive regulation of leukocyte adhesion to vascular endothelial cell	4/415	25/22796	0.0010114	0.0414673
Biological process	GO:0002819	regulation of adaptive immune response	12/415	230/22796	0.0011014	0.0446719
Biological process	GO:0007596	blood coagulation	10/415	170/22796	0.00115209	0.04558
Biological process	GO:0035821	modulation of process of other organism	10/415	170/22796	0.00115209	0.04558
Biological process	GO:0010658	striated muscle cell apoptotic process	6/415	65/22796	0.00117213	0.04558
Biological process	GO:0045840	positive regulation of mitotic nuclear division	6/415	65/22796	0.00117213	0.04558
Biological process	GO:0032436	positive regulation of proteasomal ubiquitin-dependent protein catabolic process	7/415	89/22796	0.00120492	0.0463771
Biological process	GO:0007599	hemostasis	10/415	173/22796	0.00131446	0.0493073
Biological process	GO:0050817	coagulation	10/415	173/22796	0.00131446	0.0493073
Biological process	GO:0033559	unsaturated fatty acid metabolic process	9/415	144/22796	0.00132052	0.0493073
Biological process	GO:0031664	regulation of lipopolysaccharide-mediated signaling pathway	4/415	27/22796	0.00136348	0.0493073
Biological process	GO:0034440	lipid oxidation	8/415	117/22796	0.00136875	0.0493073
Biological process	GO:0071241	cellular response to inorganic substance	12/415	236/22796	0.00137206	0.0493073
Biological process	GO:0032635	interleukin-6 production	10/415	174/22796	0.00137255	0.0493073
Biological process	GO:0120161	regulation of cold-induced thermogenesis	9/415	145/22796	0.00138581	0.0493138
Biological process	GO:1903034	regulation of response to wounding	11/415	206/22796	0.00145759	0.0513834
Biological process	GO:0006957	complement activation, alternative pathway	3/415	13/22796	0.00149557	0.0517548
Biological process	GO:1903238	positive regulation of leukocyte tethering or rolling	3/415	13/22796	0.00149557	0.0517548
Biological process	GO:0106106	cold-induced thermogenesis	9/415	147/22796	0.00152418	0.0521825
Biological process	GO:0007059	chromosome segregation	15/415	340/22796	0.00153559	0.0521825
Biological process	GO:2000117	negative regulation of cysteine-type endopeptidase activity	7/415	93/22796	0.00155732	0.0523438
Biological process	GO:0043032	positive regulation of macrophage activation	4/415	28/22796	0.00156809	0.0523438
Biological process	GO:0043277	apoptotic cell clearance	5/415	47/22796	0.00159697	0.05284
Biological process	GO:1901568	fatty acid derivative metabolic process	10/415	179/22796	0.00169517	0.0556017
Biological process	GO:0034614	cellular response to reactive oxygen species	9/415	150/22796	0.00175235	0.0568327
Biological process	GO:0050867	positive regulation of cell activation	18/415	453/22796	0.0017656	0.0568327
Biological process	GO:0019835	cytolysis	4/415	29/22796	0.00179312	0.0568327
Biological process	GO:0030262	apoptotic nuclear changes	4/415	29/22796	0.00179312	0.0568327
Biological process	GO:0060326	cell chemotaxis	14/415	311/22796	0.00180804	0.0568327
Biological process	GO:0002824	positive regulation of adaptive immune response based on somatic recombination of immune receptors built from immunoglobulin superfamily domains	9/415	151/22796	0.00183421	0.0571789
Biological process	GO:0071285	cellular response to lithium ion	3/415	14/22796	0.00187787	0.0575881
Biological process	GO:0071294	cellular response to zinc ion	3/415	14/22796	0.00187787	0.0575881
Biological process	GO:0006690	icosanoid metabolic process	9/415	152/22796	0.0019191	0.0581559
Biological process	GO:1902622	regulation of neutrophil migration	5/415	49/22796	0.00192723	0.0581559
Biological process	GO:0002822	regulation of adaptive immune response based on somatic recombination of immune receptors built from immunoglobulin superfamily domains	11/415	214/22796	0.0019698	0.0589629
Biological process	GO:0120162	positive regulation of cold-induced thermogenesis	7/415	97/22796	0.00198523	0.0589629
Biological process	GO:0006921	cellular component disassembly involved in execution phase of apoptosis	4/415	30/22796	0.00203959	0.0596382
Biological process	GO:0032682	negative regulation of chemokine production	4/415	30/22796	0.00203959	0.0596382
Biological process	GO:0006956	complement activation	8/415	125/22796	0.00208305	0.0604405
Biological process	GO:0043618	regulation of transcription from RNA polymerase II promoter in response to stress	5/415	50/22796	0.00210986	0.0605356
Biological process	GO:0016064	immunoglobulin mediated immune response	11/415	216/22796	0.00211843	0.0605356
Biological process	GO:0032611	interleukin-1 beta production	7/415	99/22796	0.0022307	0.0632646
Biological process	GO:0002693	positive regulation of cellular extravasation	4/415	31/22796	0.00230849	0.0633657
Biological process	GO:0002825	regulation of T-helper 1 type immune response	4/415	31/22796	0.00230849	0.0633657
Biological process	GO:0010226	response to lithium ion	3/415	15/22796	0.00231583	0.0633657
Biological process	GO:0018119	peptidyl-cysteine S-nitrosylation	3/415	15/22796	0.00231583	0.0633657
Biological process	GO:0009205	purine ribonucleoside triphosphate metabolic process	13/415	285/22796	0.00231826	0.0633657
Biological process	GO:0019724	B cell mediated immunity	11/415	219/22796	0.00235833	0.0639974
Biological process	GO:0002526	acute inflammatory response	8/415	128/22796	0.00241611	0.065097
Biological process	GO:0045862	positive regulation of proteolysis	15/415	357/22796	0.00245641	0.0657134
Biological process	GO:0002821	positive regulation of adaptive immune response	9/415	158/22796	0.00249656	0.0663172
Biological process	GO:0006026	aminoglycan catabolic process	4/415	32/22796	0.00260083	0.0673364
Biological process	GO:0044788	modulation by host of viral process	4/415	32/22796	0.00260083	0.0673364
Biological process	GO:0034976	response to endoplasmic reticulum stress	12/415	255/22796	0.00261388	0.0673364
Biological process	GO:0009199	ribonucleoside triphosphate metabolic process	13/415	289/22796	0.00261487	0.0673364
Biological process	GO:0010657	muscle cell apoptotic process	7/415	102/22796	0.00264204	0.0673364
Biological process	GO:0070585	protein localization to mitochondrion	7/415	102/22796	0.00264204	0.0673364
Biological process	GO:0046456	icosanoid biosynthetic process	5/415	53/22796	0.0027335	0.0688765
Biological process	GO:0009144	purine nucleoside triphosphate metabolic process	13/415	291/22796	0.00277443	0.0688765
Biological process	GO:0002696	positive regulation of leukocyte activation	17/415	435/22796	0.00277794	0.0688765
Biological process	GO:2000060	positive regulation of ubiquitin-dependent protein catabolic process	7/415	103/22796	0.00279135	0.0688765
Biological process	GO:1901342	regulation of vasculature development	15/415	362/22796	0.00280123	0.0688765
Biological process	GO:0017014	protein nitrosylation	3/415	16/22796	0.00281203	0.0688765
Biological process	GO:1904994	regulation of leukocyte adhesion to vascular endothelial cell	4/415	33/22796	0.00291759	0.0710011
Biological process	GO:0010038	response to metal ion	13/415	293/22796	0.00294187	0.0711328
Biological process	GO:0002711	positive regulation of T cell mediated immunity	6/415	78/22796	0.00299228	0.0718909
Biological process	GO:0002262	myeloid cell homeostasis	10/415	194/22796	0.00304652	0.0727309
Biological process	GO:0048661	positive regulation of smooth muscle cell proliferation	7/415	105/22796	0.00310929	0.0737624
Biological process	GO:0043620	regulation of DNA-templated transcription in response to stress	5/415	55/22796	0.00321712	0.0754339
Biological process	GO:0014002	astrocyte development	4/415	34/22796	0.00325974	0.0754339
Biological process	GO:0043651	linoleic acid metabolic process	4/415	34/22796	0.00325974	0.0754339
Biological process	GO:0051873	killing by host of symbiont cells	4/415	34/22796	0.00325974	0.0754339
Biological process	GO:0061041	regulation of wound healing	9/415	165/22796	0.00333592	0.0767262
Biological process	GO:0072672	neutrophil extravasation	3/415	17/22796	0.00336886	0.0770142
Biological process	GO:0043030	regulation of macrophage activation	5/415	56/22796	0.00348071	0.0790918
Biological process	GO:0045860	positive regulation of protein kinase activity	15/415	371/22796	0.00352244	0.0793034
Biological process	GO:0006909	phagocytosis	13/415	300/22796	0.00359407	0.0793034
Biological process	GO:0071466	cellular response to xenobiotic stimulus	9/415	167/22796	0.00361248	0.0793034
Biological process	GO:0032729	positive regulation of interferon-gamma production	6/415	81/22796	0.00361306	0.0793034
Biological process	GO:0071347	cellular response to interleukin-1	6/415	81/22796	0.00361306	0.0793034
Biological process	GO:0016339	calcium-dependent cell-cell adhesion via plasma membrane cell adhesion molecules	4/415	35/22796	0.00362822	0.0793034
Biological process	GO:0045778	positive regulation of ossification	7/415	108/22796	0.00363719	0.0793034
Biological process	GO:1901800	positive regulation of proteasomal protein catabolic process	7/415	109/22796	0.00382748	0.0817987
Biological process	GO:0002544	chronic inflammatory response	3/415	18/22796	0.00398852	0.0817987
Biological process	GO:0051818	disruption of cells of other organism involved in symbiotic interaction	4/415	36/22796	0.00402396	0.0817987
Biological process	GO:0051883	killing of cells in other organism involved in symbiotic interaction	4/415	36/22796	0.00402396	0.0817987
Biological process	GO:0055090	acylglycerol homeostasis	4/415	36/22796	0.00402396	0.0817987
Biological process	GO:0070328	triglyceride homeostasis	4/415	36/22796	0.00402396	0.0817987
Biological process	GO:0090022	regulation of neutrophil chemotaxis	4/415	36/22796	0.00402396	0.0817987
Biological process	GO:0005976	polysaccharide metabolic process	7/415	110/22796	0.00402523	0.0817987
Biological process	GO:0044764	multi-organism cellular process	5/415	58/22796	0.00405385	0.0817987
Biological process	GO:0071622	regulation of granulocyte chemotaxis	5/415	58/22796	0.00405385	0.0817987
Biological process	GO:0002221	pattern recognition receptor signaling pathway	9/415	170/22796	0.00406071	0.0817987
Biological process	GO:0031640	killing of cells of other organism	6/415	83/22796	0.00407692	0.0817987
Biological process	GO:0032722	positive regulation of chemokine production	6/415	83/22796	0.00407692	0.0817987
Biological process	GO:0043154	negative regulation of cysteine-type endopeptidase activity involved in apoptotic process	6/415	83/22796	0.00407692	0.0817987
Biological process	GO:0044364	disruption of cells of other organism	6/415	83/22796	0.00407692	0.0817987
Biological process	GO:0009141	nucleoside triphosphate metabolic process	13/415	306/22796	0.00424235	0.0846674
Biological process	GO:0002831	regulation of response to biotic stimulus	9/415	172/22796	0.00438289	0.0865563
Biological process	GO:0045931	positive regulation of mitotic cell cycle	9/415	172/22796	0.00438289	0.0865563
Biological process	GO:0051983	regulation of chromosome segregation	7/415	112/22796	0.00444386	0.0869298
Biological process	GO:1902624	positive regulation of neutrophil migration	4/415	37/22796	0.00444789	0.0869298
Biological process	GO:0009743	response to carbohydrate	10/415	205/22796	0.00449872	0.0873164
Biological process	GO:0006979	response to oxidative stress	16/415	419/22796	0.00455569	0.0873164
Biological process	GO:0001906	cell killing	11/415	239/22796	0.00457775	0.0873164
Biological process	GO:2000116	regulation of cysteine-type endopeptidase activity	11/415	239/22796	0.00457775	0.0873164
Biological process	GO:0051785	positive regulation of nuclear division	6/415	85/22796	0.00458342	0.0873164
Biological process	GO:0046634	regulation of alpha-beta T cell activation	7/415	113/22796	0.0046651	0.0881332
Biological process	GO:1903236	regulation of leukocyte tethering or rolling	3/415	19/22796	0.00467302	0.0881332
Biological process	GO:0060348	bone development	11/415	240/22796	0.00472168	0.0886079
Biological process	GO:0002456	T cell mediated immunity	8/415	143/22796	0.0047525	0.0887446
Biological process	GO:0002724	regulation of T cell cytokine production	4/415	38/22796	0.00490089	0.0910649
Biological process	GO:0070507	regulation of microtubule cytoskeleton organization	10/415	208/22796	0.00497681	0.0920223
Biological process	GO:0010662	regulation of striated muscle cell apoptotic process	5/415	61/22796	0.00503551	0.0922036
Biological process	GO:0031663	lipopolysaccharide-mediated signaling pathway	5/415	61/22796	0.00503551	0.0922036
Biological process	GO:0046631	alpha-beta T cell activation	9/415	177/22796	0.00527578	0.0955772
Biological process	GO:0051225	spindle assembly	7/415	116/22796	0.00537882	0.0955772
Biological process	GO:0061844	antimicrobial humoral immune response mediated by antimicrobial peptide	7/415	116/22796	0.00537882	0.0955772
Biological process	GO:0019432	triglyceride biosynthetic process	4/415	39/22796	0.00538384	0.0955772
Biological process	GO:0032506	cytokinetic process	4/415	39/22796	0.00538384	0.0955772
Biological process	GO:0051953	negative regulation of amine transport	4/415	39/22796	0.00538384	0.0955772
Biological process	GO:0010659	cardiac muscle cell apoptotic process	5/415	62/22796	0.00539712	0.0955772
Biological process	GO:0034599	cellular response to oxidative stress	12/415	280/22796	0.00550308	0.0969982
Biological process	GO:1902850	microtubule cytoskeleton organization involved in mitosis	8/415	147/22796	0.00559957	0.0982399
Biological process	GO:0006805	xenobiotic metabolic process	7/415	117/22796	0.005634	0.0983864
Biological process	GO:0002758	innate immune response-activating signal transduction	9/415	179/22796	0.00566999	0.0985585
Biological process	GO:0014911	positive regulation of smooth muscle cell migration	5/415	63/22796	0.0057767	0.0999529
Biological process	GO:0032689	negative regulation of interferon-gamma production	4/415	40/22796	0.00589758	0.101578
Biological process	GO:0002708	positive regulation of lymphocyte mediated immunity	8/415	149/22796	0.006064	0.103726
Biological process	GO:0031667	response to nutrient levels	15/415	394/22796	0.00607725	0.103726
Biological process	GO:0032963	collagen metabolic process	7/415	119/22796	0.00617143	0.103978
Biological process	GO:2000379	positive regulation of reactive oxygen species metabolic process	7/415	119/22796	0.00617143	0.103978
Biological process	GO:0032653	regulation of interleukin-10 production	5/415	64/22796	0.00617471	0.103978
Biological process	GO:0032674	regulation of interleukin-5 production	3/415	21/22796	0.00624378	0.10421
Biological process	GO:0034331	cell junction maintenance	3/415	21/22796	0.00624378	0.10421
Biological process	GO:1900180	regulation of protein localization to nucleus	8/415	150/22796	0.00630691	0.104483
Biological process	GO:0070613	regulation of protein processing	6/415	91/22796	0.00638117	0.104483
Biological process	GO:0006953	acute-phase response	4/415	41/22796	0.00644295	0.104483
Biological process	GO:0042092	type 2 immune response	4/415	41/22796	0.00644295	0.104483
Biological process	GO:0002706	regulation of lymphocyte mediated immunity	10/415	216/22796	0.00644811	0.104483
Biological process	GO:0007052	mitotic spindle organization	7/415	120/22796	0.00645404	0.104483
Biological process	GO:0032612	interleukin-1 production	7/415	120/22796	0.00645404	0.104483
Biological process	GO:0007622	rhythmic behavior	5/415	65/22796	0.00659159	0.106254
Biological process	GO:0002691	regulation of cellular extravasation	4/415	42/22796	0.00702075	0.111645
Biological process	GO:0032613	interleukin-10 production	5/415	66/22796	0.0070278	0.111645
Biological process	GO:1901570	fatty acid derivative biosynthetic process	5/415	66/22796	0.0070278	0.111645
Biological process	GO:0001824	blastocyst development	8/415	153/22796	0.00708005	0.111645
Biological process	GO:0032651	regulation of interleukin-1 beta production	6/415	93/22796	0.00708068	0.111645
Biological process	GO:0045765	regulation of angiogenesis	13/415	326/22796	0.00711329	0.111645
Biological process	GO:0032634	interleukin-5 production	3/415	22/22796	0.00713323	0.111645
Biological process	GO:0031331	positive regulation of cellular catabolic process	15/415	403/22796	0.00741437	0.115177
Biological process	GO:0061640	cytoskeleton-dependent cytokinesis	6/415	94/22796	0.00745049	0.115177
Biological process	GO:1903317	regulation of protein maturation	6/415	94/22796	0.00745049	0.115177
Biological process	GO:0022409	positive regulation of cell-cell adhesion	12/415	292/22796	0.00758802	0.116825
Biological process	GO:0016525	negative regulation of angiogenesis	7/415	124/22796	0.00768162	0.117785
Biological process	GO:0046394	carboxylic acid biosynthetic process	15/415	405/22796	0.00774128	0.118219
Biological process	GO:0016053	organic acid biosynthetic process	15/415	406/22796	0.007909	0.119478
Biological process	GO:0006633	fatty acid biosynthetic process	8/415	156/22796	0.00792268	0.119478
Biological process	GO:0000281	mitotic cytokinesis	5/415	68/22796	0.00795994	0.119478
Biological process	GO:0042461	photoreceptor cell development	5/415	68/22796	0.00795994	0.119478
Biological process	GO:0046034	ATP metabolic process	11/415	258/22796	0.00798316	0.119478
Biological process	GO:1903052	positive regulation of proteolysis involved in cellular protein catabolic process	7/415	125/22796	0.00801374	0.119478
Biological process	GO:1904666	regulation of ubiquitin protein ligase activity	3/415	23/22796	0.00809393	0.119616
Biological process	GO:0042632	cholesterol homeostasis	6/415	96/22796	0.0082316	0.119616
Biological process	GO:0072655	establishment of protein localization to mitochondrion	6/415	96/22796	0.0082316	0.119616
Biological process	GO:0002705	positive regulation of leukocyte mediated immunity	9/415	190/22796	0.00826011	0.119616
Biological process	GO:0009746	response to hexose	9/415	190/22796	0.00826011	0.119616
Biological process	GO:0005978	glycogen biosynthetic process	4/415	44/22796	0.00827671	0.119616
Biological process	GO:0009250	glucan biosynthetic process	4/415	44/22796	0.00827671	0.119616
Biological process	GO:0061098	positive regulation of protein tyrosine kinase activity	4/415	44/22796	0.00827671	0.119616
Biological process	GO:0071621	granulocyte chemotaxis	7/415	126/22796	0.00835633	0.120306
Biological process	GO:1901652	response to peptide	15/415	409/22796	0.0084296	0.12071
Biological process	GO:0033674	positive regulation of kinase activity	16/415	448/22796	0.00844839	0.12071
Biological process	GO:0034284	response to monosaccharide	9/415	191/22796	0.00853388	0.121471
Biological process	GO:0010660	regulation of muscle cell apoptotic process	6/415	97/22796	0.00864345	0.122109
Biological process	GO:0055092	sterol homeostasis	6/415	97/22796	0.00864345	0.122109
Biological process	GO:0030595	leukocyte chemotaxis	10/415	226/22796	0.00873899	0.122998
Biological process	GO:0070555	response to interleukin-1	6/415	98/22796	0.00906985	0.126107
Biological process	GO:2000181	negative regulation of blood vessel morphogenesis	7/415	128/22796	0.00907365	0.126107
Biological process	GO:0002827	positive regulation of T-helper 1 type immune response	3/415	24/22796	0.00912708	0.126107
Biological process	GO:0032331	negative regulation of chondrocyte differentiation	3/415	24/22796	0.00912708	0.126107
Biological process	GO:1902410	mitotic cytokinetic process	3/415	24/22796	0.00912708	0.126107
Biological process	GO:0006457	protein folding	8/415	160/22796	0.0091607	0.12611
Biological process	GO:0007249	I-kappaB kinase/NF-kappaB signaling	10/415	228/22796	0.00926391	0.127067
Biological process	GO:0043901	negative regulation of multi-organism process	9/415	194/22796	0.00939663	0.128303
Biological process	GO:0042116	macrophage activation	6/415	99/22796	0.00951109	0.128303
Biological process	GO:0002251	organ or tissue specific immune response	5/415	71/22796	0.00951397	0.128303
Biological process	GO:0019748	secondary metabolic process	5/415	71/22796	0.00951397	0.128303
Biological process	GO:0072330	monocarboxylic acid biosynthetic process	12/415	301/22796	0.00952409	0.128303
Biological process	GO:0030073	insulin secretion	10/415	230/22796	0.00981262	0.131553
Biological process	GO:0036294	cellular response to decreased oxygen levels	7/415	130/22796	0.0098351	0.131553
Biological process	GO:0009150	purine ribonucleotide metabolic process	16/415	456/22796	0.0098944	0.131879
Biological process	GO:0070664	negative regulation of leukocyte proliferation	6/415	100/22796	0.00996742	0.132384
Biological process	GO:0000271	polysaccharide biosynthetic process	5/415	72/22796	0.0100752	0.133346
Biological process	GO:0070498	interleukin-1-mediated signaling pathway	3/415	25/22796	0.0102338	0.134971
Biological process	GO:0002369	T cell cytokine production	4/415	47/22796	0.0104225	0.13625
Biological process	GO:0030574	collagen catabolic process	4/415	47/22796	0.0104225	0.13625
Biological process	GO:0030593	neutrophil chemotaxis	6/415	101/22796	0.0104391	0.13625
Biological process	GO:0042737	drug catabolic process	8/415	164/22796	0.0105376	0.137062
Biological process	GO:0033047	regulation of mitotic sister chromatid segregation	5/415	73/22796	0.0106587	0.137217
Biological process	GO:0046635	positive regulation of alpha-beta T cell activation	5/415	73/22796	0.0106587	0.137217
Biological process	GO:0061035	regulation of cartilage development	5/415	73/22796	0.0106587	0.137217
Biological process	GO:0006958	complement activation, classical pathway	6/415	102/22796	0.0109264	0.140185
Biological process	GO:0042462	eye photoreceptor cell development	4/415	48/22796	0.0112103	0.14334
Biological process	GO:0006635	fatty acid beta-oxidation	5/415	74/22796	0.0112649	0.143552
Biological process	GO:0042759	long-chain fatty acid biosynthetic process	3/415	26/22796	0.0114149	0.144004
Biological process	GO:0071276	cellular response to cadmium ion	3/415	26/22796	0.0114149	0.144004
Biological process	GO:1903747	regulation of establishment of protein localization to mitochondrion	3/415	26/22796	0.0114149	0.144004
Biological process	GO:0032434	regulation of proteasomal ubiquitin-dependent protein catabolic process	7/415	134/22796	0.0114963	0.144547
Biological process	GO:0071496	cellular response to external stimulus	12/415	310/22796	0.0118241	0.148175
Biological process	GO:0051480	regulation of cytosolic calcium ion concentration	14/415	387/22796	0.0119644	0.149335
Biological process	GO:0031111	negative regulation of microtubule polymerization or depolymerization	4/415	49/22796	0.0120355	0.149335
Biological process	GO:0061900	glial cell activation	4/415	49/22796	0.0120355	0.149335
Biological process	GO:0002237	response to molecule of bacterial origin	14/415	388/22796	0.0122139	0.151052
Biological process	GO:0009410	response to xenobiotic stimulus	10/415	238/22796	0.0122587	0.151111
Biological process	GO:0000302	response to reactive oxygen species	9/415	203/22796	0.0123824	0.151911
Biological process	GO:0006022	aminoglycan metabolic process	6/415	105/22796	0.0124847	0.151911
Biological process	GO:0014909	smooth muscle cell migration	6/415	105/22796	0.0124847	0.151911
Biological process	GO:0071456	cellular response to hypoxia	6/415	105/22796	0.0124847	0.151911
Biological process	GO:0061097	regulation of protein tyrosine kinase activity	5/415	76/22796	0.012547	0.152178
Biological process	GO:0001780	neutrophil homeostasis	3/415	27/22796	0.0126713	0.153193
Biological process	GO:0009896	positive regulation of catabolic process	16/415	470/22796	0.0128915	0.153967
Biological process	GO:0002227	innate immune response in mucosa	4/415	50/22796	0.0128986	0.153967
Biological process	GO:0042088	T-helper 1 type immune response	4/415	50/22796	0.0128986	0.153967
Biological process	GO:0050832	defense response to fungus	4/415	50/22796	0.0128986	0.153967
Biological process	GO:0060349	bone morphogenesis	6/415	106/22796	0.0130371	0.155129
Biological process	GO:0042306	regulation of protein import into nucleus	5/415	77/22796	0.0132236	0.156853
Biological process	GO:0000050	urea cycle	2/415	10/22796	0.0135071	0.15725
Biological process	GO:0010825	positive regulation of centrosome duplication	2/415	10/22796	0.0135071	0.15725
Biological process	GO:0035744	T-helper 1 cell cytokine production	2/415	10/22796	0.0135071	0.15725
Biological process	GO:0090306	spindle assembly involved in meiosis	2/415	10/22796	0.0135071	0.15725
Biological process	GO:1903748	negative regulation of establishment of protein localization to mitochondrion	2/415	10/22796	0.0135071	0.15725
Biological process	GO:1904959	regulation of cytochrome-c oxidase activity	2/415	10/22796	0.0135071	0.15725
Biological process	GO:0009259	ribonucleotide metabolic process	16/415	473/22796	0.0136178	0.157678
Biological process	GO:0002757	immune response-activating signal transduction	15/415	433/22796	0.0136434	0.157678
Biological process	GO:0046460	neutral lipid biosynthetic process	4/415	51/22796	0.0138002	0.157678
Biological process	GO:0046463	acylglycerol biosynthetic process	4/415	51/22796	0.0138002	0.157678
Biological process	GO:1903573	negative regulation of response to endoplasmic reticulum stress	4/415	51/22796	0.0138002	0.157678
Biological process	GO:0002697	regulation of immune effector process	16/415	474/22796	0.0138668	0.157678
Biological process	GO:0005977	glycogen metabolic process	5/415	78/22796	0.0139243	0.157678
Biological process	GO:0006073	cellular glucan metabolic process	5/415	78/22796	0.0139243	0.157678
Biological process	GO:0044042	glucan metabolic process	5/415	78/22796	0.0139243	0.157678
Biological process	GO:0071480	cellular response to gamma radiation	3/415	28/22796	0.0140037	0.157678
Biological process	GO:2000178	negative regulation of neural precursor cell proliferation	3/415	28/22796	0.0140037	0.157678
Biological process	GO:0032755	positive regulation of interleukin-6 production	6/415	108/22796	0.0141928	0.159331
Biological process	GO:1901343	negative regulation of vasculature development	7/415	140/22796	0.0143558	0.160682
Biological process	GO:0006094	gluconeogenesis	5/415	79/22796	0.0146497	0.163487
Biological process	GO:0042738	exogenous drug catabolic process	4/415	52/22796	0.0147409	0.164019
Biological process	GO:0032760	positive regulation of tumor necrosis factor production	6/415	109/22796	0.0147966	0.164155
Biological process	GO:2001242	regulation of intrinsic apoptotic signaling pathway	8/415	175/22796	0.0151116	0.166296
Biological process	GO:0002703	regulation of leukocyte mediated immunity	11/415	283/22796	0.0151379	0.166296
Biological process	GO:0031668	cellular response to extracellular stimulus	10/415	246/22796	0.015139	0.166296
Biological process	GO:0006163	purine nucleotide metabolic process	16/415	479/22796	0.0151659	0.166296
Biological process	GO:0044342	type B pancreatic cell proliferation	3/415	29/22796	0.0154127	0.167117
Biological process	GO:0090023	positive regulation of neutrophil chemotaxis	3/415	29/22796	0.0154127	0.167117
Biological process	GO:0006641	triglyceride metabolic process	6/415	110/22796	0.015418	0.167117
Biological process	GO:0019395	fatty acid oxidation	6/415	110/22796	0.015418	0.167117
Biological process	GO:0043281	regulation of cysteine-type endopeptidase activity involved in apoptotic process	9/415	211/22796	0.0155844	0.167651
Biological process	GO:0032330	regulation of chondrocyte differentiation	4/415	53/22796	0.015721	0.167651
Biological process	GO:0030072	peptide hormone secretion	11/415	285/22796	0.0158695	0.167651
Biological process	GO:0002218	activation of innate immune response	9/415	212/22796	0.0160238	0.167651
Biological process	GO:1904018	positive regulation of vasculature development	9/415	212/22796	0.0160238	0.167651
Biological process	GO:1903557	positive regulation of tumor necrosis factor superfamily cytokine production	6/415	111/22796	0.0160573	0.167651
Biological process	GO:0042593	glucose homeostasis	11/415	286/22796	0.0162451	0.167651
Biological process	GO:0019372	lipoxygenase pathway	2/415	11/22796	0.0163117	0.167651
Biological process	GO:0019627	urea metabolic process	2/415	11/22796	0.0163117	0.167651
Biological process	GO:0031620	regulation of fever generation	2/415	11/22796	0.0163117	0.167651
Biological process	GO:0035701	hematopoietic stem cell migration	2/415	11/22796	0.0163117	0.167651
Biological process	GO:0039532	negative regulation of viral-induced cytoplasmic pattern recognition receptor signaling pathway	2/415	11/22796	0.0163117	0.167651
Biological process	GO:0048262	determination of dorsal/ventral asymmetry	2/415	11/22796	0.0163117	0.167651
Biological process	GO:0048263	determination of dorsal identity	2/415	11/22796	0.0163117	0.167651
Biological process	GO:0060159	regulation of dopamine receptor signaling pathway	2/415	11/22796	0.0163117	0.167651
Biological process	GO:0071941	nitrogen cycle metabolic process	2/415	11/22796	0.0163117	0.167651
Biological process	GO:1904732	regulation of electron transfer activity	2/415	11/22796	0.0163117	0.167651
Biological process	GO:1904779	regulation of protein localization to centrosome	2/415	11/22796	0.0163117	0.167651
Biological process	GO:1990440	positive regulation of transcription from RNA polymerase II promoter in response to endoplasmic reticulum stress	2/415	11/22796	0.0163117	0.167651
Biological process	GO:0033500	carbohydrate homeostasis	11/415	287/22796	0.0166274	0.169853
Biological process	GO:0061448	connective tissue development	11/415	287/22796	0.0166274	0.169853
Biological process	GO:0045912	negative regulation of carbohydrate metabolic process	4/415	54/22796	0.0167413	0.169853
Biological process	GO:0019433	triglyceride catabolic process	3/415	30/22796	0.0168985	0.169853
Biological process	GO:0030194	positive regulation of blood coagulation	3/415	30/22796	0.0168985	0.169853
Biological process	GO:0071711	basement membrane organization	3/415	30/22796	0.0168985	0.169853
Biological process	GO:1900048	positive regulation of hemostasis	3/415	30/22796	0.0168985	0.169853
Biological process	GO:0098742	cell-cell adhesion via plasma-membrane adhesion molecules	9/415	214/22796	0.0169296	0.169853
Biological process	GO:0019319	hexose biosynthetic process	5/415	82/22796	0.0169763	0.169853
Biological process	GO:0051303	establishment of chromosome localization	5/415	82/22796	0.0169763	0.169853
Biological process	GO:0002764	immune response-regulating signaling pathway	15/415	445/22796	0.0170511	0.17015
Biological process	GO:1903364	positive regulation of cellular protein catabolic process	7/415	145/22796	0.0171	0.170188
Biological process	GO:0032886	regulation of microtubule-based process	10/415	251/22796	0.0171785	0.170519
Biological process	GO:0006119	oxidative phosphorylation	6/415	113/22796	0.0173904	0.172169
Biological process	GO:0062013	positive regulation of small molecule metabolic process	8/415	180/22796	0.017608	0.172741
Biological process	GO:0030278	regulation of ossification	10/415	252/22796	0.0176096	0.172741
Biological process	GO:0032496	response to lipopolysaccharide	13/415	367/22796	0.0176642	0.172741
Biological process	GO:0071453	cellular response to oxygen levels	7/415	146/22796	0.0176904	0.172741
Biological process	GO:0051955	regulation of amino acid transport	4/415	55/22796	0.017802	0.172741
Biological process	GO:2001222	regulation of neuron migration	4/415	55/22796	0.017802	0.172741
Biological process	GO:1904589	regulation of protein import	5/415	83/22796	0.0178032	0.172741
Biological process	GO:0002699	positive regulation of immune effector process	11/415	290/22796	0.0178145	0.172741
Biological process	GO:0002274	myeloid leukocyte activation	10/415	253/22796	0.0180487	0.173575
Biological process	GO:0002062	chondrocyte differentiation	6/415	114/22796	0.0180846	0.173575
Biological process	GO:0032652	regulation of interleukin-1 production	6/415	114/22796	0.0180846	0.173575
Biological process	GO:2001023	regulation of response to drug	6/415	114/22796	0.0180846	0.173575
Biological process	GO:0032891	negative regulation of organic acid transport	3/415	31/22796	0.0184618	0.175853
Biological process	GO:0046039	GTP metabolic process	3/415	31/22796	0.0184618	0.175853
Biological process	GO:0071624	positive regulation of granulocyte chemotaxis	3/415	31/22796	0.0184618	0.175853
Biological process	GO:0009167	purine ribonucleoside monophosphate metabolic process	11/415	292/22796	0.0186402	0.176051
Biological process	GO:0050000	chromosome localization	5/415	84/22796	0.0186563	0.176051
Biological process	GO:0006874	cellular calcium ion homeostasis	16/415	491/22796	0.0186693	0.176051
Biological process	GO:0019693	ribose phosphate metabolic process	16/415	491/22796	0.0186693	0.176051
Biological process	GO:2000377	regulation of reactive oxygen species metabolic process	9/415	218/22796	0.0188526	0.177337
Biological process	GO:0090068	positive regulation of cell cycle process	10/415	255/22796	0.018951	0.177819
Biological process	GO:0009126	purine nucleoside monophosphate metabolic process	11/415	293/22796	0.0190636	0.178371
Biological process	GO:0001503	ossification	14/415	411/22796	0.0191497	0.178371
Biological process	GO:0007100	mitotic centrosome separation	2/415	12/22796	0.0193408	0.178371
Biological process	GO:0061684	chaperone-mediated autophagy	2/415	12/22796	0.0193408	0.178371
Biological process	GO:0097201	negative regulation of transcription from RNA polymerase II promoter in response to stress	2/415	12/22796	0.0193408	0.178371
Biological process	GO:1901072	glucosamine-containing compound catabolic process	2/415	12/22796	0.0193408	0.178371
Biological process	GO:1903862	positive regulation of oxidative phosphorylation	2/415	12/22796	0.0193408	0.178371
Biological process	GO:0030199	collagen fibril organization	4/415	57/22796	0.0200466	0.18398
Biological process	GO:0072698	protein localization to microtubule cytoskeleton	4/415	57/22796	0.0200466	0.18398
Biological process	GO:0061037	negative regulation of cartilage development	3/415	32/22796	0.0201026	0.184046
Biological process	GO:0006091	generation of precursor metabolites and energy	14/415	414/22796	0.0202383	0.184779
Biological process	GO:0002455	humoral immune response mediated by circulating immunoglobulin	6/415	117/22796	0.0202806	0.184779
Biological process	GO:0048659	smooth muscle cell proliferation	8/415	185/22796	0.0203878	0.185308
Biological process	GO:0033045	regulation of sister chromatid segregation	5/415	86/22796	0.0204422	0.185355
Biological process	GO:2001235	positive regulation of apoptotic signaling pathway	8/415	186/22796	0.0209791	0.18895
Biological process	GO:0010665	regulation of cardiac muscle cell apoptotic process	4/415	58/22796	0.0212312	0.18895
Biological process	GO:0046530	photoreceptor cell differentiation	5/415	87/22796	0.0213755	0.18895
Biological process	GO:0045732	positive regulation of protein catabolic process	9/415	223/22796	0.0214735	0.18895
Biological process	GO:0019730	antimicrobial humoral response	7/415	152/22796	0.0215363	0.18895
Biological process	GO:0009749	response to glucose	8/415	187/22796	0.0215824	0.18895
Biological process	GO:0050796	regulation of insulin secretion	8/415	187/22796	0.0215824	0.18895
Biological process	GO:0002828	regulation of type 2 immune response	3/415	33/22796	0.0218211	0.18895
Biological process	GO:0032212	positive regulation of telomere maintenance via telomerase	3/415	33/22796	0.0218211	0.18895
Biological process	GO:0050820	positive regulation of coagulation	3/415	33/22796	0.0218211	0.18895
Biological process	GO:0095500	acetylcholine receptor signaling pathway	3/415	33/22796	0.0218211	0.18895
Biological process	GO:1903831	signal transduction involved in cellular response to ammonium ion	3/415	33/22796	0.0218211	0.18895
Biological process	GO:0014812	muscle cell migration	6/415	119/22796	0.0218411	0.18895
Biological process	GO:0051952	regulation of amine transport	6/415	119/22796	0.0218411	0.18895
Biological process	GO:0002440	production of molecular mediator of immune response	13/415	378/22796	0.0218889	0.18895
Biological process	GO:0008202	steroid metabolic process	12/415	339/22796	0.0222023	0.18895
Biological process	GO:0034101	erythrocyte homeostasis	7/415	153/22796	0.0222294	0.18895
Biological process	GO:0006112	energy reserve metabolic process	5/415	88/22796	0.0223362	0.18895
Biological process	GO:0035914	skeletal muscle cell differentiation	5/415	88/22796	0.0223362	0.18895
Biological process	GO:0010656	negative regulation of muscle cell apoptotic process	4/415	59/22796	0.0224579	0.18895
Biological process	GO:0030071	regulation of mitotic metaphase/anaphase transition	4/415	59/22796	0.0224579	0.18895
Biological process	GO:0032731	positive regulation of interleukin-1 beta production	4/415	59/22796	0.0224579	0.18895
Biological process	GO:0050873	brown fat cell differentiation	4/415	59/22796	0.0224579	0.18895
Biological process	GO:0022407	regulation of cell-cell adhesion	15/415	461/22796	0.0225678	0.18895
Biological process	GO:0019732	antifungal humoral response	2/415	13/22796	0.0225854	0.18895
Biological process	GO:0031652	positive regulation of heat generation	2/415	13/22796	0.0225854	0.18895
Biological process	GO:0042761	very long-chain fatty acid biosynthetic process	2/415	13/22796	0.0225854	0.18895
Biological process	GO:0046607	positive regulation of centrosome cycle	2/415	13/22796	0.0225854	0.18895
Biological process	GO:0051299	centrosome separation	2/415	13/22796	0.0225854	0.18895
Biological process	GO:0051549	positive regulation of keratinocyte migration	2/415	13/22796	0.0225854	0.18895
Biological process	GO:0071635	negative regulation of transforming growth factor beta production	2/415	13/22796	0.0225854	0.18895
Biological process	GO:1901298	regulation of hydrogen peroxide-mediated programmed cell death	2/415	13/22796	0.0225854	0.18895
Biological process	GO:1903332	regulation of protein folding	2/415	13/22796	0.0225854	0.18895
Biological process	GO:2000343	positive regulation of chemokine (C-X-C motif) ligand 2 production	2/415	13/22796	0.0225854	0.18895
Biological process	GO:0006006	glucose metabolic process	9/415	225/22796	0.0225919	0.18895
Biological process	GO:0019915	lipid storage	5/415	89/22796	0.0233245	0.194216
Biological process	GO:0046364	monosaccharide biosynthetic process	5/415	89/22796	0.0233245	0.194216
Biological process	GO:0021591	ventricular system development	3/415	34/22796	0.0236173	0.196221
Biological process	GO:0009161	ribonucleoside monophosphate metabolic process	11/415	303/22796	0.023698	0.196268
Biological process	GO:2001238	positive regulation of extrinsic apoptotic signaling pathway	4/415	60/22796	0.023727	0.196268
Biological process	GO:0050777	negative regulation of immune response	8/415	191/22796	0.0241189	0.199073
Biological process	GO:0044242	cellular lipid catabolic process	9/415	228/22796	0.0243467	0.200515
Biological process	GO:0007204	positive regulation of cytosolic calcium ion concentration	12/415	345/22796	0.0250019	0.20276
Biological process	GO:0044380	protein localization to cytoskeleton	4/415	61/22796	0.0250386	0.20276
Biological process	GO:0030099	myeloid cell differentiation	14/415	426/22796	0.0250651	0.20276
Biological process	GO:0031647	regulation of protein stability	11/415	306/22796	0.0252363	0.20276
Biological process	GO:0042742	defense response to bacterium	13/415	386/22796	0.0254051	0.20276
Biological process	GO:0007026	negative regulation of microtubule depolymerization	3/415	35/22796	0.0254913	0.20276
Biological process	GO:0010043	response to zinc ion	3/415	35/22796	0.0254913	0.20276
Biological process	GO:1905144	response to acetylcholine	3/415	35/22796	0.0254913	0.20276
Biological process	GO:1905145	cellular response to acetylcholine	3/415	35/22796	0.0254913	0.20276
Biological process	GO:0001660	fever generation	2/415	14/22796	0.0260367	0.20276
Biological process	GO:0001865	NK T cell differentiation	2/415	14/22796	0.0260367	0.20276
Biological process	GO:0002829	negative regulation of type 2 immune response	2/415	14/22796	0.0260367	0.20276
Biological process	GO:0010457	centriole-centriole cohesion	2/415	14/22796	0.0260367	0.20276
Biological process	GO:0010958	regulation of amino acid import across plasma membrane	2/415	14/22796	0.0260367	0.20276
Biological process	GO:0030213	hyaluronan biosynthetic process	2/415	14/22796	0.0260367	0.20276
Biological process	GO:0030497	fatty acid elongation	2/415	14/22796	0.0260367	0.20276
Biological process	GO:0031915	positive regulation of synaptic plasticity	2/415	14/22796	0.0260367	0.20276
Biological process	GO:0032026	response to magnesium ion	2/415	14/22796	0.0260367	0.20276
Biological process	GO:0034116	positive regulation of heterotypic cell-cell adhesion	2/415	14/22796	0.0260367	0.20276
Biological process	GO:0045217	cell-cell junction maintenance	2/415	14/22796	0.0260367	0.20276
Biological process	GO:0051121	hepoxilin metabolic process	2/415	14/22796	0.0260367	0.20276
Biological process	GO:0051122	hepoxilin biosynthetic process	2/415	14/22796	0.0260367	0.20276
Biological process	GO:0051547	regulation of keratinocyte migration	2/415	14/22796	0.0260367	0.20276
Biological process	GO:1903441	protein localization to ciliary membrane	2/415	14/22796	0.0260367	0.20276
Biological process	GO:0002224	toll-like receptor signaling pathway	6/415	124/22796	0.0260919	0.20276
Biological process	GO:0015837	amine transport	6/415	124/22796	0.0260919	0.20276
Biological process	GO:0001754	eye photoreceptor cell differentiation	4/415	62/22796	0.0263932	0.20276
Biological process	GO:0006278	RNA-dependent DNA biosynthetic process	4/415	62/22796	0.0263932	0.20276
Biological process	GO:0007004	telomere maintenance via telomerase	4/415	62/22796	0.0263932	0.20276
Biological process	GO:0007091	metaphase/anaphase transition of mitotic cell cycle	4/415	62/22796	0.0263932	0.20276
Biological process	GO:0009620	response to fungus	4/415	62/22796	0.0263932	0.20276
Biological process	GO:0048512	circadian behavior	4/415	62/22796	0.0263932	0.20276
Biological process	GO:1902099	regulation of metaphase/anaphase transition of cell cycle	4/415	62/22796	0.0263932	0.20276
Biological process	GO:0043434	response to peptide hormone	12/415	348/22796	0.026495	0.203128
Biological process	GO:0017038	protein import	9/415	232/22796	0.0268346	0.204985
Biological process	GO:0007162	negative regulation of cell adhesion	11/415	309/22796	0.0268459	0.204985
Biological process	GO:0002021	response to dietary excess	3/415	36/22796	0.0274429	0.20786
Biological process	GO:0019373	epoxygenase P450 pathway	3/415	36/22796	0.0274429	0.20786
Biological process	GO:0051973	positive regulation of telomerase activity	3/415	36/22796	0.0274429	0.20786
Biological process	GO:0060236	regulation of mitotic spindle organization	3/415	36/22796	0.0274429	0.20786
Biological process	GO:0010965	regulation of mitotic sister chromatid separation	4/415	63/22796	0.0277909	0.209655
Biological process	GO:0032720	negative regulation of tumor necrosis factor production	4/415	63/22796	0.0277909	0.209655
Biological process	GO:0002688	regulation of leukocyte chemotaxis	6/415	126/22796	0.0279357	0.210085
Biological process	GO:0009123	nucleoside monophosphate metabolic process	11/415	311/22796	0.0279593	0.210085
Biological process	GO:0019216	regulation of lipid metabolic process	13/415	392/22796	0.0283037	0.211835
Biological process	GO:0043122	regulation of I-kappaB kinase/NF-kappaB signaling	8/415	197/22796	0.0283046	0.211835
Biological process	GO:0014910	regulation of smooth muscle cell migration	5/415	94/22796	0.0286878	0.21322
Biological process	GO:0050672	negative regulation of lymphocyte proliferation	5/415	94/22796	0.0286878	0.21322
Biological process	GO:0043406	positive regulation of MAP kinase activity	6/415	127/22796	0.0288891	0.21322
Biological process	GO:0016051	carbohydrate biosynthetic process	8/415	198/22796	0.029048	0.21322
Biological process	GO:0007292	female gamete generation	7/415	162/22796	0.0291724	0.21322
Biological process	GO:0033692	cellular polysaccharide biosynthetic process	4/415	64/22796	0.029232	0.21322
Biological process	GO:0051310	metaphase plate congression	4/415	64/22796	0.029232	0.21322
Biological process	GO:0060350	endochondral bone morphogenesis	4/415	64/22796	0.029232	0.21322
Biological process	GO:0070059	intrinsic apoptotic signaling pathway in response to endoplasmic reticulum stress	4/415	64/22796	0.029232	0.21322
Biological process	GO:0150076	neuroinflammatory response	4/415	64/22796	0.029232	0.21322
Biological process	GO:1903556	negative regulation of tumor necrosis factor superfamily cytokine production	4/415	64/22796	0.029232	0.21322
Biological process	GO:0042745	circadian sleep/wake cycle	3/415	37/22796	0.0294718	0.21322
Biological process	GO:0046686	response to cadmium ion	3/415	37/22796	0.0294718	0.21322
Biological process	GO:0051984	positive regulation of chromosome segregation	3/415	37/22796	0.0294718	0.21322
Biological process	GO:1904358	positive regulation of telomere maintenance via telomere lengthening	3/415	37/22796	0.0294718	0.21322
Biological process	GO:0010421	hydrogen peroxide-mediated programmed cell death	2/415	15/22796	0.0296861	0.21322
Biological process	GO:0035235	ionotropic glutamate receptor signaling pathway	2/415	15/22796	0.0296861	0.21322
Biological process	GO:0044793	negative regulation by host of viral process	2/415	15/22796	0.0296861	0.21322
Biological process	GO:0046322	negative regulation of fatty acid oxidation	2/415	15/22796	0.0296861	0.21322
Biological process	GO:0050746	regulation of lipoprotein metabolic process	2/415	15/22796	0.0296861	0.21322
Biological process	GO:0061469	regulation of type B pancreatic cell proliferation	2/415	15/22796	0.0296861	0.21322
Biological process	GO:0002312	B cell activation involved in immune response	5/415	95/22796	0.0298463	0.21322
Biological process	GO:0032945	negative regulation of mononuclear cell proliferation	5/415	95/22796	0.0298463	0.21322
Biological process	GO:1903035	negative regulation of response to wounding	5/415	95/22796	0.0298463	0.21322
Biological process	GO:2000058	regulation of ubiquitin-dependent protein catabolic process	7/415	163/22796	0.0300246	0.214088
Biological process	GO:0019932	second-messenger-mediated signaling	14/415	437/22796	0.0301976	0.214916
Biological process	GO:0042775	mitochondrial ATP synthesis coupled electron transport	4/415	65/22796	0.0307166	0.217788
Biological process	GO:0044784	metaphase/anaphase transition of cell cycle	4/415	65/22796	0.0307166	0.217788
Biological process	GO:0097191	extrinsic apoptotic signaling pathway	9/415	238/22796	0.0308949	0.218641
Biological process	GO:1990542	mitochondrial transmembrane transport	5/415	96/22796	0.0310339	0.219213
Biological process	GO:0034504	protein localization to nucleus	11/415	317/22796	0.0314988	0.220809
Biological process	GO:0010664	negative regulation of striated muscle cell apoptotic process	3/415	38/22796	0.0315779	0.220809
Biological process	GO:0016233	telomere capping	3/415	38/22796	0.0315779	0.220809
Biological process	GO:0031114	regulation of microtubule depolymerization	3/415	38/22796	0.0315779	0.220809
Biological process	GO:0015893	drug transport	9/415	239/22796	0.031611	0.220809
Biological process	GO:0051259	protein complex oligomerization	9/415	239/22796	0.031611	0.220809
Biological process	GO:0051101	regulation of DNA binding	6/415	130/22796	0.0318768	0.222254
Biological process	GO:0042176	regulation of protein catabolic process	13/415	399/22796	0.0319827	0.222395
Biological process	GO:0030111	regulation of Wnt signaling pathway	11/415	318/22796	0.0321183	0.222395
Biological process	GO:0002695	negative regulation of leukocyte activation	8/415	202/22796	0.0321565	0.222395
Biological process	GO:0051306	mitotic sister chromatid separation	4/415	66/22796	0.032245	0.222395
Biological process	GO:0061512	protein localization to cilium	4/415	66/22796	0.032245	0.222395
Biological process	GO:0032890	regulation of organic acid transport	5/415	97/22796	0.0322508	0.222395
Biological process	GO:0002573	myeloid leukocyte differentiation	9/415	240/22796	0.0323386	0.222594
Biological process	GO:0010906	regulation of glucose metabolic process	6/415	131/22796	0.0329157	0.223394
Biological process	GO:0001878	response to yeast	2/415	16/22796	0.0335252	0.223394
Biological process	GO:0003413	chondrocyte differentiation involved in endochondral bone morphogenesis	2/415	16/22796	0.0335252	0.223394
Biological process	GO:0006825	copper ion transport	2/415	16/22796	0.0335252	0.223394
Biological process	GO:0031650	regulation of heat generation	2/415	16/22796	0.0335252	0.223394
Biological process	GO:0042541	hemoglobin biosynthetic process	2/415	16/22796	0.0335252	0.223394
Biological process	GO:0044794	positive regulation by host of viral process	2/415	16/22796	0.0335252	0.223394
Biological process	GO:0090151	establishment of protein localization to mitochondrial membrane	2/415	16/22796	0.0335252	0.223394
Biological process	GO:0090266	regulation of mitotic cell cycle spindle assembly checkpoint	2/415	16/22796	0.0335252	0.223394
Biological process	GO:0097468	programmed cell death in response to reactive oxygen species	2/415	16/22796	0.0335252	0.223394
Biological process	GO:1903504	regulation of mitotic spindle checkpoint	2/415	16/22796	0.0335252	0.223394
Biological process	GO:1903789	regulation of amino acid transmembrane transport	2/415	16/22796	0.0335252	0.223394
Biological process	GO:1903978	regulation of microglial cell activation	2/415	16/22796	0.0335252	0.223394
Biological process	GO:0002931	response to ischemia	3/415	39/22796	0.0337607	0.223394
Biological process	GO:0007094	mitotic spindle assembly checkpoint	3/415	39/22796	0.0337607	0.223394
Biological process	GO:0032885	regulation of polysaccharide biosynthetic process	3/415	39/22796	0.0337607	0.223394
Biological process	GO:0046640	regulation of alpha-beta T cell proliferation	3/415	39/22796	0.0337607	0.223394
Biological process	GO:0060351	cartilage development involved in endochondral bone morphogenesis	3/415	39/22796	0.0337607	0.223394
Biological process	GO:0071173	spindle assembly checkpoint	3/415	39/22796	0.0337607	0.223394
Biological process	GO:0002385	mucosal immune response	4/415	67/22796	0.0338171	0.223394
Biological process	GO:0030968	endoplasmic reticulum unfolded protein response	4/415	67/22796	0.0338171	0.223394
Biological process	GO:0042773	ATP synthesis coupled electron transport	4/415	67/22796	0.0338171	0.223394
Biological process	GO:0090307	mitotic spindle assembly	4/415	67/22796	0.0338171	0.223394
Biological process	GO:1903828	negative regulation of cellular protein localization	6/415	132/22796	0.0339763	0.224054
Biological process	GO:0002790	peptide secretion	14/415	445/22796	0.0343863	0.226362
Biological process	GO:0043491	protein kinase B signaling	8/415	205/22796	0.0346318	0.227581
Biological process	GO:0002690	positive regulation of leukocyte chemotaxis	5/415	99/22796	0.0347729	0.227715
Biological process	GO:0044264	cellular polysaccharide metabolic process	5/415	99/22796	0.0347729	0.227715
Biological process	GO:0090090	negative regulation of canonical Wnt signaling pathway	6/415	133/22796	0.0350588	0.229189
Biological process	GO:0032868	response to insulin	9/415	244/22796	0.0353651	0.230392
Biological process	GO:1903039	positive regulation of leukocyte cell-cell adhesion	9/415	244/22796	0.0353651	0.230392
Biological process	GO:0030178	negative regulation of Wnt signaling pathway	7/415	169/22796	0.0354909	0.230814
Biological process	GO:0062012	regulation of small molecule metabolic process	13/415	406/22796	0.0359961	0.232649
Biological process	GO:0044743	protein transmembrane import into intracellular organelle	3/415	40/22796	0.0360199	0.232649
Biological process	GO:0090224	regulation of spindle organization	3/415	40/22796	0.0360199	0.232649
Biological process	GO:2001024	negative regulation of response to drug	3/415	40/22796	0.0360199	0.232649
Biological process	GO:0050878	regulation of body fluid levels	12/415	365/22796	0.0362054	0.233448
Biological process	GO:1902105	regulation of leukocyte differentiation	11/415	325/22796	0.0366995	0.23623
Biological process	GO:0060828	regulation of canonical Wnt signaling pathway	9/415	246/22796	0.0369491	0.236434
Biological process	GO:0015807	L-amino acid transport	4/415	69/22796	0.0370933	0.236434
Biological process	GO:0070936	protein K48-linked ubiquitination	4/415	69/22796	0.0370933	0.236434
Biological process	GO:0016042	lipid catabolic process	11/415	326/22796	0.0373895	0.236434
Biological process	GO:0007584	response to nutrient	5/415	101/22796	0.0374139	0.236434
Biological process	GO:2001243	negative regulation of intrinsic apoptotic signaling pathway	5/415	101/22796	0.0374139	0.236434
Biological process	GO:0045725	positive regulation of glycogen biosynthetic process	2/415	17/22796	0.037546	0.236434
Biological process	GO:0048143	astrocyte activation	2/415	17/22796	0.037546	0.236434
Biological process	GO:0051004	regulation of lipoprotein lipase activity	2/415	17/22796	0.037546	0.236434
Biological process	GO:0071243	cellular response to arsenic-containing substance	2/415	17/22796	0.037546	0.236434
Biological process	GO:0090083	regulation of inclusion body assembly	2/415	17/22796	0.037546	0.236434
Biological process	GO:1903019	negative regulation of glycoprotein metabolic process	2/415	17/22796	0.037546	0.236434
Biological process	GO:1904355	positive regulation of telomere capping	2/415	17/22796	0.037546	0.236434
Biological process	GO:0007099	centriole replication	3/415	41/22796	0.0383549	0.239528
Biological process	GO:0046320	regulation of fatty acid oxidation	3/415	41/22796	0.0383549	0.239528
Biological process	GO:0071174	mitotic spindle checkpoint	3/415	41/22796	0.0383549	0.239528
Biological process	GO:1903959	regulation of anion transmembrane transport	3/415	41/22796	0.0383549	0.239528
Biological process	GO:2000781	positive regulation of double-strand break repair	3/415	41/22796	0.0383549	0.239528
Biological process	GO:0071897	DNA biosynthetic process	7/415	172/22796	0.0384559	0.239761
Biological process	GO:0032479	regulation of type I interferon production	5/415	102/22796	0.0387792	0.240697
Biological process	GO:0002437	inflammatory response to antigenic stimulus	4/415	70/22796	0.0387974	0.240697
Biological process	GO:0045600	positive regulation of fat cell differentiation	4/415	70/22796	0.0387974	0.240697
Biological process	GO:0051216	cartilage development	8/415	210/22796	0.0390387	0.241796
Biological process	GO:0010498	proteasomal protein catabolic process	15/415	496/22796	0.0391869	0.242316
Biological process	GO:0072594	establishment of protein localization to organelle	13/415	412/22796	0.0397126	0.245165
Biological process	GO:0046879	hormone secretion	12/415	371/22796	0.0401685	0.245626
Biological process	GO:0009953	dorsal/ventral pattern formation	5/415	103/22796	0.0401746	0.245626
Biological process	GO:0032732	positive regulation of interleukin-1 production	4/415	71/22796	0.0405457	0.245626
Biological process	GO:0032922	circadian regulation of gene expression	4/415	71/22796	0.0405457	0.245626
Biological process	GO:0071242	cellular response to ammonium ion	4/415	71/22796	0.0405457	0.245626
Biological process	GO:0001774	microglial cell activation	3/415	42/22796	0.0407653	0.245626
Biological process	GO:0036230	granulocyte activation	3/415	42/22796	0.0407653	0.245626
Biological process	GO:0046461	neutral lipid catabolic process	3/415	42/22796	0.0407653	0.245626
Biological process	GO:0046464	acylglycerol catabolic process	3/415	42/22796	0.0407653	0.245626
Biological process	GO:0097009	energy homeostasis	3/415	42/22796	0.0407653	0.245626
Biological process	GO:1900181	negative regulation of protein localization to nucleus	3/415	42/22796	0.0407653	0.245626
Biological process	GO:1903792	negative regulation of anion transport	3/415	42/22796	0.0407653	0.245626
Biological process	GO:0019722	calcium-mediated signaling	8/415	212/22796	0.0409018	0.245626
Biological process	GO:0043900	regulation of multi-organism process	14/415	457/22796	0.0414347	0.245626
Biological process	GO:0042113	B cell activation	12/415	373/22796	0.0415546	0.245626
Biological process	GO:0051251	positive regulation of lymphocyte activation	12/415	373/22796	0.0415546	0.245626
Biological process	GO:0032606	type I interferon production	5/415	104/22796	0.0416001	0.245626
Biological process	GO:0030150	protein import into mitochondrial matrix	2/415	18/22796	0.0417407	0.245626
Biological process	GO:0030730	sequestering of triglyceride	2/415	18/22796	0.0417407	0.245626
Biological process	GO:0031145	anaphase-promoting complex-dependent catabolic process	2/415	18/22796	0.0417407	0.245626
Biological process	GO:0032823	regulation of natural killer cell differentiation	2/415	18/22796	0.0417407	0.245626
Biological process	GO:0039535	regulation of RIG-I signaling pathway	2/415	18/22796	0.0417407	0.245626
Biological process	GO:0042447	hormone catabolic process	2/415	18/22796	0.0417407	0.245626
Biological process	GO:0046348	amino sugar catabolic process	2/415	18/22796	0.0417407	0.245626
Biological process	GO:0046886	positive regulation of hormone biosynthetic process	2/415	18/22796	0.0417407	0.245626
Biological process	GO:0060192	negative regulation of lipase activity	2/415	18/22796	0.0417407	0.245626
Biological process	GO:0060576	intestinal epithelial cell development	2/415	18/22796	0.0417407	0.245626
Biological process	GO:0090231	regulation of spindle checkpoint	2/415	18/22796	0.0417407	0.245626
Biological process	GO:1903960	negative regulation of anion transmembrane transport	2/415	18/22796	0.0417407	0.245626
Biological process	GO:2000696	regulation of epithelial cell differentiation involved in kidney development	2/415	18/22796	0.0417407	0.245626
Biological process	GO:0007568	aging	9/415	252/22796	0.0419903	0.24671
Biological process	GO:0097194	execution phase of apoptosis	4/415	72/22796	0.0423381	0.24798
Biological process	GO:1905818	regulation of chromosome separation	4/415	72/22796	0.0423381	0.24798
Biological process	GO:0031348	negative regulation of defense response	9/415	253/22796	0.0428734	0.250726
Biological process	GO:0016925	protein sumoylation	3/415	43/22796	0.0432503	0.251371
Biological process	GO:0045841	negative regulation of mitotic metaphase/anaphase transition	3/415	43/22796	0.0432503	0.251371
Biological process	GO:1900744	regulation of p38MAPK cascade	3/415	43/22796	0.0432503	0.251371
Biological process	GO:1901068	guanosine-containing compound metabolic process	3/415	43/22796	0.0432503	0.251371
Biological process	GO:0048660	regulation of smooth muscle cell proliferation	7/415	177/22796	0.0437497	0.253604
Biological process	GO:0030258	lipid modification	9/415	254/22796	0.0437689	0.253604
Biological process	GO:0048477	oogenesis	5/415	106/22796	0.044542	0.254233
Biological process	GO:0033002	muscle cell proliferation	9/415	255/22796	0.0446769	0.254233
Biological process	GO:0000910	cytokinesis	7/415	178/22796	0.0448621	0.254233
Biological process	GO:0002700	regulation of production of molecular mediator of immune response	7/415	178/22796	0.0448621	0.254233
Biological process	GO:1903037	regulation of leukocyte cell-cell adhesion	11/415	337/22796	0.0455863	0.254233
Biological process	GO:0019318	hexose metabolic process	9/415	256/22796	0.0455974	0.254233
Biological process	GO:0090316	positive regulation of intracellular protein transport	6/415	142/22796	0.0458037	0.254233
Biological process	GO:0031577	spindle checkpoint	3/415	44/22796	0.0458093	0.254233
Biological process	GO:0046633	alpha-beta T cell proliferation	3/415	44/22796	0.0458093	0.254233
Biological process	GO:0097028	dendritic cell differentiation	3/415	44/22796	0.0458093	0.254233
Biological process	GO:0098534	centriole assembly	3/415	44/22796	0.0458093	0.254233
Biological process	GO:2000816	negative regulation of mitotic sister chromatid separation	3/415	44/22796	0.0458093	0.254233
Biological process	GO:0006626	protein targeting to mitochondrion	4/415	74/22796	0.0460551	0.254233
Biological process	GO:0042130	negative regulation of T cell proliferation	4/415	74/22796	0.0460551	0.254233
Biological process	GO:0045669	positive regulation of osteoblast differentiation	4/415	74/22796	0.0460551	0.254233
Biological process	GO:0009062	fatty acid catabolic process	5/415	107/22796	0.0460584	0.254233
Biological process	GO:0000212	meiotic spindle organization	2/415	19/22796	0.0461016	0.254233
Biological process	GO:0006309	apoptotic DNA fragmentation	2/415	19/22796	0.0461016	0.254233
Biological process	GO:0006851	mitochondrial calcium ion transmembrane transport	2/415	19/22796	0.0461016	0.254233
Biological process	GO:0032700	negative regulation of interleukin-17 production	2/415	19/22796	0.0461016	0.254233
Biological process	GO:0033604	negative regulation of catecholamine secretion	2/415	19/22796	0.0461016	0.254233
Biological process	GO:0033623	regulation of integrin activation	2/415	19/22796	0.0461016	0.254233
Biological process	GO:0035372	protein localization to microtubule	2/415	19/22796	0.0461016	0.254233
Biological process	GO:0042448	progesterone metabolic process	2/415	19/22796	0.0461016	0.254233
Biological process	GO:0043652	engulfment of apoptotic cell	2/415	19/22796	0.0461016	0.254233
Biological process	GO:0045721	negative regulation of gluconeogenesis	2/415	19/22796	0.0461016	0.254233
Biological process	GO:0051131	chaperone-mediated protein complex assembly	2/415	19/22796	0.0461016	0.254233
Biological process	GO:0051546	keratinocyte migration	2/415	19/22796	0.0461016	0.254233
Biological process	GO:0060707	trophoblast giant cell differentiation	2/415	19/22796	0.0461016	0.254233
Biological process	GO:0070875	positive regulation of glycogen metabolic process	2/415	19/22796	0.0461016	0.254233
Biological process	GO:1901673	regulation of mitotic spindle assembly	2/415	19/22796	0.0461016	0.254233
Biological process	GO:1902236	negative regulation of endoplasmic reticulum stress-induced intrinsic apoptotic signaling pathway	2/415	19/22796	0.0461016	0.254233
Biological process	GO:2000678	negative regulation of transcription regulatory region DNA binding	2/415	19/22796	0.0461016	0.254233
Biological process	GO:0009451	RNA modification	6/415	143/22796	0.0471106	0.259418
Biological process	GO:0043255	regulation of carbohydrate biosynthetic process	5/415	108/22796	0.0476053	0.26176
Biological process	GO:0034637	cellular carbohydrate biosynthetic process	4/415	75/22796	0.0479797	0.262532
Biological process	GO:0043954	cellular component maintenance	4/415	75/22796	0.0479797	0.262532
Biological process	GO:0046637	regulation of alpha-beta T cell differentiation	4/415	75/22796	0.0479797	0.262532
Biological process	GO:0006639	acylglycerol metabolic process	6/415	144/22796	0.0484405	0.262532
Biological process	GO:0008203	cholesterol metabolic process	6/415	144/22796	0.0484405	0.262532
Biological process	GO:1904950	negative regulation of establishment of protein localization	6/415	144/22796	0.0484405	0.262532
Biological process	GO:0006509	membrane protein ectodomain proteolysis	3/415	45/22796	0.0484417	0.262532
Biological process	GO:0030261	chromosome condensation	3/415	45/22796	0.0484417	0.262532
Biological process	GO:0071385	cellular response to glucocorticoid stimulus	3/415	45/22796	0.0484417	0.262532
Biological process	GO:1902100	negative regulation of metaphase/anaphase transition of cell cycle	3/415	45/22796	0.0484417	0.262532
Biological process	GO:0051604	protein maturation	11/415	341/22796	0.04885	0.264365
Biological process	GO:0045637	regulation of myeloid cell differentiation	8/415	220/22796	0.0489419	0.264483
Biological process	GO:0034446	substrate adhesion-dependent cell spreading	5/415	109/22796	0.0491827	0.265403
Biological process	GO:2001233	regulation of apoptotic signaling pathway	13/415	426/22796	0.0494241	0.266314
Biological process	GO:0051302	regulation of cell division	7/415	182/22796	0.0494926	0.266314
Biological process	GO:0002791	regulation of peptide secretion	11/415	342/22796	0.0496901	0.26679
Biological process	GO:0009914	hormone transport	12/415	384/22796	0.049778	0.26679
Biological process	GO:0044070	regulation of anion transport	6/415	145/22796	0.0497933	0.26679
Biological process	GO:0010833	telomere maintenance via telomere lengthening	4/415	76/22796	0.0499481	0.266957
Biological process	GO:0002327	immature B cell differentiation	2/415	20/22796	0.0506214	0.266957
Biological process	GO:0032656	regulation of interleukin-13 production	2/415	20/22796	0.0506214	0.266957
Biological process	GO:0032695	negative regulation of interleukin-12 production	2/415	20/22796	0.0506214	0.266957
Biological process	GO:0033033	negative regulation of myeloid cell apoptotic process	2/415	20/22796	0.0506214	0.266957
Biological process	GO:0042178	xenobiotic catabolic process	2/415	20/22796	0.0506214	0.266957
Biological process	GO:0044321	response to leptin	2/415	20/22796	0.0506214	0.266957
Biological process	GO:0050872	white fat cell differentiation	2/415	20/22796	0.0506214	0.266957
Biological process	GO:1903214	regulation of protein targeting to mitochondrion	2/415	20/22796	0.0506214	0.266957
Biological process	GO:0045834	positive regulation of lipid metabolic process	7/415	183/22796	0.0506958	0.266957
Biological process	GO:0062014	negative regulation of small molecule metabolic process	5/415	110/22796	0.0507905	0.266957
Biological process	GO:0002269	leukocyte activation involved in inflammatory response	3/415	46/22796	0.0511466	0.266957
Biological process	GO:0008206	bile acid metabolic process	3/415	46/22796	0.0511466	0.266957
Biological process	GO:0010907	positive regulation of glucose metabolic process	3/415	46/22796	0.0511466	0.266957
Biological process	GO:0032881	regulation of polysaccharide metabolic process	3/415	46/22796	0.0511466	0.266957
Biological process	GO:0045494	photoreceptor cell maintenance	3/415	46/22796	0.0511466	0.266957
Biological process	GO:1903580	positive regulation of ATP metabolic process	3/415	46/22796	0.0511466	0.266957
Biological process	GO:1905819	negative regulation of chromosome separation	3/415	46/22796	0.0511466	0.266957
Biological process	GO:0006638	neutral lipid metabolic process	6/415	146/22796	0.0511692	0.266957
Biological process	GO:1903706	regulation of hemopoiesis	13/415	429/22796	0.0517011	0.26936
Biological process	GO:1901136	carbohydrate derivative catabolic process	6/415	147/22796	0.0525681	0.273499
Biological process	GO:0050866	negative regulation of cell activation	8/415	224/22796	0.0533214	0.277036
Biological process	GO:0045785	positive regulation of cell adhesion	14/415	475/22796	0.0538414	0.27901
Biological process	GO:0033048	negative regulation of mitotic sister chromatid segregation	3/415	47/22796	0.0539232	0.27901
Biological process	GO:0045429	positive regulation of nitric oxide biosynthetic process	3/415	47/22796	0.0539232	0.27901
Biological process	GO:2000573	positive regulation of DNA biosynthetic process	4/415	78/22796	0.0540164	0.27911
Biological process	GO:0015980	energy derivation by oxidation of organic compounds	9/415	265/22796	0.0544539	0.280985
Biological process	GO:1901653	cellular response to peptide	10/415	306/22796	0.0545852	0.281278
Biological process	GO:0010666	positive regulation of cardiac muscle cell apoptotic process	2/415	21/22796	0.0552927	0.283336
Biological process	GO:0032616	interleukin-13 production	2/415	21/22796	0.0552927	0.283336
Biological process	GO:0039531	regulation of viral-induced cytoplasmic pattern recognition receptor signaling pathway	2/415	21/22796	0.0552927	0.283336
Biological process	GO:0051956	negative regulation of amino acid transport	2/415	21/22796	0.0552927	0.283336
Biological process	GO:0043467	regulation of generation of precursor metabolites and energy	6/415	149/22796	0.0554352	0.283336
Biological process	GO:0071331	cellular response to hexose stimulus	6/415	149/22796	0.0554352	0.283336
Biological process	GO:0072593	reactive oxygen species metabolic process	10/415	308/22796	0.0565372	0.288108
Biological process	GO:0001916	positive regulation of T cell mediated cytotoxicity	3/415	48/22796	0.0567707	0.288108
Biological process	GO:0007080	mitotic metaphase plate congression	3/415	48/22796	0.0567707	0.288108
Biological process	GO:0051972	regulation of telomerase activity	3/415	48/22796	0.0567707	0.288108
Biological process	GO:0002698	negative regulation of immune effector process	6/415	150/22796	0.0569036	0.288108
Biological process	GO:0071326	cellular response to monosaccharide stimulus	6/415	150/22796	0.0569036	0.288108
Biological process	GO:1902652	secondary alcohol metabolic process	6/415	150/22796	0.0569036	0.288108
Biological process	GO:1903426	regulation of reactive oxygen species biosynthetic process	5/415	114/22796	0.0575271	0.290874
Biological process	GO:0033157	regulation of intracellular protein transport	8/415	228/22796	0.0579449	0.292594
Biological process	GO:0038034	signal transduction in absence of ligand	4/415	80/22796	0.058259	0.293004
Biological process	GO:0051262	protein tetramerization	4/415	80/22796	0.058259	0.293004
Biological process	GO:0097192	extrinsic apoptotic signaling pathway in absence of ligand	4/415	80/22796	0.058259	0.293004
Biological process	GO:0035690	cellular response to drug	12/415	395/22796	0.0590505	0.293691
Biological process	GO:0060359	response to ammonium ion	5/415	115/22796	0.0592875	0.293691
Biological process	GO:0010259	multicellular organism aging	3/415	49/22796	0.0596883	0.293691
Biological process	GO:0010332	response to gamma radiation	3/415	49/22796	0.0596883	0.293691
Biological process	GO:0010677	negative regulation of cellular carbohydrate metabolic process	3/415	49/22796	0.0596883	0.293691
Biological process	GO:0018198	peptidyl-cysteine modification	3/415	49/22796	0.0596883	0.293691
Biological process	GO:0032210	regulation of telomere maintenance via telomerase	3/415	49/22796	0.0596883	0.293691
Biological process	GO:0033046	negative regulation of sister chromatid segregation	3/415	49/22796	0.0596883	0.293691
Biological process	GO:0042149	cellular response to glucose starvation	3/415	49/22796	0.0596883	0.293691
Biological process	GO:0060421	positive regulation of heart growth	3/415	49/22796	0.0596883	0.293691
Biological process	GO:0071384	cellular response to corticosteroid stimulus	3/415	49/22796	0.0596883	0.293691
Biological process	GO:1904407	positive regulation of nitric oxide metabolic process	3/415	49/22796	0.0596883	0.293691
Biological process	GO:0051054	positive regulation of DNA metabolic process	9/415	270/22796	0.0598268	0.293691
Biological process	GO:0019221	cytokine-mediated signaling pathway	12/415	396/22796	0.0599469	0.293691
Biological process	GO:0000272	polysaccharide catabolic process	2/415	22/22796	0.0601086	0.293691
Biological process	GO:0008356	asymmetric cell division	2/415	22/22796	0.0601086	0.293691
Biological process	GO:0009404	toxin metabolic process	2/415	22/22796	0.0601086	0.293691
Biological process	GO:0010663	positive regulation of striated muscle cell apoptotic process	2/415	22/22796	0.0601086	0.293691
Biological process	GO:0020027	hemoglobin metabolic process	2/415	22/22796	0.0601086	0.293691
Biological process	GO:0034143	regulation of toll-like receptor 4 signaling pathway	2/415	22/22796	0.0601086	0.293691
Biological process	GO:0046599	regulation of centriole replication	2/415	22/22796	0.0601086	0.293691
Biological process	GO:2001224	positive regulation of neuron migration	2/415	22/22796	0.0601086	0.293691
Biological process	GO:0051402	neuron apoptotic process	10/415	312/22796	0.0605777	0.2956
Biological process	GO:0045766	positive regulation of angiogenesis	7/415	191/22796	0.0609854	0.296822
Biological process	GO:0061136	regulation of proteasomal protein catabolic process	7/415	191/22796	0.0609854	0.296822
Biological process	GO:0051897	positive regulation of protein kinase B signaling	5/415	116/22796	0.0610784	0.296892
Biological process	GO:0016125	sterol metabolic process	6/415	153/22796	0.0614478	0.298303
Biological process	GO:0090276	regulation of peptide hormone secretion	8/415	231/22796	0.0615741	0.298531
Biological process	GO:0045216	cell-cell junction organization	7/415	192/22796	0.0623551	0.300393
Biological process	GO:0009636	response to toxic substance	11/415	356/22796	0.0624885	0.300393
Biological process	GO:0002381	immunoglobulin production involved in immunoglobulin-mediated immune response	4/415	82/22796	0.0626743	0.300393
Biological process	GO:0048708	astrocyte differentiation	4/415	82/22796	0.0626743	0.300393
Biological process	GO:0051384	response to glucocorticoid	4/415	82/22796	0.0626743	0.300393
Biological process	GO:0002753	cytoplasmic pattern recognition receptor signaling pathway	3/415	50/22796	0.0626748	0.300393
Biological process	GO:0043124	negative regulation of I-kappaB kinase/NF-kappaB signaling	3/415	50/22796	0.0626748	0.300393
Biological process	GO:0045646	regulation of erythrocyte differentiation	3/415	50/22796	0.0626748	0.300393
Biological process	GO:0090207	regulation of triglyceride metabolic process	3/415	50/22796	0.0626748	0.300393
Biological process	GO:0010565	regulation of cellular ketone metabolic process	6/415	154/22796	0.063009	0.301612
Biological process	GO:1903708	positive regulation of hemopoiesis	8/415	233/22796	0.064071	0.306307
Biological process	GO:0019218	regulation of steroid metabolic process	5/415	118/22796	0.0647515	0.306818
Biological process	GO:0008625	extrinsic apoptotic signaling pathway via death domain receptors	4/415	83/22796	0.0649463	0.306818
Biological process	GO:0006027	glycosaminoglycan catabolic process	2/415	23/22796	0.0650624	0.306818
Biological process	GO:0030889	negative regulation of B cell proliferation	2/415	23/22796	0.0650624	0.306818
Biological process	GO:0031649	heat generation	2/415	23/22796	0.0650624	0.306818
Biological process	GO:0031998	regulation of fatty acid beta-oxidation	2/415	23/22796	0.0650624	0.306818
Biological process	GO:0046641	positive regulation of alpha-beta T cell proliferation	2/415	23/22796	0.0650624	0.306818
Biological process	GO:0062033	positive regulation of mitotic sister chromatid segregation	2/415	23/22796	0.0650624	0.306818
Biological process	GO:1900120	regulation of receptor binding	2/415	23/22796	0.0650624	0.306818
Biological process	GO:0043405	regulation of MAP kinase activity	7/415	194/22796	0.0651507	0.306818
Biological process	GO:0061351	neural precursor cell proliferation	7/415	194/22796	0.0651507	0.306818
Biological process	GO:0042180	cellular ketone metabolic process	8/415	234/22796	0.0653428	0.306818
Biological process	GO:0006417	regulation of translation	11/415	359/22796	0.0654876	0.306818
Biological process	GO:0048872	homeostasis of number of cells	11/415	359/22796	0.0654876	0.306818
Biological process	GO:0016485	protein processing	9/415	275/22796	0.0655287	0.306818
Biological process	GO:0045981	positive regulation of nucleotide metabolic process	3/415	51/22796	0.0657295	0.306818
Biological process	GO:0051289	protein homotetramerization	3/415	51/22796	0.0657295	0.306818
Biological process	GO:0051438	regulation of ubiquitin-protein transferase activity	3/415	51/22796	0.0657295	0.306818
Biological process	GO:1900544	positive regulation of purine nucleotide metabolic process	3/415	51/22796	0.0657295	0.306818
Biological process	GO:0043087	regulation of GTPase activity	10/415	317/22796	0.0658862	0.306818
Biological process	GO:0051222	positive regulation of protein transport	10/415	317/22796	0.0658862	0.306818
Biological process	GO:0050871	positive regulation of B cell activation	6/415	156/22796	0.0662012	0.307905
Biological process	GO:0001776	leukocyte homeostasis	5/415	119/22796	0.0666335	0.309503
Biological process	GO:0045089	positive regulation of innate immune response	9/415	276/22796	0.0667089	0.309503
Biological process	GO:0071216	cellular response to biotic stimulus	10/415	318/22796	0.0669825	0.310391
Biological process	GO:1901224	positive regulation of NIK/NF-kappaB signaling	4/415	84/22796	0.0672608	0.311298
Biological process	GO:0043547	positive regulation of GTPase activity	8/415	236/22796	0.067933	0.314024
Biological process	GO:2000177	regulation of neural precursor cell proliferation	5/415	120/22796	0.0685458	0.315561
Biological process	GO:0006636	unsaturated fatty acid biosynthetic process	3/415	52/22796	0.0688513	0.315561
Biological process	GO:0032206	positive regulation of telomere maintenance	3/415	52/22796	0.0688513	0.315561
Biological process	GO:0032715	negative regulation of interleukin-6 production	3/415	52/22796	0.0688513	0.315561
Biological process	GO:0042307	positive regulation of protein import into nucleus	3/415	52/22796	0.0688513	0.315561
Biological process	GO:0051985	negative regulation of chromosome segregation	3/415	52/22796	0.0688513	0.315561
Biological process	GO:0070169	positive regulation of biomineral tissue development	3/415	52/22796	0.0688513	0.315561
Biological process	GO:0043523	regulation of neuron apoptotic process	9/415	278/22796	0.0691092	0.315747
Biological process	GO:0006109	regulation of carbohydrate metabolic process	7/415	197/22796	0.0694843	0.315747
Biological process	GO:0007613	memory	6/415	158/22796	0.0694862	0.315747
Biological process	GO:0071322	cellular response to carbohydrate stimulus	6/415	158/22796	0.0694862	0.315747
Biological process	GO:0006910	phagocytosis, recognition	4/415	85/22796	0.0696175	0.315747
Biological process	GO:0030193	regulation of blood coagulation	4/415	85/22796	0.0696175	0.315747
Biological process	GO:0030433	ubiquitin-dependent ERAD pathway	4/415	85/22796	0.0696175	0.315747
Biological process	GO:2000779	regulation of double-strand break repair	4/415	85/22796	0.0696175	0.315747
Biological process	GO:0010866	regulation of triglyceride biosynthetic process	2/415	24/22796	0.0701474	0.315747
Biological process	GO:0015813	L-glutamate transmembrane transport	2/415	24/22796	0.0701474	0.315747
Biological process	GO:0030449	regulation of complement activation	2/415	24/22796	0.0701474	0.315747
Biological process	GO:0035743	CD4-positive, alpha-beta T cell cytokine production	2/415	24/22796	0.0701474	0.315747
Biological process	GO:0042438	melanin biosynthetic process	2/415	24/22796	0.0701474	0.315747
Biological process	GO:0050687	negative regulation of defense response to virus	2/415	24/22796	0.0701474	0.315747
Biological process	GO:0051580	regulation of neurotransmitter uptake	2/415	24/22796	0.0701474	0.315747
Biological process	GO:0070661	leukocyte proliferation	11/415	364/22796	0.070691	0.317815
Biological process	GO:0051048	negative regulation of secretion	7/415	198/22796	0.0709662	0.318672
Biological process	GO:0022904	respiratory electron transport chain	4/415	86/22796	0.0720163	0.321957
Biological process	GO:0002762	negative regulation of myeloid leukocyte differentiation	3/415	53/22796	0.0720391	0.321957
Biological process	GO:0043392	negative regulation of DNA binding	3/415	53/22796	0.0720391	0.321957
Biological process	GO:0046638	positive regulation of alpha-beta T cell differentiation	3/415	53/22796	0.0720391	0.321957
Biological process	GO:0045621	positive regulation of lymphocyte differentiation	5/415	122/22796	0.0724608	0.323458
Biological process	GO:0036293	response to decreased oxygen levels	8/415	240/22796	0.0733009	0.326822
Biological process	GO:0045638	negative regulation of myeloid cell differentiation	4/415	87/22796	0.0744569	0.329372
Biological process	GO:1900046	regulation of hemostasis	4/415	87/22796	0.0744569	0.329372
Biological process	GO:0090288	negative regulation of cellular response to growth factor stimulus	6/415	161/22796	0.0745877	0.329372
Biological process	GO:0098739	import across plasma membrane	6/415	161/22796	0.0745877	0.329372
Biological process	GO:1903829	positive regulation of cellular protein localization	10/415	325/22796	0.074983	0.329372
Biological process	GO:0006111	regulation of gluconeogenesis	3/415	54/22796	0.0752919	0.329372
Biological process	GO:0038066	p38MAPK cascade	3/415	54/22796	0.0752919	0.329372
Biological process	GO:1902475	L-alpha-amino acid transmembrane transport	3/415	54/22796	0.0752919	0.329372
Biological process	GO:0001829	trophectodermal cell differentiation	2/415	25/22796	0.0753573	0.329372
Biological process	GO:0002726	positive regulation of T cell cytokine production	2/415	25/22796	0.0753573	0.329372
Biological process	GO:0007263	nitric oxide mediated signal transduction	2/415	25/22796	0.0753573	0.329372
Biological process	GO:0010884	positive regulation of lipid storage	2/415	25/22796	0.0753573	0.329372
Biological process	GO:0034114	regulation of heterotypic cell-cell adhesion	2/415	25/22796	0.0753573	0.329372
Biological process	GO:0051791	medium-chain fatty acid metabolic process	2/415	25/22796	0.0753573	0.329372
Biological process	GO:0060575	intestinal epithelial cell differentiation	2/415	25/22796	0.0753573	0.329372
Biological process	GO:0070841	inclusion body assembly	2/415	25/22796	0.0753573	0.329372
Biological process	GO:2000257	regulation of protein activation cascade	2/415	25/22796	0.0753573	0.329372
Biological process	GO:2001252	positive regulation of chromosome organization	7/415	201/22796	0.0755244	0.32972
Biological process	GO:0030856	regulation of epithelial cell differentiation	6/415	162/22796	0.0763345	0.332871
Biological process	GO:0071222	cellular response to lipopolysaccharide	9/415	284/22796	0.0766312	0.333779
Biological process	GO:0030203	glycosaminoglycan metabolic process	4/415	88/22796	0.0769388	0.333962
Biological process	GO:0070301	cellular response to hydrogen peroxide	4/415	88/22796	0.0769388	0.333962
Biological process	GO:1905897	regulation of response to endoplasmic reticulum stress	4/415	88/22796	0.0769388	0.333962
Biological process	GO:0030308	negative regulation of cell growth	7/415	202/22796	0.0770812	0.334196
Biological process	GO:0006302	double-strand break repair	8/415	243/22796	0.077491	0.335587
Biological process	GO:0002702	positive regulation of production of molecular mediator of immune response	5/415	125/22796	0.0785579	0.337788
Biological process	GO:0001914	regulation of T cell mediated cytotoxicity	3/415	55/22796	0.0786086	0.337788
Biological process	GO:0007019	microtubule depolymerization	3/415	55/22796	0.0786086	0.337788
Biological process	GO:0007062	sister chromatid cohesion	3/415	55/22796	0.0786086	0.337788
Biological process	GO:0045687	positive regulation of glial cell differentiation	3/415	55/22796	0.0786086	0.337788
Biological process	GO:0045619	regulation of lymphocyte differentiation	7/415	203/22796	0.0786567	0.337788
Biological process	GO:0046890	regulation of lipid biosynthetic process	7/415	203/22796	0.0786567	0.337788
Biological process	GO:0043161	proteasome-mediated ubiquitin-dependent protein catabolic process	12/415	415/22796	0.0787168	0.337788
Biological process	GO:0031960	response to corticosteroid	4/415	89/22796	0.0794618	0.337788
Biological process	GO:0050818	regulation of coagulation	4/415	89/22796	0.0794618	0.337788
Biological process	GO:0010675	regulation of cellular carbohydrate metabolic process	6/415	164/22796	0.0798971	0.337788
Biological process	GO:0071902	positive regulation of protein serine/threonine kinase activity	7/415	204/22796	0.0802508	0.337788
Biological process	GO:0005996	monosaccharide metabolic process	9/415	287/22796	0.0805733	0.337788
Biological process	GO:0000723	telomere maintenance	5/415	126/22796	0.0806498	0.337788
Biological process	GO:0006582	melanin metabolic process	2/415	26/22796	0.0806859	0.337788
Biological process	GO:0006817	phosphate ion transport	2/415	26/22796	0.0806859	0.337788
Biological process	GO:0006925	inflammatory cell apoptotic process	2/415	26/22796	0.0806859	0.337788
Biological process	GO:0007064	mitotic sister chromatid cohesion	2/415	26/22796	0.0806859	0.337788
Biological process	GO:0030970	retrograde protein transport, ER to cytosol	2/415	26/22796	0.0806859	0.337788
Biological process	GO:0032480	negative regulation of type I interferon production	2/415	26/22796	0.0806859	0.337788
Biological process	GO:0039529	RIG-I signaling pathway	2/415	26/22796	0.0806859	0.337788
Biological process	GO:0042537	benzene-containing compound metabolic process	2/415	26/22796	0.0806859	0.337788
Biological process	GO:0046685	response to arsenic-containing substance	2/415	26/22796	0.0806859	0.337788
Biological process	GO:0070723	response to cholesterol	2/415	26/22796	0.0806859	0.337788
Biological process	GO:0072567	chemokine (C-X-C motif) ligand 2 production	2/415	26/22796	0.0806859	0.337788
Biological process	GO:0090169	regulation of spindle assembly	2/415	26/22796	0.0806859	0.337788
Biological process	GO:1903513	endoplasmic reticulum to cytosol transport	2/415	26/22796	0.0806859	0.337788
Biological process	GO:1904353	regulation of telomere capping	2/415	26/22796	0.0806859	0.337788
Biological process	GO:2000341	regulation of chemokine (C-X-C motif) ligand 2 production	2/415	26/22796	0.0806859	0.337788
Biological process	GO:2000765	regulation of cytoplasmic translation	2/415	26/22796	0.0806859	0.337788
Biological process	GO:0051653	spindle localization	3/415	56/22796	0.0819881	0.34248
Biological process	GO:0070542	response to fatty acid	3/415	56/22796	0.0819881	0.34248
Biological process	GO:0046467	membrane lipid biosynthetic process	5/415	127/22796	0.0827711	0.345368
Biological process	GO:0043583	ear development	8/415	247/22796	0.0832968	0.347178
Biological process	GO:0010876	lipid localization	12/415	420/22796	0.0842135	0.350224
Biological process	GO:0034248	regulation of cellular amide metabolic process	12/415	420/22796	0.0842135	0.350224
Biological process	GO:0032200	telomere organization	5/415	128/22796	0.0849218	0.352006
Biological process	GO:0046822	regulation of nucleocytoplasmic transport	5/415	128/22796	0.0849218	0.352006
Biological process	GO:0072329	monocarboxylic acid catabolic process	5/415	128/22796	0.0849218	0.352006
Biological process	GO:0001895	retina homeostasis	3/415	57/22796	0.0854293	0.352355
Biological process	GO:0045839	negative regulation of mitotic nuclear division	3/415	57/22796	0.0854293	0.352355
Biological process	GO:0065002	intracellular protein transmembrane transport	3/415	57/22796	0.0854293	0.352355
Biological process	GO:0044262	cellular carbohydrate metabolic process	9/415	291/22796	0.0860174	0.352355
Biological process	GO:0000027	ribosomal large subunit assembly	2/415	27/22796	0.086127	0.352355
Biological process	GO:0000737	DNA catabolic process, endonucleolytic	2/415	27/22796	0.086127	0.352355
Biological process	GO:0015740	C4-dicarboxylate transport	2/415	27/22796	0.086127	0.352355
Biological process	GO:0033622	integrin activation	2/415	27/22796	0.086127	0.352355
Biological process	GO:0036003	positive regulation of transcription from RNA polymerase II promoter in response to stress	2/415	27/22796	0.086127	0.352355
Biological process	GO:0036336	dendritic cell migration	2/415	27/22796	0.086127	0.352355
Biological process	GO:0150077	regulation of neuroinflammatory response	2/415	27/22796	0.086127	0.352355
Biological process	GO:1901071	glucosamine-containing compound metabolic process	2/415	27/22796	0.086127	0.352355
Biological process	GO:0032869	cellular response to insulin stimulus	7/415	208/22796	0.0868136	0.354452
Biological process	GO:0007098	centrosome cycle	5/415	129/22796	0.0871017	0.354452
Biological process	GO:0030148	sphingolipid biosynthetic process	4/415	92/22796	0.087274	0.354452
Biological process	GO:0060420	regulation of heart growth	4/415	92/22796	0.087274	0.354452
Biological process	GO:1900182	positive regulation of protein localization to nucleus	4/415	92/22796	0.087274	0.354452
Biological process	GO:0001678	cellular glucose homeostasis	6/415	168/22796	0.0872973	0.354452
Biological process	GO:1903531	negative regulation of secretion by cell	6/415	168/22796	0.0872973	0.354452
Biological process	GO:0046651	lymphocyte proliferation	10/415	336/22796	0.0887152	0.35762
Biological process	GO:0051235	maintenance of location	10/415	336/22796	0.0887152	0.35762
Biological process	GO:1904951	positive regulation of establishment of protein localization	10/415	336/22796	0.0887152	0.35762
Biological process	GO:0002820	negative regulation of adaptive immune response	3/415	58/22796	0.088931	0.35762
Biological process	GO:0033619	membrane protein proteolysis	3/415	58/22796	0.088931	0.35762
Biological process	GO:0051353	positive regulation of oxidoreductase activity	3/415	58/22796	0.088931	0.35762
Biological process	GO:0071806	protein transmembrane transport	3/415	58/22796	0.088931	0.35762
Biological process	GO:1904356	regulation of telomere maintenance via telomere lengthening	3/415	58/22796	0.088931	0.35762
Biological process	GO:1904591	positive regulation of protein import	3/415	58/22796	0.088931	0.35762
Biological process	GO:0006911	phagocytosis, engulfment	5/415	130/22796	0.0893107	0.358311
Biological process	GO:1903320	regulation of protein modification by small protein conjugation or removal	8/415	251/22796	0.0893525	0.358311
Biological process	GO:0006835	dicarboxylic acid transport	4/415	93/22796	0.0899578	0.358311
Biological process	GO:0009408	response to heat	4/415	93/22796	0.0899578	0.358311
Biological process	GO:0014015	positive regulation of gliogenesis	4/415	93/22796	0.0899578	0.358311
Biological process	GO:0031110	regulation of microtubule polymerization or depolymerization	4/415	93/22796	0.0899578	0.358311
Biological process	GO:0043242	negative regulation of protein-containing complex disassembly	4/415	93/22796	0.0899578	0.358311
Biological process	GO:0051781	positive regulation of cell division	4/415	93/22796	0.0899578	0.358311
Biological process	GO:1903321	negative regulation of protein modification by small protein conjugation or removal	4/415	93/22796	0.0899578	0.358311
Biological process	GO:0071219	cellular response to molecule of bacterial origin	9/415	294/22796	0.0902414	0.359062
Biological process	GO:0051250	negative regulation of lymphocyte activation	6/415	170/22796	0.0911339	0.362092
Biological process	GO:0045088	regulation of innate immune response	10/415	338/22796	0.0913649	0.362092
Biological process	GO:0046632	alpha-beta T cell differentiation	5/415	131/22796	0.0915486	0.362092
Biological process	GO:0018126	protein hydroxylation	2/415	28/22796	0.091675	0.362092
Biological process	GO:0033198	response to ATP	2/415	28/22796	0.091675	0.362092
Biological process	GO:0050995	negative regulation of lipid catabolic process	2/415	28/22796	0.091675	0.362092
Biological process	GO:1900745	positive regulation of p38MAPK cascade	2/415	28/22796	0.091675	0.362092
Biological process	GO:0009314	response to radiation	12/415	427/22796	0.0923034	0.363024
Biological process	GO:0001825	blastocyst formation	3/415	59/22796	0.0924921	0.363024
Biological process	GO:0002204	somatic recombination of immunoglobulin genes involved in immune response	3/415	59/22796	0.0924921	0.363024
Biological process	GO:0002208	somatic diversification of immunoglobulins involved in immune response	3/415	59/22796	0.0924921	0.363024
Biological process	GO:0002639	positive regulation of immunoglobulin production	3/415	59/22796	0.0924921	0.363024
Biological process	GO:0045190	isotype switching	3/415	59/22796	0.0924921	0.363024
Biological process	GO:0022900	electron transport chain	4/415	94/22796	0.0926809	0.363024
Biological process	GO:0034502	protein localization to chromosome	4/415	94/22796	0.0926809	0.363024
Biological process	GO:0043123	positive regulation of I-kappaB kinase/NF-kappaB signaling	5/415	132/22796	0.0938153	0.366908
Biological process	GO:0048705	skeletal system morphogenesis	8/415	254/22796	0.0940577	0.366908
Biological process	GO:0051607	defense response to virus	8/415	254/22796	0.0940577	0.366908
Biological process	GO:0032943	mononuclear cell proliferation	10/415	340/22796	0.0940615	0.366908
Biological process	GO:0001666	response to hypoxia	7/415	213/22796	0.0954335	0.370381
Biological process	GO:0050864	regulation of B cell activation	7/415	213/22796	0.0954335	0.370381
Biological process	GO:0044344	cellular response to fibroblast growth factor stimulus	4/415	95/22796	0.0954429	0.370381
Biological process	GO:0045685	regulation of glial cell differentiation	4/415	95/22796	0.0954429	0.370381
Biological process	GO:0051341	regulation of oxidoreductase activity	4/415	95/22796	0.0954429	0.370381
Biological process	GO:0007517	muscle organ development	12/415	430/22796	0.0959117	0.37044
Biological process	GO:0042303	molting cycle	5/415	133/22796	0.0961104	0.37044
Biological process	GO:0042633	hair cycle	5/415	133/22796	0.0961104	0.37044
Biological process	GO:0090183	regulation of kidney development	3/415	60/22796	0.0961113	0.37044
Biological process	GO:0006606	protein import into nucleus	6/415	173/22796	0.0970576	0.37044
Biological process	GO:0031214	biomineral tissue development	6/415	173/22796	0.0970576	0.37044
Biological process	GO:0045017	glycerolipid biosynthetic process	6/415	173/22796	0.0970576	0.37044
Biological process	GO:0070997	neuron death	12/415	431/22796	0.0971333	0.37044
Biological process	GO:0031669	cellular response to nutrient levels	7/415	214/22796	0.0972126	0.37044
Biological process	GO:0002438	acute inflammatory response to antigenic stimulus	2/415	29/22796	0.097324	0.37044
Biological process	GO:0006120	mitochondrial electron transport, NADH to ubiquinone	2/415	29/22796	0.097324	0.37044
Biological process	GO:0010893	positive regulation of steroid biosynthetic process	2/415	29/22796	0.097324	0.37044
Biological process	GO:0032352	positive regulation of hormone metabolic process	2/415	29/22796	0.097324	0.37044
Biological process	GO:0045648	positive regulation of erythrocyte differentiation	2/415	29/22796	0.097324	0.37044
Biological process	GO:0046597	negative regulation of viral entry into host cell	2/415	29/22796	0.097324	0.37044
Biological process	GO:0061099	negative regulation of protein tyrosine kinase activity	2/415	29/22796	0.097324	0.37044
Biological process	GO:0071605	monocyte chemotactic protein-1 production	2/415	29/22796	0.097324	0.37044
Biological process	GO:0071637	regulation of monocyte chemotactic protein-1 production	2/415	29/22796	0.097324	0.37044
Biological process	GO:1902235	regulation of endoplasmic reticulum stress-induced intrinsic apoptotic signaling pathway	2/415	29/22796	0.097324	0.37044
Biological process	GO:1902903	regulation of supramolecular fiber organization	11/415	387/22796	0.0979712	0.372528
Biological process	GO:1900076	regulation of cellular response to insulin stimulus	4/415	96/22796	0.0982433	0.373186
Biological process	GO:0050708	regulation of protein secretion	9/415	300/22796	0.0990507	0.374842
Biological process	GO:0060070	canonical Wnt signaling pathway	9/415	300/22796	0.0990507	0.374842
Biological process	GO:0001890	placenta development	6/415	174/22796	0.0990768	0.374842
Biological process	GO:0051896	regulation of protein kinase B signaling	6/415	174/22796	0.0990768	0.374842
Biological process	GO:0046148	pigment biosynthetic process	3/415	61/22796	0.0997875	0.377153
Biological process	GO:0051348	negative regulation of transferase activity	8/415	258/22796	0.100548	0.378954
Biological process	GO:0006310	DNA recombination	9/415	301/22796	0.100566	0.378954
Biological process	GO:0007018	microtubule-based movement	9/415	301/22796	0.100566	0.378954
Biological process	GO:0032465	regulation of cytokinesis	4/415	97/22796	0.101082	0.38014
Biological process	GO:0071774	response to fibroblast growth factor	4/415	97/22796	0.101082	0.38014
Biological process	GO:0031396	regulation of protein ubiquitination	7/415	217/22796	0.102659	0.382653
Biological process	GO:0048839	inner ear development	7/415	217/22796	0.102659	0.382653
Biological process	GO:0002486	antigen processing and presentation of endogenous peptide antigen via MHC class I via ER pathway, TAP-independent	2/415	30/22796	0.103069	0.382653
Biological process	GO:0002675	positive regulation of acute inflammatory response	2/415	30/22796	0.103069	0.382653
Biological process	GO:0005979	regulation of glycogen biosynthetic process	2/415	30/22796	0.103069	0.382653
Biological process	GO:0010962	regulation of glucan biosynthetic process	2/415	30/22796	0.103069	0.382653
Biological process	GO:0021952	central nervous system projection neuron axonogenesis	2/415	30/22796	0.103069	0.382653
Biological process	GO:0039528	cytoplasmic pattern recognition receptor signaling pathway in response to virus	2/415	30/22796	0.103069	0.382653
Biological process	GO:0043153	entrainment of circadian clock by photoperiod	2/415	30/22796	0.103069	0.382653
Biological process	GO:0044550	secondary metabolite biosynthetic process	2/415	30/22796	0.103069	0.382653
Biological process	GO:0050802	circadian sleep/wake cycle, sleep	2/415	30/22796	0.103069	0.382653
Biological process	GO:1900078	positive regulation of cellular response to insulin stimulus	2/415	30/22796	0.103069	0.382653
Biological process	GO:2001032	regulation of double-strand break repair via nonhomologous end joining	2/415	30/22796	0.103069	0.382653
Biological process	GO:0046622	positive regulation of organ growth	3/415	62/22796	0.103519	0.383571
Biological process	GO:0098754	detoxification	3/415	62/22796	0.103519	0.383571
Biological process	GO:0048511	rhythmic process	9/415	303/22796	0.103635	0.383623
Biological process	GO:0002718	regulation of cytokine production involved in immune response	4/415	98/22796	0.103958	0.384063
Biological process	GO:1902600	proton transmembrane transport	4/415	98/22796	0.103958	0.384063
Biological process	GO:0032388	positive regulation of intracellular transport	7/415	218/22796	0.104511	0.385729
Biological process	GO:0051170	import into nucleus	6/415	177/22796	0.105267	0.387564
Biological process	GO:0051260	protein homooligomerization	6/415	177/22796	0.105267	0.387564
Biological process	GO:0045787	positive regulation of cell cycle	10/415	348/22796	0.105316	0.387564
Biological process	GO:1903409	reactive oxygen species biosynthetic process	5/415	137/22796	0.105573	0.388129
Biological process	GO:0009306	protein secretion	11/415	393/22796	0.105996	0.389305
Biological process	GO:0002285	lymphocyte activation involved in immune response	7/415	219/22796	0.106381	0.390109
Biological process	GO:0009116	nucleoside metabolic process	4/415	99/22796	0.106871	0.390109
Biological process	GO:0071375	cellular response to peptide hormone stimulus	8/415	262/22796	0.107283	0.390109
Biological process	GO:0032835	glomerulus development	3/415	63/22796	0.107306	0.390109
Biological process	GO:0046605	regulation of centrosome cycle	3/415	63/22796	0.107306	0.390109
Biological process	GO:0002761	regulation of myeloid leukocyte differentiation	5/415	138/22796	0.108008	0.390109
Biological process	GO:0046883	regulation of hormone secretion	9/415	306/22796	0.108339	0.390109
Biological process	GO:0097193	intrinsic apoptotic signaling pathway	9/415	306/22796	0.108339	0.390109
Biological process	GO:0030098	lymphocyte differentiation	12/415	440/22796	0.10855	0.390109
Biological process	GO:0000154	rRNA modification	2/415	31/22796	0.108904	0.390109
Biological process	GO:0001832	blastocyst growth	2/415	31/22796	0.108904	0.390109
Biological process	GO:0002476	antigen processing and presentation of endogenous peptide antigen via MHC class Ib	2/415	31/22796	0.108904	0.390109
Biological process	GO:0002484	antigen processing and presentation of endogenous peptide antigen via MHC class I via ER pathway	2/415	31/22796	0.108904	0.390109
Biological process	GO:0007007	inner mitochondrial membrane organization	2/415	31/22796	0.108904	0.390109
Biological process	GO:0008340	determination of adult lifespan	2/415	31/22796	0.108904	0.390109
Biological process	GO:0009648	photoperiodism	2/415	31/22796	0.108904	0.390109
Biological process	GO:0010155	regulation of proton transport	2/415	31/22796	0.108904	0.390109
Biological process	GO:0030212	hyaluronan metabolic process	2/415	31/22796	0.108904	0.390109
Biological process	GO:0035162	embryonic hemopoiesis	2/415	31/22796	0.108904	0.390109
Biological process	GO:0035767	endothelial cell chemotaxis	2/415	31/22796	0.108904	0.390109
Biological process	GO:0036314	response to sterol	2/415	31/22796	0.108904	0.390109
Biological process	GO:0042749	regulation of circadian sleep/wake cycle	2/415	31/22796	0.108904	0.390109
Biological process	GO:0045662	negative regulation of myoblast differentiation	2/415	31/22796	0.108904	0.390109
Biological process	GO:0045922	negative regulation of fatty acid metabolic process	2/415	31/22796	0.108904	0.390109
Biological process	GO:0071354	cellular response to interleukin-6	2/415	31/22796	0.108904	0.390109
Biological process	GO:1903671	negative regulation of sprouting angiogenesis	2/415	31/22796	0.108904	0.390109
Biological process	GO:1902904	negative regulation of supramolecular fiber organization	6/415	179/22796	0.109503	0.391883
Biological process	GO:0051304	chromosome separation	4/415	100/22796	0.10982	0.392647
Biological process	GO:0051224	negative regulation of protein transport	5/415	139/22796	0.11047	0.394222
Biological process	GO:0099024	plasma membrane invagination	5/415	139/22796	0.11047	0.394222
Biological process	GO:0050730	regulation of peptidyl-tyrosine phosphorylation	8/415	264/22796	0.110742	0.394821
Biological process	GO:0043388	positive regulation of DNA binding	3/415	64/22796	0.111146	0.395884
Biological process	GO:0051098	regulation of binding	11/415	398/22796	0.112968	0.401996
Biological process	GO:1903900	regulation of viral life cycle	6/415	181/22796	0.113825	0.402524
Biological process	GO:0001893	maternal placenta development	2/415	32/22796	0.114824	0.402524
Biological process	GO:0002063	chondrocyte development	2/415	32/22796	0.114824	0.402524
Biological process	GO:0002428	antigen processing and presentation of peptide antigen via MHC class Ib	2/415	32/22796	0.114824	0.402524
Biological process	GO:0006213	pyrimidine nucleoside metabolic process	2/415	32/22796	0.114824	0.402524
Biological process	GO:0009649	entrainment of circadian clock	2/415	32/22796	0.114824	0.402524
Biological process	GO:0010574	regulation of vascular endothelial growth factor production	2/415	32/22796	0.114824	0.402524
Biological process	GO:0010954	positive regulation of protein processing	2/415	32/22796	0.114824	0.402524
Biological process	GO:0021904	dorsal/ventral neural tube patterning	2/415	32/22796	0.114824	0.402524
Biological process	GO:0031295	T cell costimulation	2/415	32/22796	0.114824	0.402524
Biological process	GO:0042634	regulation of hair cycle	2/415	32/22796	0.114824	0.402524
Biological process	GO:0045742	positive regulation of epidermal growth factor receptor signaling pathway	2/415	32/22796	0.114824	0.402524
Biological process	GO:0045830	positive regulation of isotype switching	2/415	32/22796	0.114824	0.402524
Biological process	GO:0050996	positive regulation of lipid catabolic process	2/415	32/22796	0.114824	0.402524
Biological process	GO:0061050	regulation of cell growth involved in cardiac muscle cell development	2/415	32/22796	0.114824	0.402524
Biological process	GO:0043462	regulation of ATPase activity	3/415	65/22796	0.115037	0.402524
Biological process	GO:0046128	purine ribonucleoside metabolic process	3/415	65/22796	0.115037	0.402524
Biological process	GO:1903428	positive regulation of reactive oxygen species biosynthetic process	3/415	65/22796	0.115037	0.402524
Biological process	GO:0030218	erythrocyte differentiation	5/415	141/22796	0.115475	0.403682
Biological process	GO:0007281	germ cell development	10/415	355/22796	0.115774	0.403791
Biological process	GO:0019217	regulation of fatty acid metabolic process	4/415	102/22796	0.115828	0.403791
Biological process	GO:1903901	negative regulation of viral life cycle	4/415	102/22796	0.115828	0.403791
Biological process	GO:1903050	regulation of proteolysis involved in cellular protein catabolic process	7/415	224/22796	0.115997	0.403799
Biological process	GO:0070663	regulation of leukocyte proliferation	8/415	267/22796	0.116044	0.403799
Biological process	GO:0022411	cellular component disassembly	11/415	401/22796	0.117275	0.407707
Biological process	GO:0042098	T cell proliferation	7/415	225/22796	0.117973	0.409535
Biological process	GO:0031023	microtubule organizing center organization	5/415	142/22796	0.118018	0.409535
Biological process	GO:0001958	endochondral ossification	2/415	33/22796	0.120824	0.414693
Biological process	GO:0002082	regulation of oxidative phosphorylation	2/415	33/22796	0.120824	0.414693
Biological process	GO:0006308	DNA catabolic process	2/415	33/22796	0.120824	0.414693
Biological process	GO:0010614	negative regulation of cardiac muscle hypertrophy	2/415	33/22796	0.120824	0.414693
Biological process	GO:0022410	circadian sleep/wake cycle process	2/415	33/22796	0.120824	0.414693
Biological process	GO:0033032	regulation of myeloid cell apoptotic process	2/415	33/22796	0.120824	0.414693
Biological process	GO:0036075	replacement ossification	2/415	33/22796	0.120824	0.414693
Biological process	GO:0040036	regulation of fibroblast growth factor receptor signaling pathway	2/415	33/22796	0.120824	0.414693
Biological process	GO:0051642	centrosome localization	2/415	33/22796	0.120824	0.414693
Biological process	GO:0055094	response to lipoprotein particle	2/415	33/22796	0.120824	0.414693
Biological process	GO:0060706	cell differentiation involved in embryonic placenta development	2/415	33/22796	0.120824	0.414693
Biological process	GO:0070741	response to interleukin-6	2/415	33/22796	0.120824	0.414693
Biological process	GO:0042594	response to starvation	6/415	185/22796	0.122724	0.42045
Biological process	GO:0060401	cytosolic calcium ion transport	6/415	185/22796	0.122724	0.42045
Biological process	GO:0032663	regulation of interleukin-2 production	3/415	67/22796	0.122972	0.420534
Biological process	GO:0097006	regulation of plasma lipoprotein particle levels	3/415	67/22796	0.122972	0.420534
Biological process	GO:0042129	regulation of T cell proliferation	6/415	186/22796	0.125001	0.427087
Biological process	GO:0001779	natural killer cell differentiation	2/415	34/22796	0.126899	0.428523
Biological process	GO:0031294	lymphocyte costimulation	2/415	34/22796	0.126899	0.428523
Biological process	GO:0061842	microtubule organizing center localization	2/415	34/22796	0.126899	0.428523
Biological process	GO:1901186	positive regulation of ERBB signaling pathway	2/415	34/22796	0.126899	0.428523
Biological process	GO:1903205	regulation of hydrogen peroxide-induced cell death	2/415	34/22796	0.126899	0.428523
Biological process	GO:1903319	positive regulation of protein maturation	2/415	34/22796	0.126899	0.428523
Biological process	GO:1904738	vascular associated smooth muscle cell migration	2/415	34/22796	0.126899	0.428523
Biological process	GO:0001913	T cell mediated cytotoxicity	3/415	68/22796	0.127012	0.428523
Biological process	GO:0010676	positive regulation of cellular carbohydrate metabolic process	3/415	68/22796	0.127012	0.428523
Biological process	GO:0016447	somatic recombination of immunoglobulin gene segments	3/415	68/22796	0.127012	0.428523
Biological process	GO:0045071	negative regulation of viral genome replication	3/415	68/22796	0.127012	0.428523
Biological process	GO:0046503	glycerolipid catabolic process	3/415	68/22796	0.127012	0.428523
Biological process	GO:0050994	regulation of lipid catabolic process	3/415	68/22796	0.127012	0.428523
Biological process	GO:0051784	negative regulation of nuclear division	3/415	68/22796	0.127012	0.428523
Biological process	GO:0098656	anion transmembrane transport	7/415	230/22796	0.128113	0.430809
Biological process	GO:0036503	ERAD pathway	4/415	106/22796	0.12826	0.430809
Biological process	GO:0045582	positive regulation of T cell differentiation	4/415	106/22796	0.12826	0.430809
Biological process	GO:0045833	negative regulation of lipid metabolic process	4/415	106/22796	0.12826	0.430809
Biological process	GO:0046889	positive regulation of lipid biosynthetic process	4/415	106/22796	0.12826	0.430809
Biological process	GO:0002377	immunoglobulin production	8/415	274/22796	0.128934	0.432684
Biological process	GO:0001937	negative regulation of endothelial cell proliferation	3/415	69/22796	0.131099	0.437692
Biological process	GO:0032481	positive regulation of type I interferon production	3/415	69/22796	0.131099	0.437692
Biological process	GO:0061912	selective autophagy	3/415	69/22796	0.131099	0.437692
Biological process	GO:1904377	positive regulation of protein localization to cell periphery	3/415	69/22796	0.131099	0.437692
Biological process	GO:0010324	membrane invagination	5/415	147/22796	0.131122	0.437692
Biological process	GO:0071333	cellular response to glucose stimulus	5/415	147/22796	0.131122	0.437692
Biological process	GO:0002366	leukocyte activation involved in immune response	9/415	320/22796	0.131834	0.439681
Biological process	GO:0031644	regulation of nervous system process	6/415	189/22796	0.131955	0.439694
Biological process	GO:0070374	positive regulation of ERK1 and ERK2 cascade	7/415	232/22796	0.132289	0.440418
Biological process	GO:0010667	negative regulation of cardiac muscle cell apoptotic process	2/415	35/22796	0.133045	0.440603
Biological process	GO:0014741	negative regulation of muscle hypertrophy	2/415	35/22796	0.133045	0.440603
Biological process	GO:0035640	exploration behavior	2/415	35/22796	0.133045	0.440603
Biological process	GO:0048710	regulation of astrocyte differentiation	2/415	35/22796	0.133045	0.440603
Biological process	GO:0050999	regulation of nitric-oxide synthase activity	2/415	35/22796	0.133045	0.440603
Biological process	GO:0071398	cellular response to fatty acid	2/415	35/22796	0.133045	0.440603
Biological process	GO:0014706	striated muscle tissue development	12/415	458/22796	0.133641	0.442189
Biological process	GO:0007043	cell-cell junction assembly	5/415	148/22796	0.133819	0.442388
Biological process	GO:1902107	positive regulation of leukocyte differentiation	6/415	190/22796	0.134313	0.443633
Biological process	GO:0015800	acidic amino acid transport	3/415	70/22796	0.135232	0.445109
Biological process	GO:0045428	regulation of nitric oxide biosynthetic process	3/415	70/22796	0.135232	0.445109
Biological process	GO:0071479	cellular response to ionizing radiation	3/415	70/22796	0.135232	0.445109
Biological process	GO:2001244	positive regulation of intrinsic apoptotic signaling pathway	3/415	70/22796	0.135232	0.445109
Biological process	GO:0030324	lung development	7/415	234/22796	0.136531	0.448994
Biological process	GO:0042310	vasoconstriction	4/415	109/22796	0.137935	0.450216
Biological process	GO:1902106	negative regulation of leukocyte differentiation	4/415	109/22796	0.137935	0.450216
Biological process	GO:0002263	cell activation involved in immune response	9/415	324/22796	0.139004	0.450216
Biological process	GO:0050731	positive regulation of peptidyl-tyrosine phosphorylation	6/415	192/22796	0.139089	0.450216
Biological process	GO:0002475	antigen processing and presentation via MHC class Ib	2/415	36/22796	0.139257	0.450216
Biological process	GO:0010573	vascular endothelial growth factor production	2/415	36/22796	0.139257	0.450216
Biological process	GO:0033561	regulation of water loss via skin	2/415	36/22796	0.139257	0.450216
Biological process	GO:0034122	negative regulation of toll-like receptor signaling pathway	2/415	36/22796	0.139257	0.450216
Biological process	GO:0042119	neutrophil activation	2/415	36/22796	0.139257	0.450216
Biological process	GO:0045577	regulation of B cell differentiation	2/415	36/22796	0.139257	0.450216
Biological process	GO:0051968	positive regulation of synaptic transmission, glutamatergic	2/415	36/22796	0.139257	0.450216
Biological process	GO:0071402	cellular response to lipoprotein particle stimulus	2/415	36/22796	0.139257	0.450216
Biological process	GO:0071539	protein localization to centrosome	2/415	36/22796	0.139257	0.450216
Biological process	GO:0098868	bone growth	2/415	36/22796	0.139257	0.450216
Biological process	GO:2001038	regulation of cellular response to drug	2/415	36/22796	0.139257	0.450216
Biological process	GO:0015698	inorganic anion transport	5/415	150/22796	0.139287	0.450216
Biological process	GO:0002673	regulation of acute inflammatory response	3/415	71/22796	0.139409	0.450216
Biological process	GO:0007405	neuroblast proliferation	3/415	71/22796	0.139409	0.450216
Biological process	GO:0034121	regulation of toll-like receptor signaling pathway	3/415	71/22796	0.139409	0.450216
Biological process	GO:0042278	purine nucleoside metabolic process	3/415	71/22796	0.139409	0.450216
Biological process	GO:0042733	embryonic digit morphogenesis	3/415	71/22796	0.139409	0.450216
Biological process	GO:0035249	synaptic transmission, glutamatergic	4/415	110/22796	0.141223	0.455683
Biological process	GO:0017148	negative regulation of translation	5/415	151/22796	0.142057	0.457982
Biological process	GO:0030323	respiratory tube development	7/415	237/22796	0.143019	0.460689
Biological process	GO:0007566	embryo implantation	3/415	72/22796	0.14363	0.461083
Biological process	GO:0042058	regulation of epidermal growth factor receptor signaling pathway	3/415	72/22796	0.14363	0.461083
Biological process	GO:0042273	ribosomal large subunit biogenesis	3/415	72/22796	0.14363	0.461083
Biological process	GO:0097327	response to antineoplastic agent	3/415	72/22796	0.14363	0.461083
Biological process	GO:0001942	hair follicle development	4/415	111/22796	0.144542	0.462461
Biological process	GO:0006383	transcription by RNA polymerase III	2/415	37/22796	0.145531	0.462461
Biological process	GO:0010661	positive regulation of muscle cell apoptotic process	2/415	37/22796	0.145531	0.462461
Biological process	GO:0016572	histone phosphorylation	2/415	37/22796	0.145531	0.462461
Biological process	GO:0032508	DNA duplex unwinding	2/415	37/22796	0.145531	0.462461
Biological process	GO:0034381	plasma lipoprotein particle clearance	2/415	37/22796	0.145531	0.462461
Biological process	GO:0042832	defense response to protozoan	2/415	37/22796	0.145531	0.462461
Biological process	GO:0046885	regulation of hormone biosynthetic process	2/415	37/22796	0.145531	0.462461
Biological process	GO:0070873	regulation of glycogen metabolic process	2/415	37/22796	0.145531	0.462461
Biological process	GO:0097366	response to bronchodilator	2/415	37/22796	0.145531	0.462461
Biological process	GO:1901976	regulation of cell cycle checkpoint	2/415	37/22796	0.145531	0.462461
Biological process	GO:2000191	regulation of fatty acid transport	2/415	37/22796	0.145531	0.462461
Biological process	GO:0050921	positive regulation of chemotaxis	5/415	153/22796	0.147669	0.467995
Biological process	GO:1903707	negative regulation of hemopoiesis	5/415	153/22796	0.147669	0.467995
Biological process	GO:0002367	cytokine production involved in immune response	4/415	112/22796	0.147892	0.467995
Biological process	GO:0045069	regulation of viral genome replication	4/415	112/22796	0.147892	0.467995
Biological process	GO:1901222	regulation of NIK/NF-kappaB signaling	4/415	112/22796	0.147892	0.467995
Biological process	GO:2001251	negative regulation of chromosome organization	5/415	154/22796	0.15051	0.475626
Biological process	GO:2000106	regulation of leukocyte apoptotic process	4/415	113/22796	0.151272	0.475626
Biological process	GO:0001953	negative regulation of cell-matrix adhesion	2/415	38/22796	0.151861	0.475626
Biological process	GO:0002483	antigen processing and presentation of endogenous peptide antigen	2/415	38/22796	0.151861	0.475626
Biological process	GO:0002701	negative regulation of production of molecular mediator of immune response	2/415	38/22796	0.151861	0.475626
Biological process	GO:0006903	vesicle targeting	2/415	38/22796	0.151861	0.475626
Biological process	GO:0019885	antigen processing and presentation of endogenous peptide antigen via MHC class I	2/415	38/22796	0.151861	0.475626
Biological process	GO:0033028	myeloid cell apoptotic process	2/415	38/22796	0.151861	0.475626
Biological process	GO:0036474	cell death in response to hydrogen peroxide	2/415	38/22796	0.151861	0.475626
Biological process	GO:0071634	regulation of transforming growth factor beta production	2/415	38/22796	0.151861	0.475626
Biological process	GO:1905508	protein localization to microtubule organizing center	2/415	38/22796	0.151861	0.475626
Biological process	GO:0022412	cellular process involved in reproduction in multicellular organism	12/415	470/22796	0.151997	0.475626
Biological process	GO:0032623	interleukin-2 production	3/415	74/22796	0.152195	0.475626
Biological process	GO:0046824	positive regulation of nucleocytoplasmic transport	3/415	74/22796	0.152195	0.475626
Biological process	GO:2000107	negative regulation of leukocyte apoptotic process	3/415	74/22796	0.152195	0.475626
Biological process	GO:0007569	cell aging	5/415	155/22796	0.153374	0.478515
Biological process	GO:0045667	regulation of osteoblast differentiation	5/415	155/22796	0.153374	0.478515
Biological process	GO:0001892	embryonic placenta development	4/415	114/22796	0.154681	0.481003
Biological process	GO:0022404	molting cycle process	4/415	114/22796	0.154681	0.481003
Biological process	GO:0022405	hair cycle process	4/415	114/22796	0.154681	0.481003
Biological process	GO:0051209	release of sequestered calcium ion into cytosol	4/415	114/22796	0.154681	0.481003
Biological process	GO:0007519	skeletal muscle tissue development	6/415	199/22796	0.156412	0.483356
Biological process	GO:0140013	meiotic nuclear division	6/415	199/22796	0.156412	0.483356
Biological process	GO:0006400	tRNA modification	3/415	75/22796	0.156538	0.483356
Biological process	GO:0010611	regulation of cardiac muscle hypertrophy	3/415	75/22796	0.156538	0.483356
Biological process	GO:0014068	positive regulation of phosphatidylinositol 3-kinase signaling	3/415	75/22796	0.156538	0.483356
Biological process	GO:0016445	somatic diversification of immunoglobulins	3/415	75/22796	0.156538	0.483356
Biological process	GO:0042440	pigment metabolic process	3/415	75/22796	0.156538	0.483356
Biological process	GO:0051298	centrosome duplication	3/415	75/22796	0.156538	0.483356
Biological process	GO:0033044	regulation of chromosome organization	10/415	380/22796	0.15762	0.483356
Biological process	GO:0050829	defense response to Gram-negative bacterium	4/415	115/22796	0.158118	0.483356
Biological process	GO:0051283	negative regulation of sequestering of calcium ion	4/415	115/22796	0.158118	0.483356
Biological process	GO:0098773	skin epidermis development	4/415	115/22796	0.158118	0.483356
Biological process	GO:0007212	dopamine receptor signaling pathway	2/415	39/22796	0.158245	0.483356
Biological process	GO:0018208	peptidyl-proline modification	2/415	39/22796	0.158245	0.483356
Biological process	GO:0032743	positive regulation of interleukin-2 production	2/415	39/22796	0.158245	0.483356
Biological process	GO:0035850	epithelial cell differentiation involved in kidney development	2/415	39/22796	0.158245	0.483356
Biological process	GO:0044091	membrane biogenesis	2/415	39/22796	0.158245	0.483356
Biological process	GO:0050869	negative regulation of B cell activation	2/415	39/22796	0.158245	0.483356
Biological process	GO:1904645	response to amyloid-beta	2/415	39/22796	0.158245	0.483356
Biological process	GO:2000403	positive regulation of lymphocyte migration	2/415	39/22796	0.158245	0.483356
Biological process	GO:0060249	anatomical structure homeostasis	11/415	427/22796	0.158377	0.483356
Biological process	GO:0007422	peripheral nervous system development	3/415	76/22796	0.160918	0.483356
Biological process	GO:0030512	negative regulation of transforming growth factor beta receptor signaling pathway	3/415	76/22796	0.160918	0.483356
Biological process	GO:0061045	negative regulation of wound healing	3/415	76/22796	0.160918	0.483356
Biological process	GO:0014013	regulation of gliogenesis	5/415	158/22796	0.1621	0.483356
Biological process	GO:0001835	blastocyst hatching	2/415	40/22796	0.164678	0.483356
Biological process	GO:0030431	sleep	2/415	40/22796	0.164678	0.483356
Biological process	GO:0032660	regulation of interleukin-17 production	2/415	40/22796	0.164678	0.483356
Biological process	GO:0035188	hatching	2/415	40/22796	0.164678	0.483356
Biological process	GO:0043114	regulation of vascular permeability	2/415	40/22796	0.164678	0.483356
Biological process	GO:0071604	transforming growth factor beta production	2/415	40/22796	0.164678	0.483356
Biological process	GO:0071684	organism emergence from protective structure	2/415	40/22796	0.164678	0.483356
Biological process	GO:0090181	regulation of cholesterol metabolic process	2/415	40/22796	0.164678	0.483356
Biological process	GO:0030316	osteoclast differentiation	4/415	117/22796	0.165077	0.483356
Biological process	GO:0035710	CD4-positive, alpha-beta T cell activation	4/415	117/22796	0.165077	0.483356
Biological process	GO:0050764	regulation of phagocytosis	4/415	117/22796	0.165077	0.483356
Biological process	GO:0051282	regulation of sequestering of calcium ion	4/415	117/22796	0.165077	0.483356
Biological process	GO:0060078	regulation of postsynaptic membrane potential	4/415	117/22796	0.165077	0.483356
Biological process	GO:1901184	regulation of ERBB signaling pathway	3/415	77/22796	0.165335	0.483356
Biological process	GO:0050670	regulation of lymphocyte proliferation	7/415	247/22796	0.165674	0.483356
Biological process	GO:0070482	response to oxygen levels	8/415	293/22796	0.16741	0.483356
Biological process	GO:0021700	developmental maturation	9/415	339/22796	0.16761	0.483356
Biological process	GO:0001765	membrane raft assembly	1/415	10/22796	0.167867	0.483356
Biological process	GO:0002604	regulation of dendritic cell antigen processing and presentation	1/415	10/22796	0.167867	0.483356
Biological process	GO:0002725	negative regulation of T cell cytokine production	1/415	10/22796	0.167867	0.483356
Biological process	GO:0002887	negative regulation of myeloid leukocyte mediated immunity	1/415	10/22796	0.167867	0.483356
Biological process	GO:0006183	GTP biosynthetic process	1/415	10/22796	0.167867	0.483356
Biological process	GO:0006196	AMP catabolic process	1/415	10/22796	0.167867	0.483356
Biological process	GO:0006527	arginine catabolic process	1/415	10/22796	0.167867	0.483356
Biological process	GO:0006591	ornithine metabolic process	1/415	10/22796	0.167867	0.483356
Biological process	GO:0006646	phosphatidylethanolamine biosynthetic process	1/415	10/22796	0.167867	0.483356
Biological process	GO:0006707	cholesterol catabolic process	1/415	10/22796	0.167867	0.483356
Biological process	GO:0007158	neuron cell-cell adhesion	1/415	10/22796	0.167867	0.483356
Biological process	GO:0007220	Notch receptor processing	1/415	10/22796	0.167867	0.483356
Biological process	GO:0008343	adult feeding behavior	1/415	10/22796	0.167867	0.483356
Biological process	GO:0009209	pyrimidine ribonucleoside triphosphate biosynthetic process	1/415	10/22796	0.167867	0.483356
Biological process	GO:0016127	sterol catabolic process	1/415	10/22796	0.167867	0.483356
Biological process	GO:0021612	facial nerve structural organization	1/415	10/22796	0.167867	0.483356
Biological process	GO:0021873	forebrain neuroblast division	1/415	10/22796	0.167867	0.483356
Biological process	GO:0031118	rRNA pseudouridine synthesis	1/415	10/22796	0.167867	0.483356
Biological process	GO:0032354	response to follicle-stimulating hormone	1/415	10/22796	0.167867	0.483356
Biological process	GO:0032815	negative regulation of natural killer cell activation	1/415	10/22796	0.167867	0.483356
Biological process	GO:0033131	regulation of glucokinase activity	1/415	10/22796	0.167867	0.483356
Biological process	GO:0033206	meiotic cytokinesis	1/415	10/22796	0.167867	0.483356
Biological process	GO:0034372	very-low-density lipoprotein particle remodeling	1/415	10/22796	0.167867	0.483356
Biological process	GO:0035581	sequestering of extracellular ligand from receptor	1/415	10/22796	0.167867	0.483356
Biological process	GO:0035672	oligopeptide transmembrane transport	1/415	10/22796	0.167867	0.483356
Biological process	GO:0043416	regulation of skeletal muscle tissue regeneration	1/415	10/22796	0.167867	0.483356
Biological process	GO:0046051	UTP metabolic process	1/415	10/22796	0.167867	0.483356
Biological process	GO:0046136	positive regulation of vitamin metabolic process	1/415	10/22796	0.167867	0.483356
Biological process	GO:0046884	follicle-stimulating hormone secretion	1/415	10/22796	0.167867	0.483356
Biological process	GO:0051001	negative regulation of nitric-oxide synthase activity	1/415	10/22796	0.167867	0.483356
Biological process	GO:0051095	regulation of helicase activity	1/415	10/22796	0.167867	0.483356
Biological process	GO:0051643	endoplasmic reticulum localization	1/415	10/22796	0.167867	0.483356
Biological process	GO:0051775	response to redox state	1/415	10/22796	0.167867	0.483356
Biological process	GO:0051971	positive regulation of transmission of nerve impulse	1/415	10/22796	0.167867	0.483356
Biological process	GO:0060022	hard palate development	1/415	10/22796	0.167867	0.483356
Biological process	GO:0060215	primitive hemopoiesis	1/415	10/22796	0.167867	0.483356
Biological process	GO:0061043	regulation of vascular wound healing	1/415	10/22796	0.167867	0.483356
Biological process	GO:0070314	G1 to G0 transition	1/415	10/22796	0.167867	0.483356
Biological process	GO:0070673	response to interleukin-18	1/415	10/22796	0.167867	0.483356
Biological process	GO:0071649	regulation of chemokine (C-C motif) ligand 5 production	1/415	10/22796	0.167867	0.483356
Biological process	GO:0071659	negative regulation of IP-10 production	1/415	10/22796	0.167867	0.483356
Biological process	GO:0072173	metanephric tubule morphogenesis	1/415	10/22796	0.167867	0.483356
Biological process	GO:0072203	cell proliferation involved in metanephros development	1/415	10/22796	0.167867	0.483356
Biological process	GO:0090129	positive regulation of synapse maturation	1/415	10/22796	0.167867	0.483356
Biological process	GO:0097501	stress response to metal ion	1/415	10/22796	0.167867	0.483356
Biological process	GO:0098779	positive regulation of mitophagy in response to mitochondrial depolarization	1/415	10/22796	0.167867	0.483356
Biological process	GO:1901724	positive regulation of cell proliferation involved in kidney development	1/415	10/22796	0.167867	0.483356
Biological process	GO:1901978	positive regulation of cell cycle checkpoint	1/415	10/22796	0.167867	0.483356
Biological process	GO:1902188	positive regulation of viral release from host cell	1/415	10/22796	0.167867	0.483356
Biological process	GO:1902732	positive regulation of chondrocyte proliferation	1/415	10/22796	0.167867	0.483356
Biological process	GO:1903749	positive regulation of establishment of protein localization to mitochondrion	1/415	10/22796	0.167867	0.483356
Biological process	GO:2000109	regulation of macrophage apoptotic process	1/415	10/22796	0.167867	0.483356
Biological process	GO:2000192	negative regulation of fatty acid transport	1/415	10/22796	0.167867	0.483356
Biological process	GO:2000389	regulation of neutrophil extravasation	1/415	10/22796	0.167867	0.483356
Biological process	GO:2000489	regulation of hepatic stellate cell activation	1/415	10/22796	0.167867	0.483356
Biological process	GO:0050728	negative regulation of inflammatory response	5/415	160/22796	0.168026	0.483415
Biological process	GO:0019882	antigen processing and presentation	4/415	118/22796	0.168598	0.483415
Biological process	GO:0021782	glial cell development	4/415	118/22796	0.168598	0.483415
Biological process	GO:0038061	NIK/NF-kappaB signaling	4/415	118/22796	0.168598	0.483415
Biological process	GO:2000278	regulation of DNA biosynthetic process	4/415	118/22796	0.168598	0.483415
Biological process	GO:1901214	regulation of neuron death	10/415	386/22796	0.168657	0.483415
Biological process	GO:0002562	somatic diversification of immune receptors via germline recombination within a single locus	3/415	78/22796	0.169788	0.484082
Biological process	GO:0014743	regulation of muscle hypertrophy	3/415	78/22796	0.169788	0.484082
Biological process	GO:0016444	somatic cell DNA recombination	3/415	78/22796	0.169788	0.484082
Biological process	GO:0016575	histone deacetylation	3/415	78/22796	0.169788	0.484082
Biological process	GO:0045739	positive regulation of DNA repair	3/415	78/22796	0.169788	0.484082
Biological process	GO:0051966	regulation of synaptic transmission, glutamatergic	3/415	78/22796	0.169788	0.484082
Biological process	GO:0071277	cellular response to calcium ion	3/415	78/22796	0.169788	0.484082
Biological process	GO:0044403	biological process involved in symbiotic interaction	11/415	434/22796	0.170551	0.48505
Biological process	GO:0001562	response to protozoan	2/415	41/22796	0.171156	0.48505
Biological process	GO:0002446	neutrophil mediated immunity	2/415	41/22796	0.171156	0.48505
Biological process	GO:0007143	female meiotic nuclear division	2/415	41/22796	0.171156	0.48505
Biological process	GO:0018149	peptide cross-linking	2/415	41/22796	0.171156	0.48505
Biological process	GO:0019883	antigen processing and presentation of endogenous antigen	2/415	41/22796	0.171156	0.48505
Biological process	GO:0032392	DNA geometric change	2/415	41/22796	0.171156	0.48505
Biological process	GO:1902692	regulation of neuroblast proliferation	2/415	41/22796	0.171156	0.48505
Biological process	GO:0060537	muscle tissue development	12/415	482/22796	0.171598	0.485936
Biological process	GO:0022408	negative regulation of cell-cell adhesion	6/415	205/22796	0.171974	0.486388
Biological process	GO:0050853	B cell receptor signaling pathway	4/415	119/22796	0.172144	0.486388
Biological process	GO:0051208	sequestering of calcium ion	4/415	119/22796	0.172144	0.486388
Biological process	GO:0007178	transmembrane receptor protein serine/threonine kinase signaling pathway	10/415	388/22796	0.172417	0.486793
Biological process	GO:0050709	negative regulation of protein secretion	3/415	79/22796	0.174275	0.490138
Biological process	GO:1903845	negative regulation of cellular response to transforming growth factor beta stimulus	3/415	79/22796	0.174275	0.490138
Biological process	GO:0032944	regulation of mononuclear cell proliferation	7/415	251/22796	0.175159	0.490138
Biological process	GO:0042100	B cell proliferation	4/415	120/22796	0.175717	0.490138
Biological process	GO:0042542	response to hydrogen peroxide	4/415	120/22796	0.175717	0.490138
Biological process	GO:0006914	autophagy	11/415	437/22796	0.175905	0.490138
Biological process	GO:0061919	process utilizing autophagic mechanism	11/415	437/22796	0.175905	0.490138
Biological process	GO:0003018	vascular process in circulatory system	6/415	207/22796	0.1773	0.490138
Biological process	GO:0006839	mitochondrial transport	6/415	207/22796	0.1773	0.490138
Biological process	GO:0007616	long-term memory	2/415	42/22796	0.177676	0.490138
Biological process	GO:0010955	negative regulation of protein processing	2/415	42/22796	0.177676	0.490138
Biological process	GO:0030501	positive regulation of bone mineralization	2/415	42/22796	0.177676	0.490138
Biological process	GO:0031670	cellular response to nutrient	2/415	42/22796	0.177676	0.490138
Biological process	GO:0032527	protein exit from endoplasmic reticulum	2/415	42/22796	0.177676	0.490138
Biological process	GO:0032781	positive regulation of ATPase activity	2/415	42/22796	0.177676	0.490138
Biological process	GO:1903318	negative regulation of protein maturation	2/415	42/22796	0.177676	0.490138
Biological process	GO:0008543	fibroblast growth factor receptor signaling pathway	3/415	80/22796	0.178795	0.490138
Biological process	GO:0032204	regulation of telomere maintenance	3/415	80/22796	0.178795	0.490138
Biological process	GO:0050863	regulation of T cell activation	9/415	345/22796	0.179775	0.490138
Biological process	GO:0009267	cellular response to starvation	5/415	164/22796	0.180128	0.490138
Biological process	GO:0030217	T cell differentiation	8/415	299/22796	0.180549	0.490138
Biological process	GO:0071900	regulation of protein serine/threonine kinase activity	9/415	346/22796	0.18184	0.490138
Biological process	GO:0090287	regulation of cellular response to growth factor stimulus	8/415	300/22796	0.182782	0.490138
Biological process	GO:0001959	regulation of cytokine-mediated signaling pathway	4/415	122/22796	0.182936	0.490138
Biological process	GO:0060419	heart growth	4/415	122/22796	0.182936	0.490138
Biological process	GO:0002468	dendritic cell antigen processing and presentation	1/415	11/22796	0.183023	0.490138
Biological process	GO:0002645	positive regulation of tolerance induction	1/415	11/22796	0.183023	0.490138
Biological process	GO:0006013	mannose metabolic process	1/415	11/22796	0.183023	0.490138
Biological process	GO:0010572	positive regulation of platelet activation	1/415	11/22796	0.183023	0.490138
Biological process	GO:0010749	regulation of nitric oxide mediated signal transduction	1/415	11/22796	0.183023	0.490138
Biological process	GO:0014889	muscle atrophy	1/415	11/22796	0.183023	0.490138
Biological process	GO:0015810	aspartate transmembrane transport	1/415	11/22796	0.183023	0.490138
Biological process	GO:0018401	peptidyl-proline hydroxylation to 4-hydroxy-L-proline	1/415	11/22796	0.183023	0.490138
Biological process	GO:0031442	positive regulation of mRNA 3'-end processing	1/415	11/22796	0.183023	0.490138
Biological process	GO:0031642	negative regulation of myelination	1/415	11/22796	0.183023	0.490138
Biological process	GO:0032908	regulation of transforming growth factor beta1 production	1/415	11/22796	0.183023	0.490138
Biological process	GO:0033084	regulation of immature T cell proliferation in thymus	1/415	11/22796	0.183023	0.490138
Biological process	GO:0033539	fatty acid beta-oxidation using acyl-CoA dehydrogenase	1/415	11/22796	0.183023	0.490138
Biological process	GO:0034145	positive regulation of toll-like receptor 4 signaling pathway	1/415	11/22796	0.183023	0.490138
Biological process	GO:0034370	triglyceride-rich lipoprotein particle remodeling	1/415	11/22796	0.183023	0.490138
Biological process	GO:0034392	negative regulation of smooth muscle cell apoptotic process	1/415	11/22796	0.183023	0.490138
Biological process	GO:0035336	long-chain fatty-acyl-CoA metabolic process	1/415	11/22796	0.183023	0.490138
Biological process	GO:0036462	TRAIL-activated apoptotic signaling pathway	1/415	11/22796	0.183023	0.490138
Biological process	GO:0042368	vitamin D biosynthetic process	1/415	11/22796	0.183023	0.490138
Biological process	GO:0045945	positive regulation of transcription by RNA polymerase III	1/415	11/22796	0.183023	0.490138
Biological process	GO:0046036	CTP metabolic process	1/415	11/22796	0.183023	0.490138
Biological process	GO:0051657	maintenance of organelle location	1/415	11/22796	0.183023	0.490138
Biological process	GO:0060693	regulation of branching involved in salivary gland morphogenesis	1/415	11/22796	0.183023	0.490138
Biological process	GO:0061517	macrophage proliferation	1/415	11/22796	0.183023	0.490138
Biological process	GO:0061635	regulation of protein complex stability	1/415	11/22796	0.183023	0.490138
Biological process	GO:0071420	cellular response to histamine	1/415	11/22796	0.183023	0.490138
Biological process	GO:0071492	cellular response to UV-A	1/415	11/22796	0.183023	0.490138
Biological process	GO:0071609	chemokine (C-C motif) ligand 5 production	1/415	11/22796	0.183023	0.490138
Biological process	GO:0071612	IP-10 production	1/415	11/22796	0.183023	0.490138
Biological process	GO:0071658	regulation of IP-10 production	1/415	11/22796	0.183023	0.490138
Biological process	GO:0071888	macrophage apoptotic process	1/415	11/22796	0.183023	0.490138
Biological process	GO:0090158	endoplasmic reticulum membrane organization	1/415	11/22796	0.183023	0.490138
Biological process	GO:0097278	complement-dependent cytotoxicity	1/415	11/22796	0.183023	0.490138
Biological process	GO:0097421	liver regeneration	1/415	11/22796	0.183023	0.490138
Biological process	GO:0098532	histone H3-K27 trimethylation	1/415	11/22796	0.183023	0.490138
Biological process	GO:0099612	protein localization to axon	1/415	11/22796	0.183023	0.490138
Biological process	GO:0140052	cellular response to oxidised low-density lipoprotein particle stimulus	1/415	11/22796	0.183023	0.490138
Biological process	GO:1900115	extracellular regulation of signal transduction	1/415	11/22796	0.183023	0.490138
Biological process	GO:1900116	extracellular negative regulation of signal transduction	1/415	11/22796	0.183023	0.490138
Biological process	GO:1902023	L-arginine transport	1/415	11/22796	0.183023	0.490138
Biological process	GO:1902959	regulation of aspartic-type endopeptidase activity involved in amyloid precursor protein catabolic process	1/415	11/22796	0.183023	0.490138
Biological process	GO:1903299	regulation of hexokinase activity	1/415	11/22796	0.183023	0.490138
Biological process	GO:1904667	negative regulation of ubiquitin protein ligase activity	1/415	11/22796	0.183023	0.490138
Biological process	GO:1905288	vascular associated smooth muscle cell apoptotic process	1/415	11/22796	0.183023	0.490138
Biological process	GO:1905459	regulation of vascular associated smooth muscle cell apoptotic process	1/415	11/22796	0.183023	0.490138
Biological process	GO:2001214	positive regulation of vasculogenesis	1/415	11/22796	0.183023	0.490138
Biological process	GO:2001280	positive regulation of unsaturated fatty acid biosynthetic process	1/415	11/22796	0.183023	0.490138
Biological process	GO:0019731	antibacterial humoral response	3/415	81/22796	0.183347	0.490138
Biological process	GO:0036465	synaptic vesicle recycling	3/415	81/22796	0.183347	0.490138
Biological process	GO:0045670	regulation of osteoclast differentiation	3/415	81/22796	0.183347	0.490138
Biological process	GO:0008207	C21-steroid hormone metabolic process	2/415	43/22796	0.184233	0.491114
Biological process	GO:0021955	central nervous system neuron axonogenesis	2/415	43/22796	0.184233	0.491114
Biological process	GO:0045191	regulation of isotype switching	2/415	43/22796	0.184233	0.491114
Biological process	GO:0045601	regulation of endothelial cell differentiation	2/415	43/22796	0.184233	0.491114
Biological process	GO:0050808	synapse organization	12/415	490/22796	0.185324	0.49176
Biological process	GO:0060538	skeletal muscle organ development	6/415	210/22796	0.185412	0.49176
Biological process	GO:0017015	regulation of transforming growth factor beta receptor signaling pathway	4/415	123/22796	0.186582	0.49176
Biological process	GO:1901657	glycosyl compound metabolic process	4/415	123/22796	0.186582	0.49176
Biological process	GO:0010639	negative regulation of organelle organization	11/415	443/22796	0.186848	0.49176
Biological process	GO:1903362	regulation of cellular protein catabolic process	7/415	256/22796	0.187335	0.49176
Biological process	GO:0006809	nitric oxide biosynthetic process	3/415	82/22796	0.18793	0.49176
Biological process	GO:0009119	ribonucleoside metabolic process	3/415	82/22796	0.18793	0.49176
Biological process	GO:0031397	negative regulation of protein ubiquitination	3/415	82/22796	0.18793	0.49176
Biological process	GO:0043433	negative regulation of DNA-binding transcription factor activity	5/415	167/22796	0.189412	0.49176
Biological process	GO:0090092	regulation of transmembrane receptor protein serine/threonine kinase signaling pathway	7/415	257/22796	0.189811	0.49176
Biological process	GO:0002040	sprouting angiogenesis	4/415	124/22796	0.190252	0.49176
Biological process	GO:0048525	negative regulation of viral process	4/415	124/22796	0.190252	0.49176
Biological process	GO:0006024	glycosaminoglycan biosynthetic process	2/415	44/22796	0.190825	0.49176
Biological process	GO:0015804	neutral amino acid transport	2/415	44/22796	0.190825	0.49176
Biological process	GO:0030851	granulocyte differentiation	2/415	44/22796	0.190825	0.49176
Biological process	GO:0032007	negative regulation of TOR signaling	2/415	44/22796	0.190825	0.49176
Biological process	GO:0032620	interleukin-17 production	2/415	44/22796	0.190825	0.49176
Biological process	GO:0046006	regulation of activated T cell proliferation	2/415	44/22796	0.190825	0.49176
Biological process	GO:0048821	erythrocyte development	2/415	44/22796	0.190825	0.49176
Biological process	GO:0050685	positive regulation of mRNA processing	2/415	44/22796	0.190825	0.49176
Biological process	GO:0051154	negative regulation of striated muscle cell differentiation	2/415	44/22796	0.190825	0.49176
Biological process	GO:0050688	regulation of defense response to virus	3/415	83/22796	0.192541	0.49176
Biological process	GO:1901880	negative regulation of protein depolymerization	3/415	83/22796	0.192541	0.49176
Biological process	GO:1902893	regulation of pri-miRNA transcription by RNA polymerase II	3/415	83/22796	0.192541	0.49176
Biological process	GO:0002244	hematopoietic progenitor cell differentiation	5/415	168/22796	0.192544	0.49176
Biological process	GO:0007565	female pregnancy	5/415	168/22796	0.192544	0.49176
Biological process	GO:0060402	calcium ion transport into cytosol	5/415	168/22796	0.192544	0.49176
Biological process	GO:2001236	regulation of extrinsic apoptotic signaling pathway	5/415	168/22796	0.192544	0.49176
Biological process	GO:0030282	bone mineralization	4/415	125/22796	0.193944	0.49176
Biological process	GO:0006281	DNA repair	12/415	495/22796	0.194158	0.49176
Biological process	GO:0045580	regulation of T cell differentiation	5/415	169/22796	0.195695	0.49176
Biological process	GO:0035265	organ growth	6/415	214/22796	0.196449	0.49176
Biological process	GO:0001912	positive regulation of leukocyte mediated cytotoxicity	3/415	84/22796	0.197181	0.49176
Biological process	GO:0050805	negative regulation of synaptic transmission	3/415	84/22796	0.197181	0.49176
Biological process	GO:0050810	regulation of steroid biosynthetic process	3/415	84/22796	0.197181	0.49176
Biological process	GO:0055021	regulation of cardiac muscle tissue growth	3/415	84/22796	0.197181	0.49176
Biological process	GO:0002686	negative regulation of leukocyte migration	2/415	45/22796	0.197447	0.49176
Biological process	GO:0003298	physiological muscle hypertrophy	2/415	45/22796	0.197447	0.49176
Biological process	GO:0003301	physiological cardiac muscle hypertrophy	2/415	45/22796	0.197447	0.49176
Biological process	GO:0006040	amino sugar metabolic process	2/415	45/22796	0.197447	0.49176
Biological process	GO:0042554	superoxide anion generation	2/415	45/22796	0.197447	0.49176
Biological process	GO:0045940	positive regulation of steroid metabolic process	2/415	45/22796	0.197447	0.49176
Biological process	GO:0061049	cell growth involved in cardiac muscle cell development	2/415	45/22796	0.197447	0.49176
Biological process	GO:0031109	microtubule polymerization or depolymerization	4/415	126/22796	0.197659	0.49176
Biological process	GO:1903844	regulation of cellular response to transforming growth factor beta stimulus	4/415	126/22796	0.197659	0.49176
Biological process	GO:0044419	biological process involved in interspecies interaction between organisms	12/415	497/22796	0.197745	0.49176
Biological process	GO:0000279	M phase	1/415	12/22796	0.197903	0.49176
Biological process	GO:0000727	double-strand break repair via break-induced replication	1/415	12/22796	0.197903	0.49176
Biological process	GO:0001781	neutrophil apoptotic process	1/415	12/22796	0.197903	0.49176
Biological process	GO:0002246	wound healing involved in inflammatory response	1/415	12/22796	0.197903	0.49176
Biological process	GO:0002329	pre-B cell differentiation	1/415	12/22796	0.197903	0.49176
Biological process	GO:0002664	regulation of T cell tolerance induction	1/415	12/22796	0.197903	0.49176
Biological process	GO:0003183	mitral valve morphogenesis	1/415	12/22796	0.197903	0.49176
Biological process	GO:0006123	mitochondrial electron transport, cytochrome c to oxygen	1/415	12/22796	0.197903	0.49176
Biological process	GO:0010744	positive regulation of macrophage derived foam cell differentiation	1/415	12/22796	0.197903	0.49176
Biological process	GO:0014824	artery smooth muscle contraction	1/415	12/22796	0.197903	0.49176
Biological process	GO:0014874	response to stimulus involved in regulation of muscle adaptation	1/415	12/22796	0.197903	0.49176
Biological process	GO:0015911	long-chain fatty acid import across plasma membrane	1/415	12/22796	0.197903	0.49176
Biological process	GO:0019370	leukotriene biosynthetic process	1/415	12/22796	0.197903	0.49176
Biological process	GO:0019471	4-hydroxyproline metabolic process	1/415	12/22796	0.197903	0.49176
Biological process	GO:0019646	aerobic electron transport chain	1/415	12/22796	0.197903	0.49176
Biological process	GO:0021561	facial nerve development	1/415	12/22796	0.197903	0.49176
Biological process	GO:0021610	facial nerve morphogenesis	1/415	12/22796	0.197903	0.49176
Biological process	GO:0031392	regulation of prostaglandin biosynthetic process	1/415	12/22796	0.197903	0.49176
Biological process	GO:0032000	positive regulation of fatty acid beta-oxidation	1/415	12/22796	0.197903	0.49176
Biological process	GO:0032725	positive regulation of granulocyte macrophage colony-stimulating factor production	1/415	12/22796	0.197903	0.49176
Biological process	GO:0032905	transforming growth factor beta1 production	1/415	12/22796	0.197903	0.49176
Biological process	GO:0033080	immature T cell proliferation in thymus	1/415	12/22796	0.197903	0.49176
Biological process	GO:0033632	regulation of cell-cell adhesion mediated by integrin	1/415	12/22796	0.197903	0.49176
Biological process	GO:0034088	maintenance of mitotic sister chromatid cohesion	1/415	12/22796	0.197903	0.49176
Biological process	GO:0035733	hepatic stellate cell activation	1/415	12/22796	0.197903	0.49176
Biological process	GO:0043301	negative regulation of leukocyte degranulation	1/415	12/22796	0.197903	0.49176
Biological process	GO:0043313	regulation of neutrophil degranulation	1/415	12/22796	0.197903	0.49176
Biological process	GO:0045348	positive regulation of MHC class II biosynthetic process	1/415	12/22796	0.197903	0.49176
Biological process	GO:0045625	regulation of T-helper 1 cell differentiation	1/415	12/22796	0.197903	0.49176
Biological process	GO:0045741	positive regulation of epidermal growth factor-activated receptor activity	1/415	12/22796	0.197903	0.49176
Biological process	GO:0048241	epinephrine transport	1/415	12/22796	0.197903	0.49176
Biological process	GO:0048312	intracellular distribution of mitochondria	1/415	12/22796	0.197903	0.49176
Biological process	GO:0051132	NK T cell activation	1/415	12/22796	0.197903	0.49176
Biological process	GO:0060433	bronchus development	1/415	12/22796	0.197903	0.49176
Biological process	GO:0060453	regulation of gastric acid secretion	1/415	12/22796	0.197903	0.49176
Biological process	GO:0061418	regulation of transcription from RNA polymerase II promoter in response to hypoxia	1/415	12/22796	0.197903	0.49176
Biological process	GO:0070944	neutrophil-mediated killing of bacterium	1/415	12/22796	0.197903	0.49176
Biological process	GO:0071712	ER-associated misfolded protein catabolic process	1/415	12/22796	0.197903	0.49176
Biological process	GO:0071732	cellular response to nitric oxide	1/415	12/22796	0.197903	0.49176
Biological process	GO:0072124	regulation of glomerular mesangial cell proliferation	1/415	12/22796	0.197903	0.49176
Biological process	GO:0072182	regulation of nephron tubule epithelial cell differentiation	1/415	12/22796	0.197903	0.49176
Biological process	GO:0090399	replicative senescence	1/415	12/22796	0.197903	0.49176
Biological process	GO:0090520	sphingolipid mediated signaling pathway	1/415	12/22796	0.197903	0.49176
Biological process	GO:0098722	asymmetric stem cell division	1/415	12/22796	0.197903	0.49176
Biological process	GO:0150011	regulation of neuron projection arborization	1/415	12/22796	0.197903	0.49176
Biological process	GO:1900102	negative regulation of endoplasmic reticulum unfolded protein response	1/415	12/22796	0.197903	0.49176
Biological process	GO:1901033	positive regulation of response to reactive oxygen species	1/415	12/22796	0.197903	0.49176
Biological process	GO:1902001	fatty acid transmembrane transport	1/415	12/22796	0.197903	0.49176
Biological process	GO:1902287	semaphorin-plexin signaling pathway involved in axon guidance	1/415	12/22796	0.197903	0.49176
Biological process	GO:1902510	regulation of apoptotic DNA fragmentation	1/415	12/22796	0.197903	0.49176
Biological process	GO:1902947	regulation of tau-protein kinase activity	1/415	12/22796	0.197903	0.49176
Biological process	GO:1903025	regulation of RNA polymerase II regulatory region sequence-specific DNA binding	1/415	12/22796	0.197903	0.49176
Biological process	GO:1903977	positive regulation of glial cell migration	1/415	12/22796	0.197903	0.49176
Biological process	GO:1905245	regulation of aspartic-type peptidase activity	1/415	12/22796	0.197903	0.49176
Biological process	GO:1905907	negative regulation of amyloid fibril formation	1/415	12/22796	0.197903	0.49176
Biological process	GO:2000303	regulation of ceramide biosynthetic process	1/415	12/22796	0.197903	0.49176
Biological process	GO:0016055	Wnt signaling pathway	11/415	449/22796	0.198098	0.491918
Biological process	GO:0046942	carboxylic acid transport	9/415	354/22796	0.19874	0.492847
Biological process	GO:0006865	amino acid transport	5/415	170/22796	0.198863	0.492847
Biological process	GO:0010950	positive regulation of endopeptidase activity	5/415	170/22796	0.198863	0.492847
Biological process	GO:0001558	regulation of cell growth	11/415	450/22796	0.200001	0.495341
Biological process	GO:0046620	regulation of organ growth	4/415	127/22796	0.201395	0.496539
Biological process	GO:0051261	protein depolymerization	4/415	127/22796	0.201395	0.496539
Biological process	GO:0043525	positive regulation of neuron apoptotic process	3/415	85/22796	0.201848	0.496539
Biological process	GO:0061178	regulation of insulin secretion involved in cellular response to glucose stimulus	3/415	85/22796	0.201848	0.496539
Biological process	GO:0061614	pri-miRNA transcription by RNA polymerase II	3/415	85/22796	0.201848	0.496539
Biological process	GO:0198738	cell-cell signaling by wnt	11/415	451/22796	0.201913	0.496539
Biological process	GO:0015849	organic acid transport	9/415	356/22796	0.203066	0.496539
Biological process	GO:0032814	regulation of natural killer cell activation	2/415	46/22796	0.204097	0.496539
Biological process	GO:0034142	toll-like receptor 4 signaling pathway	2/415	46/22796	0.204097	0.496539
Biological process	GO:0044848	biological phase	2/415	46/22796	0.204097	0.496539
Biological process	GO:0055023	positive regulation of cardiac muscle tissue growth	2/415	46/22796	0.204097	0.496539
Biological process	GO:0090184	positive regulation of kidney development	2/415	46/22796	0.204097	0.496539
Biological process	GO:1901031	regulation of response to reactive oxygen species	2/415	46/22796	0.204097	0.496539
Biological process	GO:1903018	regulation of glycoprotein metabolic process	2/415	46/22796	0.204097	0.496539
Biological process	GO:1903046	meiotic cell cycle process	6/415	217/22796	0.204885	0.496539
Biological process	GO:0090101	negative regulation of transmembrane receptor protein serine/threonine kinase signaling pathway	4/415	128/22796	0.205152	0.496539
Biological process	GO:0002200	somatic diversification of immune receptors	3/415	86/22796	0.206541	0.496539
Biological process	GO:0019229	regulation of vasoconstriction	3/415	86/22796	0.206541	0.496539
Biological process	GO:0031646	positive regulation of nervous system process	3/415	86/22796	0.206541	0.496539
Biological process	GO:0060113	inner ear receptor cell differentiation	3/415	86/22796	0.206541	0.496539
Biological process	GO:0009615	response to virus	8/415	311/22796	0.208107	0.496539
[truncated: 2,835 more rows]
