# Supplementary material for: Transcriptomic Profiling Reveals Gene Expression Changes in Mouse Liver Tissue During Alveolar Echinococcosis
Source: Genes (Basel). 2025 Jul 18;16(7):839. doi: 10.3390/genes16070839 (PMC12294577; doi:10.3390/genes16070839)
Supplement: Supplementary file 1 [file genes-16-00839-s001.zip › Supplementary Table S12.xlsx]

## Sheet: Sheet1
Table S12 KEGG pathway enrichment analysis at 6 weeks
ID	Description	GeneRatio	BgRatio	Pvalue	Padj	hyperlink
ko05170	Human immunodeficiency virus 1 infection	2/11 18.1818181818182%	234/8811 2.65577119509704%	0.0329839	0.92355	https:\\www.genome.jp\dbget-bin\www_bget?map05170
ko00062	Fatty acid elongation	1/11 9.09090909090909%	29/8811 0.329134036999206%	0.0356347	0.997771	https:\\www.genome.jp\dbget-bin\www_bget?map00062
ko04710	Circadian rhythm	1/11 9.09090909090909%	30/8811 0.340483486550902%	0.0368426	1	https:\\www.genome.jp\dbget-bin\www_bget?map04710
ko01040	Biosynthesis of unsaturated fatty acids	1/11 9.09090909090909%	34/8811 0.385881284757689%	0.0416606	1	https:\\www.genome.jp\dbget-bin\www_bget?map01040
ko00071	Fatty acid degradation	1/11 9.09090909090909%	52/8811 0.590171376688231%	0.0630715	1	https:\\www.genome.jp\dbget-bin\www_bget?map00071
ko01212	Fatty acid metabolism	1/11 9.09090909090909%	62/8811 0.703665872205198%	0.0747776	1	https:\\www.genome.jp\dbget-bin\www_bget?map01212
ko00590	Arachidonic acid metabolism	1/11 9.09090909090909%	86/8811 0.97605266144592%	0.102332	1	https:\\www.genome.jp\dbget-bin\www_bget?map00590
ko03320	PPAR signaling pathway	1/11 9.09090909090909%	88/8811 0.998751560549313%	0.104594	1	https:\\www.genome.jp\dbget-bin\www_bget?map03320
ko04912	GnRH signaling pathway	1/11 9.09090909090909%	90/8811 1.02145045965271%	0.106851	1	https:\\www.genome.jp\dbget-bin\www_bget?map04912
ko00983	Drug metabolism - other enzymes	1/11 9.09090909090909%	92/8811 1.0441493587561%	0.109103	1	https:\\www.genome.jp\dbget-bin\www_bget?map00983
ko00830	Retinol metabolism	1/11 9.09090909090909%	96/8811 1.08954715696289%	0.113591	1	https:\\www.genome.jp\dbget-bin\www_bget?map00830
ko04713	Circadian entrainment	1/11 9.09090909090909%	98/8811 1.11224605606628%	0.115827	1	https:\\www.genome.jp\dbget-bin\www_bget?map04713
ko04933	AGE-RAGE signaling pathway in diabetic complications	1/11 9.09090909090909%	101/8811 1.14629440472137%	0.119172	1	https:\\www.genome.jp\dbget-bin\www_bget?map04933
ko04928	Parathyroid hormone synthesis, secretion and action	1/11 9.09090909090909%	108/8811 1.22574055158325%	0.126932	1	https:\\www.genome.jp\dbget-bin\www_bget?map04928
ko04931	Insulin resistance	1/11 9.09090909090909%	110/8811 1.24843945068664%	0.129138	1	https:\\www.genome.jp\dbget-bin\www_bget?map04931
ko04668	TNF signaling pathway	1/11 9.09090909090909%	113/8811 1.28248779934173%	0.132437	1	https:\\www.genome.jp\dbget-bin\www_bget?map04668
ko04935	Growth hormone synthesis, secretion and action	1/11 9.09090909090909%	116/8811 1.31653614799682%	0.135725	1	https:\\www.genome.jp\dbget-bin\www_bget?map04935
ko04110	Cell cycle	1/11 9.09090909090909%	123/8811 1.3959822948587%	0.143352	1	https:\\www.genome.jp\dbget-bin\www_bget?map04110
ko04380	Osteoclast differentiation	1/11 9.09090909090909%	124/8811 1.4073317444104%	0.144437	1	https:\\www.genome.jp\dbget-bin\www_bget?map04380
ko04750	Inflammatory mediator regulation of TRP channels	1/11 9.09090909090909%	127/8811 1.44138009306549%	0.147683	1	https:\\www.genome.jp\dbget-bin\www_bget?map04750
ko04068	FoxO signaling pathway	1/11 9.09090909090909%	131/8811 1.48677789127227%	0.151994	1	https:\\www.genome.jp\dbget-bin\www_bget?map04068
ko04371	Apelin signaling pathway	1/11 9.09090909090909%	136/8811 1.54352513903076%	0.157355	1	https:\\www.genome.jp\dbget-bin\www_bget?map04371
ko04270	Vascular smooth muscle contraction	1/11 9.09090909090909%	143/8811 1.62297128589263%	0.164809	1	https:\\www.genome.jp\dbget-bin\www_bget?map04270
ko05202	Transcriptional misregulation in cancer	1/11 9.09090909090909%	210/8811 2.38338440585632%	0.233177	1	https:\\www.genome.jp\dbget-bin\www_bget?map05202
ko05166	Human T-cell leukemia virus 1 infection	1/11 9.09090909090909%	241/8811 2.73521734195891%	0.263054	1	https:\\www.genome.jp\dbget-bin\www_bget?map05166
ko05020	Prion disease	1/11 9.09090909090909%	267/8811 3.03030303030303%	0.287292	1	https:\\www.genome.jp\dbget-bin\www_bget?map05020
ko01100	Metabolic pathways	2/11 18.1818181818182%	1565/8811 17.7618885484054%	0.60734	1	https:\\www.genome.jp\dbget-bin\www_bget?map01100
ko04740	Olfactory transduction	1/11 9.09090909090909%	1154/8811 13.097264782658%	0.786716	1	https:\\www.genome.jp\dbget-bin\www_bget?map04740
