# Supplementary material for: Transcriptomic Profiling Reveals Gene Expression Changes in Mouse Liver Tissue During Alveolar Echinococcosis
Source: Genes (Basel). 2025 Jul 18;16(7):839. doi: 10.3390/genes16070839 (PMC12294577; doi:10.3390/genes16070839)
Supplement: Supplementary file 1 [file genes-16-00839-s001.zip › Supplementary Table S13.xlsx]

## Sheet: Sheet1
Table S13 KEGG pathway enrichment analysis at 12weeks
ID	Description	GeneRatio	BgRatio	Pvalue	Padj	hyperlink
ko04974	Protein digestion and absorption	5/48 10.4166666666667%	108/8811 1.22574055158325%	0.000283866	0.0442831	https:\\www.genome.jp\dbget-bin\www_bget?map04974
ko04662	B cell receptor signaling pathway	4/48 8.33333333333333%	77/8811 0.873907615480649%	0.000783933	0.122294	https:\\www.genome.jp\dbget-bin\www_bget?map04662
ko04510	Focal adhesion	5/48 10.4166666666667%	201/8811 2.28123935989105%	0.00453996	0.708233	https:\\www.genome.jp\dbget-bin\www_bget?map04510
ko04137	Mitophagy - animal	3/48 6.25%	66/8811 0.749063670411985%	0.00545981	0.85173	https:\\www.genome.jp\dbget-bin\www_bget?map04137
ko04260	Cardiac muscle contraction	3/48 6.25%	87/8811 0.987402110997617%	0.0116793	1	https:\\www.genome.jp\dbget-bin\www_bget?map04260
ko05410	Hypertrophic cardiomyopathy	3/48 6.25%	91/8811 1.0327999092044%	0.0131852	1	https:\\www.genome.jp\dbget-bin\www_bget?map05410
ko05414	Dilated cardiomyopathy	3/48 6.25%	94/8811 1.06684825785949%	0.0143844	1	https:\\www.genome.jp\dbget-bin\www_bget?map05414
ko05340	Primary immunodeficiency	2/48 4.16666666666667%	36/8811 0.408580183861083%	0.0162738	1	https:\\www.genome.jp\dbget-bin\www_bget?map05340
ko04010	MAPK signaling pathway	5/48 10.4166666666667%	294/8811 3.33673816819884%	0.0212107	1	https:\\www.genome.jp\dbget-bin\www_bget?map04010
ko05167	Kaposi sarcoma-associated herpesvirus infection	4/48 8.33333333333333%	219/8811 2.48552945182159%	0.0308105	1	https:\\www.genome.jp\dbget-bin\www_bget?map05167
ko05169	Epstein-Barr virus infection	4/48 8.33333333333333%	225/8811 2.55362614913177%	0.033555	1	https:\\www.genome.jp\dbget-bin\www_bget?map05169
ko04151	PI3K-Akt signaling pathway	5/48 10.4166666666667%	355/8811 4.02905459085234%	0.0428576	1	https:\\www.genome.jp\dbget-bin\www_bget?map04151
ko05224	Breast cancer	3/48 6.25%	147/8811 1.66836908409942%	0.0456121	1	https:\\www.genome.jp\dbget-bin\www_bget?map05224
ko05132	Salmonella infection	4/48 8.33333333333333%	251/8811 2.84871183747588%	0.0470715	1	https:\\www.genome.jp\dbget-bin\www_bget?map05132
ko04261	Adrenergic signaling in cardiomyocytes	3/48 6.25%	149/8811 1.69106798320281%	0.0471589	1	https:\\www.genome.jp\dbget-bin\www_bget?map04261
ko05211	Renal cell carcinoma	2/48 4.16666666666667%	68/8811 0.771762569515378%	0.0527362	1	https:\\www.genome.jp\dbget-bin\www_bget?map05211
ko05230	Central carbon metabolism in cancer	2/48 4.16666666666667%	68/8811 0.771762569515378%	0.0527362	1	https:\\www.genome.jp\dbget-bin\www_bget?map05230
ko05221	Acute myeloid leukemia	2/48 4.16666666666667%	69/8811 0.783112019067075%	0.0541259	1	https:\\www.genome.jp\dbget-bin\www_bget?map05221
ko04310	Wnt signaling pathway	3/48 6.25%	167/8811 1.89535807513336%	0.0622275	1	https:\\www.genome.jp\dbget-bin\www_bget?map04310
ko04145	Phagosome	3/48 6.25%	174/8811 1.97480422199523%	0.0686283	1	https:\\www.genome.jp\dbget-bin\www_bget?map04145
ko05200	Pathways in cancer	6/48 12.5%	542/8811 6.15140165701963%	0.0723042	1	https:\\www.genome.jp\dbget-bin\www_bget?map05200
ko04060	Cytokine-cytokine receptor interaction	4/48 8.33333333333333%	291/8811 3.30268981954375%	0.0730151	1	https:\\www.genome.jp\dbget-bin\www_bget?map04060
ko04012	ErbB signaling pathway	2/48 4.16666666666667%	84/8811 0.953353762342526%	0.0764376	1	https:\\www.genome.jp\dbget-bin\www_bget?map04012
ko04970	Salivary secretion	2/48 4.16666666666667%	86/8811 0.97605266144592%	0.0796032	1	https:\\www.genome.jp\dbget-bin\www_bget?map04970
ko05210	Colorectal cancer	2/48 4.16666666666667%	88/8811 0.998751560549313%	0.0828097	1	https:\\www.genome.jp\dbget-bin\www_bget?map05210
ko04657	IL-17 signaling pathway	2/48 4.16666666666667%	91/8811 1.0327999092044%	0.0876934	1	https:\\www.genome.jp\dbget-bin\www_bget?map04657
ko00910	Nitrogen metabolism	1/48 2.08333333333333%	17/8811 0.192940642378845%	0.0887603	1	https:\\www.genome.jp\dbget-bin\www_bget?map00910
ko04610	Complement and coagulation cascades	2/48 4.16666666666667%	92/8811 1.0441493587561%	0.0893404	1	https:\\www.genome.jp\dbget-bin\www_bget?map04610
ko04640	Hematopoietic cell lineage	2/48 4.16666666666667%	94/8811 1.06684825785949%	0.0926622	1	https:\\www.genome.jp\dbget-bin\www_bget?map04640
ko04061	Viral protein interaction with cytokine and cytokine receptor	2/48 4.16666666666667%	94/8811 1.06684825785949%	0.0926622	1	https:\\www.genome.jp\dbget-bin\www_bget?map04061
ko04350	TGF-beta signaling pathway	2/48 4.16666666666667%	95/8811 1.07819770741119%	0.0943367	1	https:\\www.genome.jp\dbget-bin\www_bget?map04350
ko00061	Fatty acid biosynthesis	1/48 2.08333333333333%	19/8811 0.215639541482238%	0.0986813	1	https:\\www.genome.jp\dbget-bin\www_bget?map00061
ko05205	Proteoglycans in cancer	3/48 6.25%	205/8811 2.32663715809783%	0.100338	1	https:\\www.genome.jp\dbget-bin\www_bget?map05205
ko04015	Rap1 signaling pathway	3/48 6.25%	213/8811 2.41743275451141%	0.109343	1	https:\\www.genome.jp\dbget-bin\www_bget?map04015
ko05310	Asthma	1/48 2.08333333333333%	25/8811 0.283736238792419%	0.127814	1	https:\\www.genome.jp\dbget-bin\www_bget?map05310
ko04014	Ras signaling pathway	3/48 6.25%	232/8811 2.63307229599364%	0.131931	1	https:\\www.genome.jp\dbget-bin\www_bget?map04014
ko04919	Thyroid hormone signaling pathway	2/48 4.16666666666667%	120/8811 1.36193394620361%	0.138736	1	https:\\www.genome.jp\dbget-bin\www_bget?map04919
ko04020	Calcium signaling pathway	3/48 6.25%	239/8811 2.71251844285552%	0.140645	1	https:\\www.genome.jp\dbget-bin\www_bget?map04020
ko05166	Human T-cell leukemia virus 1 infection	3/48 6.25%	241/8811 2.73521734195891%	0.143171	1	https:\\www.genome.jp\dbget-bin\www_bget?map05166
ko04380	Osteoclast differentiation	2/48 4.16666666666667%	124/8811 1.4073317444104%	0.146219	1	https:\\www.genome.jp\dbget-bin\www_bget?map04380
ko00640	Propanoate metabolism	1/48 2.08333333333333%	34/8811 0.385881284757689%	0.169792	1	https:\\www.genome.jp\dbget-bin\www_bget?map00640
ko05017	Spinocerebellar ataxia	2/48 4.16666666666667%	141/8811 1.60027238678924%	0.178877	1	https:\\www.genome.jp\dbget-bin\www_bget?map05017
ko05216	Thyroid cancer	1/48 2.08333333333333%	37/8811 0.41992963341278%	0.18334	1	https:\\www.genome.jp\dbget-bin\www_bget?map05216
ko05226	Gastric cancer	2/48 4.16666666666667%	150/8811 1.70241743275451%	0.19661	1	https:\\www.genome.jp\dbget-bin\www_bget?map05226
ko05033	Nicotine addiction	1/48 2.08333333333333%	40/8811 0.45397798206787%	0.196671	1	https:\\www.genome.jp\dbget-bin\www_bget?map05033
ko05219	Bladder cancer	1/48 2.08333333333333%	41/8811 0.465327431619566%	0.201068	1	https:\\www.genome.jp\dbget-bin\www_bget?map05219
ko04390	Hippo signaling pathway	2/48 4.16666666666667%	157/8811 1.78186357961639%	0.210556	1	https:\\www.genome.jp\dbget-bin\www_bget?map04390
ko00620	Pyruvate metabolism	1/48 2.08333333333333%	44/8811 0.499375780274657%	0.214116	1	https:\\www.genome.jp\dbget-bin\www_bget?map00620
ko05161	Hepatitis B	2/48 4.16666666666667%	163/8811 1.84996027692657%	0.222594	1	https:\\www.genome.jp\dbget-bin\www_bget?map05161
ko04530	Tight junction	2/48 4.16666666666667%	166/8811 1.88400862558166%	0.228637	1	https:\\www.genome.jp\dbget-bin\www_bget?map04530
ko05030	Cocaine addiction	1/48 2.08333333333333%	48/8811 0.544773578481444%	0.231189	1	https:\\www.genome.jp\dbget-bin\www_bget?map05030
ko00600	Sphingolipid metabolism	1/48 2.08333333333333%	50/8811 0.567472477584837%	0.239589	1	https:\\www.genome.jp\dbget-bin\www_bget?map00600
ko05225	Hepatocellular carcinoma	2/48 4.16666666666667%	174/8811 1.97480422199523%	0.244807	1	https:\\www.genome.jp\dbget-bin\www_bget?map05225
ko04218	Cellular senescence	2/48 4.16666666666667%	178/8811 2.02020202020202%	0.252915	1	https:\\www.genome.jp\dbget-bin\www_bget?map04218
ko04360	Axon guidance	2/48 4.16666666666667%	181/8811 2.05425036885711%	0.259003	1	https:\\www.genome.jp\dbget-bin\www_bget?map04360
ko05144	Malaria	1/48 2.08333333333333%	55/8811 0.624219725343321%	0.260197	1	https:\\www.genome.jp\dbget-bin\www_bget?map05144
ko05330	Allograft rejection	1/48 2.08333333333333%	57/8811 0.646918624446714%	0.268287	1	https:\\www.genome.jp\dbget-bin\www_bget?map05330
ko05332	Graft-versus-host disease	1/48 2.08333333333333%	57/8811 0.646918624446714%	0.268287	1	https:\\www.genome.jp\dbget-bin\www_bget?map05332
ko05213	Endometrial cancer	1/48 2.08333333333333%	58/8811 0.658268073998411%	0.272299	1	https:\\www.genome.jp\dbget-bin\www_bget?map05213
ko04062	Chemokine signaling pathway	2/48 4.16666666666667%	191/8811 2.16774486437408%	0.279311	1	https:\\www.genome.jp\dbget-bin\www_bget?map04062
ko01212	Fatty acid metabolism	1/48 2.08333333333333%	62/8811 0.703665872205198%	0.288133	1	https:\\www.genome.jp\dbget-bin\www_bget?map01212
ko05321	Inflammatory bowel disease	1/48 2.08333333333333%	62/8811 0.703665872205198%	0.288133	1	https:\\www.genome.jp\dbget-bin\www_bget?map05321
ko05217	Basal cell carcinoma	1/48 2.08333333333333%	63/8811 0.715015321756895%	0.292038	1	https:\\www.genome.jp\dbget-bin\www_bget?map05217
ko04929	GnRH secretion	1/48 2.08333333333333%	63/8811 0.715015321756895%	0.292038	1	https:\\www.genome.jp\dbget-bin\www_bget?map04929
ko04940	Type I diabetes mellitus	1/48 2.08333333333333%	64/8811 0.726364771308592%	0.295923	1	https:\\www.genome.jp\dbget-bin\www_bget?map04940
ko05031	Amphetamine addiction	1/48 2.08333333333333%	69/8811 0.783112019067075%	0.315035	1	https:\\www.genome.jp\dbget-bin\www_bget?map05031
ko05202	Transcriptional misregulation in cancer	2/48 4.16666666666667%	210/8811 2.38338440585632%	0.317796	1	https:\\www.genome.jp\dbget-bin\www_bget?map05202
ko05140	Leishmaniasis	1/48 2.08333333333333%	70/8811 0.794461468618772%	0.318796	1	https:\\www.genome.jp\dbget-bin\www_bget?map05140
ko04520	Adherens junction	1/48 2.08333333333333%	71/8811 0.805810918170469%	0.322537	1	https:\\www.genome.jp\dbget-bin\www_bget?map04520
ko05218	Melanoma	1/48 2.08333333333333%	72/8811 0.817160367722165%	0.326257	1	https:\\www.genome.jp\dbget-bin\www_bget?map05218
ko05223	Non-small cell lung cancer	1/48 2.08333333333333%	72/8811 0.817160367722165%	0.326257	1	https:\\www.genome.jp\dbget-bin\www_bget?map05223
ko04024	cAMP signaling pathway	2/48 4.16666666666667%	215/8811 2.4401316536148%	0.327866	1	https:\\www.genome.jp\dbget-bin\www_bget?map04024
ko05320	Autoimmune thyroid disease	1/48 2.08333333333333%	73/8811 0.828509817273862%	0.329958	1	https:\\www.genome.jp\dbget-bin\www_bget?map05320
ko04918	Thyroid hormone synthesis	1/48 2.08333333333333%	74/8811 0.839859266825559%	0.333639	1	https:\\www.genome.jp\dbget-bin\www_bget?map04918
ko05220	Chronic myeloid leukemia	1/48 2.08333333333333%	76/8811 0.862558165928952%	0.340941	1	https:\\www.genome.jp\dbget-bin\www_bget?map05220
ko05203	Viral carcinogenesis	2/48 4.16666666666667%	222/8811 2.51957780047668%	0.341904	1	https:\\www.genome.jp\dbget-bin\www_bget?map05203
ko05412	Arrhythmogenic right ventricular cardiomyopathy	1/48 2.08333333333333%	77/8811 0.873907615480649%	0.344562	1	https:\\www.genome.jp\dbget-bin\www_bget?map05412
ko05133	Pertussis	1/48 2.08333333333333%	77/8811 0.873907615480649%	0.344562	1	https:\\www.genome.jp\dbget-bin\www_bget?map05133
ko01521	EGFR tyrosine kinase inhibitor resistance	1/48 2.08333333333333%	79/8811 0.896606514584043%	0.351747	1	https:\\www.genome.jp\dbget-bin\www_bget?map01521
ko05416	Viral myocarditis	1/48 2.08333333333333%	82/8811 0.930654863239133%	0.36238	1	https:\\www.genome.jp\dbget-bin\www_bget?map05416
ko03018	RNA degradation	1/48 2.08333333333333%	82/8811 0.930654863239133%	0.36238	1	https:\\www.genome.jp\dbget-bin\www_bget?map03018
ko05170	Human immunodeficiency virus 1 infection	2/48 4.16666666666667%	234/8811 2.65577119509704%	0.365766	1	https:\\www.genome.jp\dbget-bin\www_bget?map05170
ko04612	Antigen processing and presentation	1/48 2.08333333333333%	84/8811 0.953353762342526%	0.369374	1	https:\\www.genome.jp\dbget-bin\www_bget?map04612
ko05171	Coronavirus disease - COVID-19	2/48 4.16666666666667%	239/8811 2.71251844285552%	0.37562	1	https:\\www.genome.jp\dbget-bin\www_bget?map05171
ko04911	Insulin secretion	1/48 2.08333333333333%	86/8811 0.97605266144592%	0.376292	1	https:\\www.genome.jp\dbget-bin\www_bget?map04911
ko04540	Gap junction	1/48 2.08333333333333%	86/8811 0.97605266144592%	0.376292	1	https:\\www.genome.jp\dbget-bin\www_bget?map04540
ko00590	Arachidonic acid metabolism	1/48 2.08333333333333%	86/8811 0.97605266144592%	0.376292	1	https:\\www.genome.jp\dbget-bin\www_bget?map00590
ko05323	Rheumatoid arthritis	1/48 2.08333333333333%	87/8811 0.987402110997617%	0.379723	1	https:\\www.genome.jp\dbget-bin\www_bget?map05323
ko04512	ECM-receptor interaction	1/48 2.08333333333333%	88/8811 0.998751560549313%	0.383136	1	https:\\www.genome.jp\dbget-bin\www_bget?map04512
ko04658	Th1 and Th2 cell differentiation	1/48 2.08333333333333%	88/8811 0.998751560549313%	0.383136	1	https:\\www.genome.jp\dbget-bin\www_bget?map04658
ko05235	PD-L1 expression and PD-1 checkpoint pathway in cancer	1/48 2.08333333333333%	88/8811 0.998751560549313%	0.383136	1	https:\\www.genome.jp\dbget-bin\www_bget?map05235
ko04727	GABAergic synapse	1/48 2.08333333333333%	89/8811 1.01010101010101%	0.386531	1	https:\\www.genome.jp\dbget-bin\www_bget?map04727
ko05012	Parkinson disease	2/48 4.16666666666667%	246/8811 2.7919645897174%	0.389317	1	https:\\www.genome.jp\dbget-bin\www_bget?map05012
ko04912	GnRH signaling pathway	1/48 2.08333333333333%	90/8811 1.02145045965271%	0.389907	1	https:\\www.genome.jp\dbget-bin\www_bget?map04912
ko00140	Steroid hormone biosynthesis	1/48 2.08333333333333%	90/8811 1.02145045965271%	0.389907	1	https:\\www.genome.jp\dbget-bin\www_bget?map00140
ko05032	Morphine addiction	1/48 2.08333333333333%	91/8811 1.0327999092044%	0.393265	1	https:\\www.genome.jp\dbget-bin\www_bget?map05032
ko05163	Human cytomegalovirus infection	2/48 4.16666666666667%	250/8811 2.83736238792419%	0.397089	1	https:\\www.genome.jp\dbget-bin\www_bget?map05163
ko05222	Small cell lung cancer	1/48 2.08333333333333%	93/8811 1.0554988083078%	0.399926	1	https:\\www.genome.jp\dbget-bin\www_bget?map05222
ko01522	Endocrine resistance	1/48 2.08333333333333%	93/8811 1.0554988083078%	0.399926	1	https:\\www.genome.jp\dbget-bin\www_bget?map01522
ko00830	Retinol metabolism	1/48 2.08333333333333%	96/8811 1.08954715696289%	0.409785	1	https:\\www.genome.jp\dbget-bin\www_bget?map00830
ko05231	Choline metabolism in cancer	1/48 2.08333333333333%	98/8811 1.11224605606628%	0.416269	1	https:\\www.genome.jp\dbget-bin\www_bget?map05231
ko04620	Toll-like receptor signaling pathway	1/48 2.08333333333333%	100/8811 1.13494495516967%	0.422683	1	https:\\www.genome.jp\dbget-bin\www_bget?map04620
ko04933	AGE-RAGE signaling pathway in diabetic complications	1/48 2.08333333333333%	101/8811 1.14629440472137%	0.425864	1	https:\\www.genome.jp\dbget-bin\www_bget?map04933
ko05142	Chagas disease	1/48 2.08333333333333%	103/8811 1.16899330382476%	0.432175	1	https:\\www.genome.jp\dbget-bin\www_bget?map05142
ko04660	T cell receptor signaling pathway	1/48 2.08333333333333%	103/8811 1.16899330382476%	0.432175	1	https:\\www.genome.jp\dbget-bin\www_bget?map04660
ko04922	Glucagon signaling pathway	1/48 2.08333333333333%	104/8811 1.18034275337646%	0.435305	1	https:\\www.genome.jp\dbget-bin\www_bget?map04922
ko04659	Th17 cell differentiation	1/48 2.08333333333333%	104/8811 1.18034275337646%	0.435305	1	https:\\www.genome.jp\dbget-bin\www_bget?map04659
ko04625	C-type lectin receptor signaling pathway	1/48 2.08333333333333%	112/8811 1.27113834979004%	0.459744	1	https:\\www.genome.jp\dbget-bin\www_bget?map04625
ko04668	TNF signaling pathway	1/48 2.08333333333333%	113/8811 1.28248779934173%	0.462725	1	https:\\www.genome.jp\dbget-bin\www_bget?map04668
ko04972	Pancreatic secretion	1/48 2.08333333333333%	114/8811 1.29383724889343%	0.46569	1	https:\\www.genome.jp\dbget-bin\www_bget?map04972
ko04650	Natural killer cell mediated cytotoxicity	1/48 2.08333333333333%	116/8811 1.31653614799682%	0.471572	1	https:\\www.genome.jp\dbget-bin\www_bget?map04650
ko04670	Leukocyte transendothelial migration	1/48 2.08333333333333%	117/8811 1.32788559754852%	0.474489	1	https:\\www.genome.jp\dbget-bin\www_bget?map04670
ko05022	Pathways of neurodegeneration - multiple diseases	3/48 6.25%	471/8811 5.34559073884917%	0.477264	1	https:\\www.genome.jp\dbget-bin\www_bget?map05022
ko04722	Neurotrophin signaling pathway	1/48 2.08333333333333%	120/8811 1.36193394620361%	0.483146	1	https:\\www.genome.jp\dbget-bin\www_bget?map04722
ko04071	Sphingolipid signaling pathway	1/48 2.08333333333333%	120/8811 1.36193394620361%	0.483146	1	https:\\www.genome.jp\dbget-bin\www_bget?map04071
ko04152	AMPK signaling pathway	1/48 2.08333333333333%	123/8811 1.3959822948587%	0.491663	1	https:\\www.genome.jp\dbget-bin\www_bget?map04152
ko04110	Cell cycle	1/48 2.08333333333333%	123/8811 1.3959822948587%	0.491663	1	https:\\www.genome.jp\dbget-bin\www_bget?map04110
ko04926	Relaxin signaling pathway	1/48 2.08333333333333%	129/8811 1.46407899216888%	0.508288	1	https:\\www.genome.jp\dbget-bin\www_bget?map04926
ko04726	Serotonergic synapse	1/48 2.08333333333333%	131/8811 1.48677789127227%	0.51371	1	https:\\www.genome.jp\dbget-bin\www_bget?map04726
ko04915	Estrogen signaling pathway	1/48 2.08333333333333%	134/8811 1.52082623992736%	0.521734	1	https:\\www.genome.jp\dbget-bin\www_bget?map04915
ko05135	Yersinia infection	1/48 2.08333333333333%	134/8811 1.52082623992736%	0.521734	1	https:\\www.genome.jp\dbget-bin\www_bget?map05135
ko03040	Spliceosome	1/48 2.08333333333333%	134/8811 1.52082623992736%	0.521734	1	https:\\www.genome.jp\dbget-bin\www_bget?map03040
ko04210	Apoptosis	1/48 2.08333333333333%	136/8811 1.54352513903076%	0.527011	1	https:\\www.genome.jp\dbget-bin\www_bget?map04210
ko04910	Insulin signaling pathway	1/48 2.08333333333333%	139/8811 1.57757348768585%	0.53482	1	https:\\www.genome.jp\dbget-bin\www_bget?map04910
ko04550	Signaling pathways regulating pluripotency of stem cells	1/48 2.08333333333333%	140/8811 1.58892293723754%	0.537395	1	https:\\www.genome.jp\dbget-bin\www_bget?map04550
ko05322	Systemic lupus erythematosus	1/48 2.08333333333333%	142/8811 1.61162183634094%	0.542503	1	https:\\www.genome.jp\dbget-bin\www_bget?map05322
ko04120	Ubiquitin mediated proteolysis	1/48 2.08333333333333%	143/8811 1.62297128589263%	0.545036	1	https:\\www.genome.jp\dbget-bin\www_bget?map04120
ko04270	Vascular smooth muscle contraction	1/48 2.08333333333333%	143/8811 1.62297128589263%	0.545036	1	https:\\www.genome.jp\dbget-bin\www_bget?map04270
ko05418	Fluid shear stress and atherosclerosis	1/48 2.08333333333333%	146/8811 1.65701963454772%	0.552553	1	https:\\www.genome.jp\dbget-bin\www_bget?map05418
ko05162	Measles	1/48 2.08333333333333%	146/8811 1.65701963454772%	0.552553	1	https:\\www.genome.jp\dbget-bin\www_bget?map05162
ko04723	Retrograde endocannabinoid signaling	1/48 2.08333333333333%	147/8811 1.66836908409942%	0.555032	1	https:\\www.genome.jp\dbget-bin\www_bget?map04723
ko04921	Oxytocin signaling pathway	1/48 2.08333333333333%	153/8811 1.7364657814096%	0.569624	1	https:\\www.genome.jp\dbget-bin\www_bget?map04921
ko04932	Non-alcoholic fatty liver disease	1/48 2.08333333333333%	155/8811 1.759164680513%	0.574383	1	https:\\www.genome.jp\dbget-bin\www_bget?map04932
ko05165	Human papillomavirus infection	2/48 4.16666666666667%	352/8811 3.99500624219725%	0.577195	1	https:\\www.genome.jp\dbget-bin\www_bget?map05165
ko05160	Hepatitis C	1/48 2.08333333333333%	165/8811 1.87265917602996%	0.597416	1	https:\\www.genome.jp\dbget-bin\www_bget?map05160
ko05010	Alzheimer disease	2/48 4.16666666666667%	367/8811 4.1652479854727%	0.600289	1	https:\\www.genome.jp\dbget-bin\www_bget?map05010
ko04514	Cell adhesion molecules	1/48 2.08333333333333%	167/8811 1.89535807513336%	0.601874	1	https:\\www.genome.jp\dbget-bin\www_bget?map04514
ko04630	JAK-STAT signaling pathway	1/48 2.08333333333333%	168/8811 1.90670752468505%	0.604085	1	https:\\www.genome.jp\dbget-bin\www_bget?map04630
ko03010	Ribosome	1/48 2.08333333333333%	168/8811 1.90670752468505%	0.604085	1	https:\\www.genome.jp\dbget-bin\www_bget?map03010
ko04022	cGMP-PKG signaling pathway	1/48 2.08333333333333%	171/8811 1.94075587334014%	0.610645	1	https:\\www.genome.jp\dbget-bin\www_bget?map04022
ko04217	Necroptosis	1/48 2.08333333333333%	174/8811 1.97480422199523%	0.617099	1	https:\\www.genome.jp\dbget-bin\www_bget?map04217
ko05152	Tuberculosis	1/48 2.08333333333333%	180/8811 2.04290091930541%	0.629694	1	https:\\www.genome.jp\dbget-bin\www_bget?map05152
ko05034	Alcoholism	1/48 2.08333333333333%	199/8811 2.25854046078765%	0.666962	1	https:\\www.genome.jp\dbget-bin\www_bget?map05034
ko04613	Neutrophil extracellular trap formation	1/48 2.08333333333333%	199/8811 2.25854046078765%	0.666962	1	https:\\www.genome.jp\dbget-bin\www_bget?map04613
ko04621	NOD-like receptor signaling pathway	1/48 2.08333333333333%	203/8811 2.30393825899444%	0.674326	1	https:\\www.genome.jp\dbget-bin\www_bget?map04621
ko05415	Diabetic cardiomyopathy	1/48 2.08333333333333%	206/8811 2.33798660764953%	0.679745	1	https:\\www.genome.jp\dbget-bin\www_bget?map05415
ko05417	Lipid and atherosclerosis	1/48 2.08333333333333%	216/8811 2.4514811031665%	0.697176	1	https:\\www.genome.jp\dbget-bin\www_bget?map05417
ko04810	Regulation of actin cytoskeleton	1/48 2.08333333333333%	220/8811 2.49687890137328%	0.703885	1	https:\\www.genome.jp\dbget-bin\www_bget?map04810
ko04144	Endocytosis	1/48 2.08333333333333%	267/8811 3.03030303030303%	0.772602	1	https:\\www.genome.jp\dbget-bin\www_bget?map04144
ko05020	Prion disease	1/48 2.08333333333333%	267/8811 3.03030303030303%	0.772602	1	https:\\www.genome.jp\dbget-bin\www_bget?map05020
ko05016	Huntington disease	1/48 2.08333333333333%	301/8811 3.41618431506072%	0.812312	1	https:\\www.genome.jp\dbget-bin\www_bget?map05016
ko05206	MicroRNAs in cancer	1/48 2.08333333333333%	303/8811 3.43888321416411%	0.814424	1	https:\\www.genome.jp\dbget-bin\www_bget?map05206
ko04080	Neuroactive ligand-receptor interaction	1/48 2.08333333333333%	355/8811 4.02905459085234%	0.861845	1	https:\\www.genome.jp\dbget-bin\www_bget?map04080
ko05014	Amyotrophic lateral sclerosis	1/48 2.08333333333333%	367/8811 4.1652479854727%	0.870973	1	https:\\www.genome.jp\dbget-bin\www_bget?map05014
ko05168	Herpes simplex virus 1 infection	1/48 2.08333333333333%	443/8811 5.02780615140166%	0.916502	1	https:\\www.genome.jp\dbget-bin\www_bget?map05168
ko01100	Metabolic pathways	5/48 10.4166666666667%	1565/8811 17.7618885484054%	0.944988	1	https:\\www.genome.jp\dbget-bin\www_bget?map01100
