# Supplementary material for: Transcriptomic Profiling Reveals Gene Expression Changes in Mouse Liver Tissue During Alveolar Echinococcosis
Source: Genes (Basel). 2025 Jul 18;16(7):839. doi: 10.3390/genes16070839 (PMC12294577; doi:10.3390/genes16070839)
Supplement: Supplementary file 1 [file genes-16-00839-s001.zip › Supplementary Table S14.xlsx]

## Sheet: Sheet1
Table S14 KEGG pathway enrichment analysis at 19 weeks
ID	Description	GeneRatio	BgRatio	Pvalue	Padj	hyperlink
ko00590	Arachidonic acid metabolism	3/26 11.5384615384615%	86/8811 0.97605266144592%	0.00198473	0.166718	https:\\www.genome.jp\dbget-bin\www_bget?map00590
ko04710	Circadian rhythm	2/26 7.69230769230769%	30/8811 0.340483486550902%	0.00346208	0.290815	https:\\www.genome.jp\dbget-bin\www_bget?map04710
ko04152	AMPK signaling pathway	3/26 11.5384615384615%	123/8811 1.3959822948587%	0.00546008	0.458646	https:\\www.genome.jp\dbget-bin\www_bget?map04152
ko04110	Cell cycle	3/26 11.5384615384615%	123/8811 1.3959822948587%	0.00546008	0.458646	https:\\www.genome.jp\dbget-bin\www_bget?map04110
ko04120	Ubiquitin mediated proteolysis	3/26 11.5384615384615%	143/8811 1.62297128589263%	0.0082807	0.695579	https:\\www.genome.jp\dbget-bin\www_bget?map04120
ko04930	Type II diabetes mellitus	2/26 7.69230769230769%	48/8811 0.544773578481444%	0.00869003	0.729962	https:\\www.genome.jp\dbget-bin\www_bget?map04930
ko04978	Mineral absorption	2/26 7.69230769230769%	54/8811 0.612870275791624%	0.0109056	0.916067	https:\\www.genome.jp\dbget-bin\www_bget?map04978
ko00480	Glutathione metabolism	2/26 7.69230769230769%	71/8811 0.805810918170469%	0.0183667	1	https:\\www.genome.jp\dbget-bin\www_bget?map00480
ko00982	Drug metabolism - cytochrome P450	2/26 7.69230769230769%	71/8811 0.805810918170469%	0.0183667	1	https:\\www.genome.jp\dbget-bin\www_bget?map00982
ko04920	Adipocytokine signaling pathway	2/26 7.69230769230769%	71/8811 0.805810918170469%	0.0183667	1	https:\\www.genome.jp\dbget-bin\www_bget?map04920
ko04914	Progesterone-mediated oocyte maturation	2/26 7.69230769230769%	90/8811 1.02145045965271%	0.0286075	1	https:\\www.genome.jp\dbget-bin\www_bget?map04914
ko04640	Hematopoietic cell lineage	2/26 7.69230769230769%	94/8811 1.06684825785949%	0.0309986	1	https:\\www.genome.jp\dbget-bin\www_bget?map04640
ko05166	Human T-cell leukemia virus 1 infection	3/26 11.5384615384615%	241/8811 2.73521734195891%	0.0330523	1	https:\\www.genome.jp\dbget-bin\www_bget?map05166
ko05204	Chemical carcinogenesis	2/26 7.69230769230769%	101/8811 1.14629440472137%	0.0353676	1	https:\\www.genome.jp\dbget-bin\www_bget?map05204
ko04931	Insulin resistance	2/26 7.69230769230769%	110/8811 1.24843945068664%	0.041315	1	https:\\www.genome.jp\dbget-bin\www_bget?map04931
ko00604	Glycosphingolipid biosynthesis - ganglio series	1/26 3.84615384615385%	15/8811 0.170241743275451%	0.0433939	1	https:\\www.genome.jp\dbget-bin\www_bget?map00604
ko04935	Growth hormone synthesis, secretion and action	2/26 7.69230769230769%	116/8811 1.31653614799682%	0.0454764	1	https:\\www.genome.jp\dbget-bin\www_bget?map04935
ko04114	Oocyte meiosis	2/26 7.69230769230769%	119/8811 1.35058449665191%	0.0476137	1	https:\\www.genome.jp\dbget-bin\www_bget?map04114
ko04380	Osteoclast differentiation	2/26 7.69230769230769%	124/8811 1.4073317444104%	0.051257	1	https:\\www.genome.jp\dbget-bin\www_bget?map04380
ko04068	FoxO signaling pathway	2/26 7.69230769230769%	131/8811 1.48677789127227%	0.0565223	1	https:\\www.genome.jp\dbget-bin\www_bget?map04068
ko04910	Insulin signaling pathway	2/26 7.69230769230769%	139/8811 1.57757348768585%	0.0627641	1	https:\\www.genome.jp\dbget-bin\www_bget?map04910
ko05418	Fluid shear stress and atherosclerosis	2/26 7.69230769230769%	146/8811 1.65701963454772%	0.0684117	1	https:\\www.genome.jp\dbget-bin\www_bget?map05418
ko04932	Non-alcoholic fatty liver disease	2/26 7.69230769230769%	155/8811 1.759164680513%	0.0759134	1	https:\\www.genome.jp\dbget-bin\www_bget?map04932
ko04218	Cellular senescence	2/26 7.69230769230769%	178/8811 2.02020202020202%	0.0961974	1	https:\\www.genome.jp\dbget-bin\www_bget?map04218
ko00051	Fructose and mannose metabolism	1/26 3.84615384615385%	36/8811 0.408580183861083%	0.101115	1	https:\\www.genome.jp\dbget-bin\www_bget?map00051
ko04216	Ferroptosis	1/26 3.84615384615385%	40/8811 0.45397798206787%	0.111723	1	https:\\www.genome.jp\dbget-bin\www_bget?map04216
ko04024	cAMP signaling pathway	2/26 7.69230769230769%	215/8811 2.4401316536148%	0.131615	1	https:\\www.genome.jp\dbget-bin\www_bget?map04024
ko04979	Cholesterol metabolism	1/26 3.84615384615385%	49/8811 0.55612302803314%	0.135153	1	https:\\www.genome.jp\dbget-bin\www_bget?map04979
ko00591	Linoleic acid metabolism	1/26 3.84615384615385%	50/8811 0.567472477584837%	0.137719	1	https:\\www.genome.jp\dbget-bin\www_bget?map00591
ko05203	Viral carcinogenesis	2/26 7.69230769230769%	222/8811 2.51957780047668%	0.138632	1	https:\\www.genome.jp\dbget-bin\www_bget?map05203
ko04923	Regulation of lipolysis in adipocytes	1/26 3.84615384615385%	56/8811 0.635569174895018%	0.152964	1	https:\\www.genome.jp\dbget-bin\www_bget?map04923
ko01100	Metabolic pathways	7/26 26.9230769230769%	1565/8811 17.7618885484054%	0.164944	1	https:\\www.genome.jp\dbget-bin\www_bget?map01100
ko04213	Longevity regulating pathway - multiple species	1/26 3.84615384615385%	62/8811 0.703665872205198%	0.167949	1	https:\\www.genome.jp\dbget-bin\www_bget?map04213
ko04929	GnRH secretion	1/26 3.84615384615385%	63/8811 0.715015321756895%	0.170422	1	https:\\www.genome.jp\dbget-bin\www_bget?map04929
ko05221	Acute myeloid leukemia	1/26 3.84615384615385%	69/8811 0.783112019067075%	0.18511	1	https:\\www.genome.jp\dbget-bin\www_bget?map05221
ko04115	p53 signaling pathway	1/26 3.84615384615385%	72/8811 0.817160367722165%	0.19236	1	https:\\www.genome.jp\dbget-bin\www_bget?map04115
ko00562	Inositol phosphate metabolism	1/26 3.84615384615385%	72/8811 0.817160367722165%	0.19236	1	https:\\www.genome.jp\dbget-bin\www_bget?map00562
ko00980	Metabolism of xenobiotics by cytochrome P450	1/26 3.84615384615385%	73/8811 0.828509817273862%	0.194763	1	https:\\www.genome.jp\dbget-bin\www_bget?map00980
ko04918	Thyroid hormone synthesis	1/26 3.84615384615385%	74/8811 0.839859266825559%	0.197159	1	https:\\www.genome.jp\dbget-bin\www_bget?map04918
ko04917	Prolactin signaling pathway	1/26 3.84615384615385%	74/8811 0.839859266825559%	0.197159	1	https:\\www.genome.jp\dbget-bin\www_bget?map04917
ko01524	Platinum drug resistance	1/26 3.84615384615385%	79/8811 0.896606514584043%	0.209036	1	https:\\www.genome.jp\dbget-bin\www_bget?map01524
ko04727	GABAergic synapse	1/26 3.84615384615385%	89/8811 1.01010101010101%	0.232287	1	https:\\www.genome.jp\dbget-bin\www_bget?map04727
ko00140	Steroid hormone biosynthesis	1/26 3.84615384615385%	90/8811 1.02145045965271%	0.234575	1	https:\\www.genome.jp\dbget-bin\www_bget?map00140
ko04211	Longevity regulating pathway	1/26 3.84615384615385%	90/8811 1.02145045965271%	0.234575	1	https:\\www.genome.jp\dbget-bin\www_bget?map04211
ko05032	Morphine addiction	1/26 3.84615384615385%	91/8811 1.0327999092044%	0.236857	1	https:\\www.genome.jp\dbget-bin\www_bget?map05032
ko00983	Drug metabolism - other enzymes	1/26 3.84615384615385%	92/8811 1.0441493587561%	0.239133	1	https:\\www.genome.jp\dbget-bin\www_bget?map00983
ko04742	Taste transduction	1/26 3.84615384615385%	92/8811 1.0441493587561%	0.239133	1	https:\\www.genome.jp\dbget-bin\www_bget?map04742
ko00830	Retinol metabolism	1/26 3.84615384615385%	96/8811 1.08954715696289%	0.248169	1	https:\\www.genome.jp\dbget-bin\www_bget?map00830
ko04976	Bile secretion	1/26 3.84615384615385%	99/8811 1.12359550561798%	0.254879	1	https:\\www.genome.jp\dbget-bin\www_bget?map04976
ko04659	Th17 cell differentiation	1/26 3.84615384615385%	104/8811 1.18034275337646%	0.265934	1	https:\\www.genome.jp\dbget-bin\www_bget?map04659
ko04064	NF-kappa B signaling pathway	1/26 3.84615384615385%	105/8811 1.19169220292816%	0.268126	1	https:\\www.genome.jp\dbget-bin\www_bget?map04064
ko05146	Amoebiasis	1/26 3.84615384615385%	107/8811 1.21439110203155%	0.272491	1	https:\\www.genome.jp\dbget-bin\www_bget?map05146
ko04066	HIF-1 signaling pathway	1/26 3.84615384615385%	113/8811 1.28248779934173%	0.285437	1	https:\\www.genome.jp\dbget-bin\www_bget?map04066
ko04668	TNF signaling pathway	1/26 3.84615384615385%	113/8811 1.28248779934173%	0.285437	1	https:\\www.genome.jp\dbget-bin\www_bget?map04668
ko04722	Neurotrophin signaling pathway	1/26 3.84615384615385%	120/8811 1.36193394620361%	0.30026	1	https:\\www.genome.jp\dbget-bin\www_bget?map04722
ko04750	Inflammatory mediator regulation of TRP channels	1/26 3.84615384615385%	127/8811 1.44138009306549%	0.314788	1	https:\\www.genome.jp\dbget-bin\www_bget?map04750
ko04142	Lysosome	1/26 3.84615384615385%	130/8811 1.47542844172058%	0.320924	1	https:\\www.genome.jp\dbget-bin\www_bget?map04142
ko04726	Serotonergic synapse	1/26 3.84615384615385%	131/8811 1.48677789127227%	0.322958	1	https:\\www.genome.jp\dbget-bin\www_bget?map04726
ko04915	Estrogen signaling pathway	1/26 3.84615384615385%	134/8811 1.52082623992736%	0.329025	1	https:\\www.genome.jp\dbget-bin\www_bget?map04915
ko04140	Autophagy - animal	1/26 3.84615384615385%	138/8811 1.56622403813415%	0.337032	1	https:\\www.genome.jp\dbget-bin\www_bget?map04140
ko05161	Hepatitis B	1/26 3.84615384615385%	163/8811 1.84996027692657%	0.385036	1	https:\\www.genome.jp\dbget-bin\www_bget?map05161
ko05160	Hepatitis C	1/26 3.84615384615385%	165/8811 1.87265917602996%	0.388728	1	https:\\www.genome.jp\dbget-bin\www_bget?map05160
ko04514	Cell adhesion molecules	1/26 3.84615384615385%	167/8811 1.89535807513336%	0.392399	1	https:\\www.genome.jp\dbget-bin\www_bget?map04514
ko04630	JAK-STAT signaling pathway	1/26 3.84615384615385%	168/8811 1.90670752468505%	0.394227	1	https:\\www.genome.jp\dbget-bin\www_bget?map04630
ko04022	cGMP-PKG signaling pathway	1/26 3.84615384615385%	171/8811 1.94075587334014%	0.399678	1	https:\\www.genome.jp\dbget-bin\www_bget?map04022
ko05164	Influenza A	1/26 3.84615384615385%	173/8811 1.96345477244354%	0.403286	1	https:\\www.genome.jp\dbget-bin\www_bget?map05164
ko04217	Necroptosis	1/26 3.84615384615385%	174/8811 1.97480422199523%	0.405082	1	https:\\www.genome.jp\dbget-bin\www_bget?map04217
ko05225	Hepatocellular carcinoma	1/26 3.84615384615385%	174/8811 1.97480422199523%	0.405082	1	https:\\www.genome.jp\dbget-bin\www_bget?map05225
ko04360	Axon guidance	1/26 3.84615384615385%	181/8811 2.05425036885711%	0.41751	1	https:\\www.genome.jp\dbget-bin\www_bget?map04360
ko05202	Transcriptional misregulation in cancer	1/26 3.84615384615385%	210/8811 2.38338440585632%	0.466388	1	https:\\www.genome.jp\dbget-bin\www_bget?map05202
ko05200	Pathways in cancer	2/26 7.69230769230769%	542/8811 6.15140165701963%	0.481274	1	https:\\www.genome.jp\dbget-bin\www_bget?map05200
ko05169	Epstein-Barr virus infection	1/26 3.84615384615385%	225/8811 2.55362614913177%	0.490098	1	https:\\www.genome.jp\dbget-bin\www_bget?map05169
ko05170	Human immunodeficiency virus 1 infection	1/26 3.84615384615385%	234/8811 2.65577119509704%	0.503833	1	https:\\www.genome.jp\dbget-bin\www_bget?map05170
ko05163	Human cytomegalovirus infection	1/26 3.84615384615385%	250/8811 2.83736238792419%	0.527379	1	https:\\www.genome.jp\dbget-bin\www_bget?map05163
ko04060	Cytokine-cytokine receptor interaction	1/26 3.84615384615385%	291/8811 3.30268981954375%	0.582914	1	https:\\www.genome.jp\dbget-bin\www_bget?map04060
ko04010	MAPK signaling pathway	1/26 3.84615384615385%	294/8811 3.33673816819884%	0.586721	1	https:\\www.genome.jp\dbget-bin\www_bget?map04010
ko05016	Huntington disease	1/26 3.84615384615385%	301/8811 3.41618431506072%	0.595475	1	https:\\www.genome.jp\dbget-bin\www_bget?map05016
ko05206	MicroRNAs in cancer	1/26 3.84615384615385%	303/8811 3.43888321416411%	0.597943	1	https:\\www.genome.jp\dbget-bin\www_bget?map05206
ko05165	Human papillomavirus infection	1/26 3.84615384615385%	352/8811 3.99500624219725%	0.654083	1	https:\\www.genome.jp\dbget-bin\www_bget?map05165
ko04080	Neuroactive ligand-receptor interaction	1/26 3.84615384615385%	355/8811 4.02905459085234%	0.657264	1	https:\\www.genome.jp\dbget-bin\www_bget?map04080
ko05014	Amyotrophic lateral sclerosis	1/26 3.84615384615385%	367/8811 4.1652479854727%	0.669706	1	https:\\www.genome.jp\dbget-bin\www_bget?map05014
ko05010	Alzheimer disease	1/26 3.84615384615385%	367/8811 4.1652479854727%	0.669706	1	https:\\www.genome.jp\dbget-bin\www_bget?map05010
ko05168	Herpes simplex virus 1 infection	1/26 3.84615384615385%	443/8811 5.02780615140166%	0.738989	1	https:\\www.genome.jp\dbget-bin\www_bget?map05168
ko05022	Pathways of neurodegeneration - multiple diseases	1/26 3.84615384615385%	471/8811 5.34559073884917%	0.760803	1	https:\\www.genome.jp\dbget-bin\www_bget?map05022
