# Supplementary material for: Transcriptomic Profiling Reveals Gene Expression Changes in Mouse Liver Tissue During Alveolar Echinococcosis
Source: Genes (Basel). 2025 Jul 18;16(7):839. doi: 10.3390/genes16070839 (PMC12294577; doi:10.3390/genes16070839)
Supplement: Supplementary file 1 [file genes-16-00839-s001.zip › Supplementary Table S15.xlsx]

## Sheet: Sheet1
Table S15 KEGG pathway enrichment analysis at 25 weeks
ID	Description	GeneRatio	BgRatio	Pvalue	Padj	hyperlink
ko05020	Prion disease	17/204 8.33333333333333%	267/8811 3.03030303030303%	0.000147938	0.0377243	https:\\www.genome.jp\dbget-bin\www_bget?map05020
ko03320	PPAR signaling pathway	8/204 3.92156862745098%	88/8811 0.998751560549313%	0.000946892	0.241458	https:\\www.genome.jp\dbget-bin\www_bget?map03320
ko01040	Biosynthesis of unsaturated fatty acids	5/204 2.45098039215686%	34/8811 0.385881284757689%	0.00102018	0.260145	https:\\www.genome.jp\dbget-bin\www_bget?map01040
ko05171	Coronavirus disease - COVID-19	14/204 6.86274509803922%	239/8811 2.71251844285552%	0.00129166	0.329374	https:\\www.genome.jp\dbget-bin\www_bget?map05171
ko04010	MAPK signaling pathway	15/204 7.35294117647059%	294/8811 3.33673816819884%	0.00338556	0.863318	https:\\www.genome.jp\dbget-bin\www_bget?map04010
ko04657	IL-17 signaling pathway	7/204 3.43137254901961%	91/8811 1.0327999092044%	0.00504132	1	https:\\www.genome.jp\dbget-bin\www_bget?map04657
ko04610	Complement and coagulation cascades	7/204 3.43137254901961%	92/8811 1.0441493587561%	0.0053521	1	https:\\www.genome.jp\dbget-bin\www_bget?map04610
ko05322	Systemic lupus erythematosus	9/204 4.41176470588235%	142/8811 1.61162183634094%	0.00564093	1	https:\\www.genome.jp\dbget-bin\www_bget?map05322
ko04141	Protein processing in endoplasmic reticulum	10/204 4.90196078431373%	170/8811 1.92940642378845%	0.00607187	1	https:\\www.genome.jp\dbget-bin\www_bget?map04141
ko05145	Toxoplasmosis	7/204 3.43137254901961%	110/8811 1.24843945068664%	0.0137482	1	https:\\www.genome.jp\dbget-bin\www_bget?map05145
ko05219	Bladder cancer	4/204 1.96078431372549%	41/8811 0.465327431619566%	0.0144735	1	https:\\www.genome.jp\dbget-bin\www_bget?map05219
ko04514	Cell adhesion molecules	9/204 4.41176470588235%	167/8811 1.89535807513336%	0.0154506	1	https:\\www.genome.jp\dbget-bin\www_bget?map04514
ko04613	Neutrophil extracellular trap formation	10/204 4.90196078431373%	199/8811 2.25854046078765%	0.0171989	1	https:\\www.genome.jp\dbget-bin\www_bget?map04613
ko00830	Retinol metabolism	6/204 2.94117647058824%	96/8811 1.08954715696289%	0.0237113	1	https:\\www.genome.jp\dbget-bin\www_bget?map00830
ko04932	Non-alcoholic fatty liver disease	8/204 3.92156862745098%	155/8811 1.759164680513%	0.0274244	1	https:\\www.genome.jp\dbget-bin\www_bget?map04932
ko05168	Herpes simplex virus 1 infection	17/204 8.33333333333333%	443/8811 5.02780615140166%	0.027849	1	https:\\www.genome.jp\dbget-bin\www_bget?map05168
ko05417	Lipid and atherosclerosis	10/204 4.90196078431373%	216/8811 2.4514811031665%	0.0284535	1	https:\\www.genome.jp\dbget-bin\www_bget?map05417
ko00062	Fatty acid elongation	3/204 1.47058823529412%	29/8811 0.329134036999206%	0.0287155	1	https:\\www.genome.jp\dbget-bin\www_bget?map00062
ko04710	Circadian rhythm	3/204 1.47058823529412%	30/8811 0.340483486550902%	0.0313761	1	https:\\www.genome.jp\dbget-bin\www_bget?map04710
ko00071	Fatty acid degradation	4/204 1.96078431372549%	52/8811 0.590171376688231%	0.0318284	1	https:\\www.genome.jp\dbget-bin\www_bget?map00071
ko00190	Oxidative phosphorylation	7/204 3.43137254901961%	132/8811 1.49812734082397%	0.0334479	1	https:\\www.genome.jp\dbget-bin\www_bget?map00190
ko04915	Estrogen signaling pathway	7/204 3.43137254901961%	134/8811 1.52082623992736%	0.0358628	1	https:\\www.genome.jp\dbget-bin\www_bget?map04915
ko05146	Amoebiasis	6/204 2.94117647058824%	107/8811 1.21439110203155%	0.037623	1	https:\\www.genome.jp\dbget-bin\www_bget?map05146
ko04612	Antigen processing and presentation	5/204 2.45098039215686%	84/8811 0.953353762342526%	0.0449384	1	https:\\www.genome.jp\dbget-bin\www_bget?map04612
ko05010	Alzheimer disease	14/204 6.86274509803922%	367/8811 4.1652479854727%	0.0455616	1	https:\\www.genome.jp\dbget-bin\www_bget?map05010
ko00590	Arachidonic acid metabolism	5/204 2.45098039215686%	86/8811 0.97605266144592%	0.0488853	1	https:\\www.genome.jp\dbget-bin\www_bget?map00590
ko05134	Legionellosis	4/204 1.96078431372549%	60/8811 0.680966973101805%	0.0497987	1	https:\\www.genome.jp\dbget-bin\www_bget?map05134
ko01212	Fatty acid metabolism	4/204 1.96078431372549%	62/8811 0.703665872205198%	0.0550066	1	https:\\www.genome.jp\dbget-bin\www_bget?map01212
ko05202	Transcriptional misregulation in cancer	9/204 4.41176470588235%	210/8811 2.38338440585632%	0.0550369	1	https:\\www.genome.jp\dbget-bin\www_bget?map05202
ko00860	Porphyrin and chlorophyll metabolism	3/204 1.47058823529412%	43/8811 0.48802633072296%	0.0768585	1	https:\\www.genome.jp\dbget-bin\www_bget?map00860
ko03040	Spliceosome	6/204 2.94117647058824%	134/8811 1.52082623992736%	0.0906282	1	https:\\www.genome.jp\dbget-bin\www_bget?map03040
ko04144	Endocytosis	10/204 4.90196078431373%	267/8811 3.03030303030303%	0.0912714	1	https:\\www.genome.jp\dbget-bin\www_bget?map04144
ko04979	Cholesterol metabolism	3/204 1.47058823529412%	49/8811 0.55612302803314%	0.103993	1	https:\\www.genome.jp\dbget-bin\www_bget?map04979
ko05415	Diabetic cardiomyopathy	8/204 3.92156862745098%	206/8811 2.33798660764953%	0.105442	1	https:\\www.genome.jp\dbget-bin\www_bget?map05415
ko00524	Neomycin, kanamycin and gentamicin biosynthesis	1/204 0.490196078431373%	5/8811 0.0567472477584837%	0.11055	1	https:\\www.genome.jp\dbget-bin\www_bget?map00524
ko00592	alpha-Linolenic acid metabolism	2/204 0.980392156862745%	25/8811 0.283736238792419%	0.113138	1	https:\\www.genome.jp\dbget-bin\www_bget?map00592
ko05310	Asthma	2/204 0.980392156862745%	25/8811 0.283736238792419%	0.113138	1	https:\\www.genome.jp\dbget-bin\www_bget?map05310
ko05012	Parkinson disease	9/204 4.41176470588235%	246/8811 2.7919645897174%	0.117435	1	https:\\www.genome.jp\dbget-bin\www_bget?map05012
ko04668	TNF signaling pathway	5/204 2.45098039215686%	113/8811 1.28248779934173%	0.121265	1	https:\\www.genome.jp\dbget-bin\www_bget?map04668
ko05162	Measles	6/204 2.94117647058824%	146/8811 1.65701963454772%	0.122875	1	https:\\www.genome.jp\dbget-bin\www_bget?map05162
ko05418	Fluid shear stress and atherosclerosis	6/204 2.94117647058824%	146/8811 1.65701963454772%	0.122875	1	https:\\www.genome.jp\dbget-bin\www_bget?map05418
ko04950	Maturity onset diabetes of the young	2/204 0.980392156862745%	27/8811 0.306435137895812%	0.128536	1	https:\\www.genome.jp\dbget-bin\www_bget?map04950
ko04978	Mineral absorption	3/204 1.47058823529412%	54/8811 0.612870275791624%	0.129066	1	https:\\www.genome.jp\dbget-bin\www_bget?map04978
ko05144	Malaria	3/204 1.47058823529412%	55/8811 0.624219725343321%	0.134318	1	https:\\www.genome.jp\dbget-bin\www_bget?map05144
ko00280	Valine, leucine and isoleucine degradation	3/204 1.47058823529412%	56/8811 0.635569174895018%	0.139643	1	https:\\www.genome.jp\dbget-bin\www_bget?map00280
ko04114	Oocyte meiosis	5/204 2.45098039215686%	119/8811 1.35058449665191%	0.141848	1	https:\\www.genome.jp\dbget-bin\www_bget?map04114
ko05203	Viral carcinogenesis	8/204 3.92156862745098%	222/8811 2.51957780047668%	0.143318	1	https:\\www.genome.jp\dbget-bin\www_bget?map05203
ko05332	Graft-versus-host disease	3/204 1.47058823529412%	57/8811 0.646918624446714%	0.145038	1	https:\\www.genome.jp\dbget-bin\www_bget?map05332
ko04512	ECM-receptor interaction	4/204 1.96078431372549%	88/8811 0.998751560549313%	0.146691	1	https:\\www.genome.jp\dbget-bin\www_bget?map04512
ko01240	Biosynthesis of cofactors	6/204 2.94117647058824%	154/8811 1.7478152309613%	0.147117	1	https:\\www.genome.jp\dbget-bin\www_bget?map01240
ko04914	Progesterone-mediated oocyte maturation	4/204 1.96078431372549%	90/8811 1.02145045965271%	0.155352	1	https:\\www.genome.jp\dbget-bin\www_bget?map04914
ko00140	Steroid hormone biosynthesis	4/204 1.96078431372549%	90/8811 1.02145045965271%	0.155352	1	https:\\www.genome.jp\dbget-bin\www_bget?map00140
ko00053	Ascorbate and aldarate metabolism	2/204 0.980392156862745%	31/8811 0.351832936102599%	0.160617	1	https:\\www.genome.jp\dbget-bin\www_bget?map00053
ko00983	Drug metabolism - other enzymes	4/204 1.96078431372549%	92/8811 1.0441493587561%	0.164201	1	https:\\www.genome.jp\dbget-bin\www_bget?map00983
ko04122	Sulfur relay system	1/204 0.490196078431373%	8/8811 0.0907955964135739%	0.170951	1	https:\\www.genome.jp\dbget-bin\www_bget?map04122
ko04213	Longevity regulating pathway - multiple species	3/204 1.47058823529412%	62/8811 0.703665872205198%	0.172981	1	https:\\www.genome.jp\dbget-bin\www_bget?map04213
ko00561	Glycerolipid metabolism	3/204 1.47058823529412%	62/8811 0.703665872205198%	0.172981	1	https:\\www.genome.jp\dbget-bin\www_bget?map00561
ko04640	Hematopoietic cell lineage	4/204 1.96078431372549%	94/8811 1.06684825785949%	0.173227	1	https:\\www.genome.jp\dbget-bin\www_bget?map04640
ko05034	Alcoholism	7/204 3.43137254901961%	199/8811 2.25854046078765%	0.17861	1	https:\\www.genome.jp\dbget-bin\www_bget?map05034
ko05217	Basal cell carcinoma	3/204 1.47058823529412%	63/8811 0.715015321756895%	0.178744	1	https:\\www.genome.jp\dbget-bin\www_bget?map05217
ko04623	Cytosolic DNA-sensing pathway	3/204 1.47058823529412%	63/8811 0.715015321756895%	0.178744	1	https:\\www.genome.jp\dbget-bin\www_bget?map04623
ko04940	Type I diabetes mellitus	3/204 1.47058823529412%	64/8811 0.726364771308592%	0.18456	1	https:\\www.genome.jp\dbget-bin\www_bget?map04940
ko04726	Serotonergic synapse	5/204 2.45098039215686%	131/8811 1.48677789127227%	0.187101	1	https:\\www.genome.jp\dbget-bin\www_bget?map04726
ko04713	Circadian entrainment	4/204 1.96078431372549%	98/8811 1.11224605606628%	0.191774	1	https:\\www.genome.jp\dbget-bin\www_bget?map04713
ko00040	Pentose and glucuronate interconversions	2/204 0.980392156862745%	35/8811 0.397230734309386%	0.193953	1	https:\\www.genome.jp\dbget-bin\www_bget?map00040
ko05166	Human T-cell leukemia virus 1 infection	8/204 3.92156862745098%	241/8811 2.73521734195891%	0.195808	1	https:\\www.genome.jp\dbget-bin\www_bget?map05166
ko04620	Toll-like receptor signaling pathway	4/204 1.96078431372549%	100/8811 1.13494495516967%	0.201275	1	https:\\www.genome.jp\dbget-bin\www_bget?map04620
ko05216	Thyroid cancer	2/204 0.980392156862745%	37/8811 0.41992963341278%	0.210939	1	https:\\www.genome.jp\dbget-bin\www_bget?map05216
ko05221	Acute myeloid leukemia	3/204 1.47058823529412%	69/8811 0.783112019067075%	0.214331	1	https:\\www.genome.jp\dbget-bin\www_bget?map05221
ko05140	Leishmaniasis	3/204 1.47058823529412%	70/8811 0.794461468618772%	0.220407	1	https:\\www.genome.jp\dbget-bin\www_bget?map05140
ko04064	NF-kappa B signaling pathway	4/204 1.96078431372549%	105/8811 1.19169220292816%	0.225611	1	https:\\www.genome.jp\dbget-bin\www_bget?map04064
ko05218	Melanoma	3/204 1.47058823529412%	72/8811 0.817160367722165%	0.232661	1	https:\\www.genome.jp\dbget-bin\www_bget?map05218
ko04115	p53 signaling pathway	3/204 1.47058823529412%	72/8811 0.817160367722165%	0.232661	1	https:\\www.genome.jp\dbget-bin\www_bget?map04115
ko04120	Ubiquitin mediated proteolysis	5/204 2.45098039215686%	143/8811 1.62297128589263%	0.236818	1	https:\\www.genome.jp\dbget-bin\www_bget?map04120
ko04723	Retrograde endocannabinoid signaling	5/204 2.45098039215686%	147/8811 1.66836908409942%	0.254161	1	https:\\www.genome.jp\dbget-bin\www_bget?map04723
ko04975	Fat digestion and absorption	2/204 0.980392156862745%	43/8811 0.48802633072296%	0.262551	1	https:\\www.genome.jp\dbget-bin\www_bget?map04975
ko00430	Taurine and hypotaurine metabolism	1/204 0.490196078431373%	13/8811 0.147542844172058%	0.262682	1	https:\\www.genome.jp\dbget-bin\www_bget?map00430
ko04714	Thermogenesis	7/204 3.43137254901961%	229/8811 2.59902394733855%	0.280412	1	https:\\www.genome.jp\dbget-bin\www_bget?map04714
ko05150	Staphylococcus aureus infection	4/204 1.96078431372549%	117/8811 1.32788559754852%	0.286627	1	https:\\www.genome.jp\dbget-bin\www_bget?map05150
ko05022	Pathways of neurodegeneration - multiple diseases	13/204 6.37254901960784%	471/8811 5.34559073884917%	0.296118	1	https:\\www.genome.jp\dbget-bin\www_bget?map05022
ko00604	Glycosphingolipid biosynthesis - ganglio series	1/204 0.490196078431373%	15/8811 0.170241743275451%	0.29648	1	https:\\www.genome.jp\dbget-bin\www_bget?map00604
ko00730	Thiamine metabolism	1/204 0.490196078431373%	15/8811 0.170241743275451%	0.29648	1	https:\\www.genome.jp\dbget-bin\www_bget?map00730
ko03050	Proteasome	2/204 0.980392156862745%	47/8811 0.533424128929747%	0.297072	1	https:\\www.genome.jp\dbget-bin\www_bget?map03050
ko05170	Human immunodeficiency virus 1 infection	7/204 3.43137254901961%	234/8811 2.65577119509704%	0.298719	1	https:\\www.genome.jp\dbget-bin\www_bget?map05170
ko04973	Carbohydrate digestion and absorption	2/204 0.980392156862745%	48/8811 0.544773578481444%	0.305673	1	https:\\www.genome.jp\dbget-bin\www_bget?map04973
ko04110	Cell cycle	4/204 1.96078431372549%	123/8811 1.3959822948587%	0.318021	1	https:\\www.genome.jp\dbget-bin\www_bget?map04110
ko04146	Peroxisome	3/204 1.47058823529412%	86/8811 0.97605266144592%	0.320842	1	https:\\www.genome.jp\dbget-bin\www_bget?map04146
ko04911	Insulin secretion	3/204 1.47058823529412%	86/8811 0.97605266144592%	0.320842	1	https:\\www.genome.jp\dbget-bin\www_bget?map04911
ko00520	Amino sugar and nucleotide sugar metabolism	2/204 0.980392156862745%	50/8811 0.567472477584837%	0.322814	1	https:\\www.genome.jp\dbget-bin\www_bget?map00520
ko04380	Osteoclast differentiation	4/204 1.96078431372549%	124/8811 1.4073317444104%	0.323286	1	https:\\www.genome.jp\dbget-bin\www_bget?map04380
ko04260	Cardiac muscle contraction	3/204 1.47058823529412%	87/8811 0.987402110997617%	0.327213	1	https:\\www.genome.jp\dbget-bin\www_bget?map04260
ko01100	Metabolic pathways	39/204 19.1176470588235%	1565/8811 17.7618885484054%	0.33162	1	https:\\www.genome.jp\dbget-bin\www_bget?map01100
ko04750	Inflammatory mediator regulation of TRP channels	4/204 1.96078431372549%	127/8811 1.44138009306549%	0.339113	1	https:\\www.genome.jp\dbget-bin\www_bget?map04750
ko00120	Primary bile acid biosynthesis	1/204 0.490196078431373%	18/8811 0.204290091930541%	0.344308	1	https:\\www.genome.jp\dbget-bin\www_bget?map00120
ko05014	Amyotrophic lateral sclerosis	10/204 4.90196078431373%	367/8811 4.1652479854727%	0.344371	1	https:\\www.genome.jp\dbget-bin\www_bget?map05014
ko03010	Ribosome	5/204 2.45098039215686%	168/8811 1.90670752468505%	0.349099	1	https:\\www.genome.jp\dbget-bin\www_bget?map03010
ko00330	Arginine and proline metabolism	2/204 0.980392156862745%	54/8811 0.612870275791624%	0.356751	1	https:\\www.genome.jp\dbget-bin\www_bget?map00330
ko05163	Human cytomegalovirus infection	7/204 3.43137254901961%	250/8811 2.83736238792419%	0.358755	1	https:\\www.genome.jp\dbget-bin\www_bget?map05163
ko00061	Fatty acid biosynthesis	1/204 0.490196078431373%	19/8811 0.215639541482238%	0.35952	1	https:\\www.genome.jp\dbget-bin\www_bget?map00061
ko04068	FoxO signaling pathway	4/204 1.96078431372549%	131/8811 1.48677789127227%	0.360257	1	https:\\www.genome.jp\dbget-bin\www_bget?map04068
ko01522	Endocrine resistance	3/204 1.47058823529412%	93/8811 1.0554988083078%	0.365378	1	https:\\www.genome.jp\dbget-bin\www_bget?map01522
ko04061	Viral protein interaction with cytokine and cytokine receptor	3/204 1.47058823529412%	94/8811 1.06684825785949%	0.371712	1	https:\\www.genome.jp\dbget-bin\www_bget?map04061
ko00220	Arginine biosynthesis	1/204 0.490196078431373%	20/8811 0.226988991033935%	0.374381	1	https:\\www.genome.jp\dbget-bin\www_bget?map00220
ko00770	Pantothenate and CoA biosynthesis	1/204 0.490196078431373%	20/8811 0.226988991033935%	0.374381	1	https:\\www.genome.jp\dbget-bin\www_bget?map00770
ko04217	Necroptosis	5/204 2.45098039215686%	174/8811 1.97480422199523%	0.376812	1	https:\\www.genome.jp\dbget-bin\www_bget?map04217
ko04145	Phagosome	5/204 2.45098039215686%	174/8811 1.97480422199523%	0.376812	1	https:\\www.genome.jp\dbget-bin\www_bget?map04145
ko04350	TGF-beta signaling pathway	3/204 1.47058823529412%	95/8811 1.07819770741119%	0.378035	1	https:\\www.genome.jp\dbget-bin\www_bget?map04350
ko05330	Allograft rejection	2/204 0.980392156862745%	57/8811 0.646918624446714%	0.381804	1	https:\\www.genome.jp\dbget-bin\www_bget?map05330
ko00240	Pyrimidine metabolism	2/204 0.980392156862745%	57/8811 0.646918624446714%	0.381804	1	https:\\www.genome.jp\dbget-bin\www_bget?map00240
ko04210	Apoptosis	4/204 1.96078431372549%	136/8811 1.54352513903076%	0.386663	1	https:\\www.genome.jp\dbget-bin\www_bget?map04210
ko05213	Endometrial cancer	2/204 0.980392156862745%	58/8811 0.658268073998411%	0.390064	1	https:\\www.genome.jp\dbget-bin\www_bget?map05213
ko04340	Hedgehog signaling pathway	2/204 0.980392156862745%	58/8811 0.658268073998411%	0.390064	1	https:\\www.genome.jp\dbget-bin\www_bget?map04340
ko05016	Huntington disease	8/204 3.92156862745098%	301/8811 3.41618431506072%	0.396451	1	https:\\www.genome.jp\dbget-bin\www_bget?map05016
ko05167	Kaposi sarcoma-associated herpesvirus infection	6/204 2.94117647058824%	219/8811 2.48552945182159%	0.39664	1	https:\\www.genome.jp\dbget-bin\www_bget?map05167
ko04964	Proximal tubule bicarbonate reclamation	1/204 0.490196078431373%	22/8811 0.249687890137328%	0.403082	1	https:\\www.genome.jp\dbget-bin\www_bget?map04964
ko04976	Bile secretion	3/204 1.47058823529412%	99/8811 1.12359550561798%	0.403184	1	https:\\www.genome.jp\dbget-bin\www_bget?map04976
ko04360	Axon guidance	5/204 2.45098039215686%	181/8811 2.05425036885711%	0.409125	1	https:\\www.genome.jp\dbget-bin\www_bget?map04360
ko05204	Chemical carcinogenesis	3/204 1.47058823529412%	101/8811 1.14629440472137%	0.415654	1	https:\\www.genome.jp\dbget-bin\www_bget?map05204
ko04933	AGE-RAGE signaling pathway in diabetic complications	3/204 1.47058823529412%	101/8811 1.14629440472137%	0.415654	1	https:\\www.genome.jp\dbget-bin\www_bget?map04933
ko04913	Ovarian steroidogenesis	2/204 0.980392156862745%	63/8811 0.715015321756895%	0.430591	1	https:\\www.genome.jp\dbget-bin\www_bget?map04913
ko04659	Th17 cell differentiation	3/204 1.47058823529412%	104/8811 1.18034275337646%	0.4342	1	https:\\www.genome.jp\dbget-bin\www_bget?map04659
ko00010	Glycolysis / Gluconeogenesis	2/204 0.980392156862745%	66/8811 0.749063670411985%	0.454219	1	https:\\www.genome.jp\dbget-bin\www_bget?map00010
ko04137	Mitophagy - animal	2/204 0.980392156862745%	66/8811 0.749063670411985%	0.454219	1	https:\\www.genome.jp\dbget-bin\www_bget?map04137
ko00790	Folate biosynthesis	1/204 0.490196078431373%	26/8811 0.295085688344115%	0.456611	1	https:\\www.genome.jp\dbget-bin\www_bget?map00790
ko04974	Protein digestion and absorption	3/204 1.47058823529412%	108/8811 1.22574055158325%	0.458584	1	https:\\www.genome.jp\dbget-bin\www_bget?map04974
ko04928	Parathyroid hormone synthesis, secretion and action	3/204 1.47058823529412%	108/8811 1.22574055158325%	0.458584	1	https:\\www.genome.jp\dbget-bin\www_bget?map04928
ko04744	Phototransduction	1/204 0.490196078431373%	27/8811 0.306435137895812%	0.469229	1	https:\\www.genome.jp\dbget-bin\www_bget?map04744
ko00512	Mucin type O-glycan biosynthesis	1/204 0.490196078431373%	28/8811 0.317784587447509%	0.481555	1	https:\\www.genome.jp\dbget-bin\www_bget?map00512
ko00650	Butanoate metabolism	1/204 0.490196078431373%	28/8811 0.317784587447509%	0.481555	1	https:\\www.genome.jp\dbget-bin\www_bget?map00650
ko04622	RIG-I-like receptor signaling pathway	2/204 0.980392156862745%	70/8811 0.794461468618772%	0.484834	1	https:\\www.genome.jp\dbget-bin\www_bget?map04622
ko00982	Drug metabolism - cytochrome P450	2/204 0.980392156862745%	71/8811 0.805810918170469%	0.492322	1	https:\\www.genome.jp\dbget-bin\www_bget?map00982
ko01523	Antifolate resistance	1/204 0.490196078431373%	29/8811 0.329134036999206%	0.493597	1	https:\\www.genome.jp\dbget-bin\www_bget?map01523
ko03020	RNA polymerase	1/204 0.490196078431373%	29/8811 0.329134036999206%	0.493597	1	https:\\www.genome.jp\dbget-bin\www_bget?map03020
ko04510	Focal adhesion	5/204 2.45098039215686%	201/8811 2.28123935989105%	0.499602	1	https:\\www.genome.jp\dbget-bin\www_bget?map04510
ko00980	Metabolism of xenobiotics by cytochrome P450	2/204 0.980392156862745%	73/8811 0.828509817273862%	0.50709	1	https:\\www.genome.jp\dbget-bin\www_bget?map00980
ko05320	Autoimmune thyroid disease	2/204 0.980392156862745%	73/8811 0.828509817273862%	0.50709	1	https:\\www.genome.jp\dbget-bin\www_bget?map05320
ko04670	Leukocyte transendothelial migration	3/204 1.47058823529412%	117/8811 1.32788559754852%	0.511714	1	https:\\www.genome.jp\dbget-bin\www_bget?map04670
ko04060	Cytokine-cytokine receptor interaction	7/204 3.43137254901961%	291/8811 3.30268981954375%	0.513691	1	https:\\www.genome.jp\dbget-bin\www_bget?map04060
ko04917	Prolactin signaling pathway	2/204 0.980392156862745%	74/8811 0.839859266825559%	0.514369	1	https:\\www.genome.jp\dbget-bin\www_bget?map04917
ko00410	beta-Alanine metabolism	1/204 0.490196078431373%	31/8811 0.351832936102599%	0.516852	1	https:\\www.genome.jp\dbget-bin\www_bget?map00410
ko05205	Proteoglycans in cancer	5/204 2.45098039215686%	205/8811 2.32663715809783%	0.517119	1	https:\\www.genome.jp\dbget-bin\www_bget?map05205
ko05100	Bacterial invasion of epithelial cells	2/204 0.980392156862745%	75/8811 0.851208716377256%	0.521578	1	https:\\www.genome.jp\dbget-bin\www_bget?map05100
ko05161	Hepatitis B	4/204 1.96078431372549%	163/8811 1.84996027692657%	0.524491	1	https:\\www.genome.jp\dbget-bin\www_bget?map05161
ko00052	Galactose metabolism	1/204 0.490196078431373%	32/8811 0.363182385654296%	0.528078	1	https:\\www.genome.jp\dbget-bin\www_bget?map00052
ko05133	Pertussis	2/204 0.980392156862745%	77/8811 0.873907615480649%	0.535779	1	https:\\www.genome.jp\dbget-bin\www_bget?map05133
ko01230	Biosynthesis of amino acids	2/204 0.980392156862745%	78/8811 0.885257065032346%	0.542771	1	https:\\www.genome.jp\dbget-bin\www_bget?map01230
ko00640	Propanoate metabolism	1/204 0.490196078431373%	34/8811 0.385881284757689%	0.549757	1	https:\\www.genome.jp\dbget-bin\www_bget?map00640
ko00500	Starch and sucrose metabolism	1/204 0.490196078431373%	34/8811 0.385881284757689%	0.549757	1	https:\\www.genome.jp\dbget-bin\www_bget?map00500
ko03018	RNA degradation	2/204 0.980392156862745%	82/8811 0.930654863239133%	0.570006	1	https:\\www.genome.jp\dbget-bin\www_bget?map03018
ko05416	Viral myocarditis	2/204 0.980392156862745%	82/8811 0.930654863239133%	0.570006	1	https:\\www.genome.jp\dbget-bin\www_bget?map05416
ko00051	Fructose and mannose metabolism	1/204 0.490196078431373%	36/8811 0.408580183861083%	0.570444	1	https:\\www.genome.jp\dbget-bin\www_bget?map00051
ko05165	Human papillomavirus infection	8/204 3.92156862745098%	352/8811 3.99500624219725%	0.572783	1	https:\\www.genome.jp\dbget-bin\www_bget?map05165
ko04926	Relaxin signaling pathway	3/204 1.47058823529412%	129/8811 1.46407899216888%	0.578049	1	https:\\www.genome.jp\dbget-bin\www_bget?map04926
ko05143	African trypanosomiasis	1/204 0.490196078431373%	37/8811 0.41992963341278%	0.58043	1	https:\\www.genome.jp\dbget-bin\www_bget?map05143
ko04960	Aldosterone-regulated sodium reabsorption	1/204 0.490196078431373%	38/8811 0.431279082964476%	0.590186	1	https:\\www.genome.jp\dbget-bin\www_bget?map04960
ko04218	Cellular senescence	4/204 1.96078431372549%	178/8811 2.02020202020202%	0.59448	1	https:\\www.genome.jp\dbget-bin\www_bget?map04218
ko04540	Gap junction	2/204 0.980392156862745%	86/8811 0.97605266144592%	0.596055	1	https:\\www.genome.jp\dbget-bin\www_bget?map04540
ko04970	Salivary secretion	2/204 0.980392156862745%	86/8811 0.97605266144592%	0.596055	1	https:\\www.genome.jp\dbget-bin\www_bget?map04970
ko05169	Epstein-Barr virus infection	5/204 2.45098039215686%	225/8811 2.55362614913177%	0.600434	1	https:\\www.genome.jp\dbget-bin\www_bget?map05169
ko05323	Rheumatoid arthritis	2/204 0.980392156862745%	87/8811 0.987402110997617%	0.60238	1	https:\\www.genome.jp\dbget-bin\www_bget?map05323
ko05135	Yersinia infection	3/204 1.47058823529412%	134/8811 1.52082623992736%	0.603979	1	https:\\www.genome.jp\dbget-bin\www_bget?map05135
ko05235	PD-L1 expression and PD-1 checkpoint pathway in cancer	2/204 0.980392156862745%	88/8811 0.998751560549313%	0.608632	1	https:\\www.genome.jp\dbget-bin\www_bget?map05235
ko05210	Colorectal cancer	2/204 0.980392156862745%	88/8811 0.998751560549313%	0.608632	1	https:\\www.genome.jp\dbget-bin\www_bget?map05210
ko04216	Ferroptosis	1/204 0.490196078431373%	40/8811 0.45397798206787%	0.609024	1	https:\\www.genome.jp\dbget-bin\www_bget?map04216
ko00260	Glycine, serine and threonine metabolism	1/204 0.490196078431373%	40/8811 0.45397798206787%	0.609024	1	https:\\www.genome.jp\dbget-bin\www_bget?map00260
ko05033	Nicotine addiction	1/204 0.490196078431373%	40/8811 0.45397798206787%	0.609024	1	https:\\www.genome.jp\dbget-bin\www_bget?map05033
ko04371	Apelin signaling pathway	3/204 1.47058823529412%	136/8811 1.54352513903076%	0.614053	1	https:\\www.genome.jp\dbget-bin\www_bget?map04371
ko04727	GABAergic synapse	2/204 0.980392156862745%	89/8811 1.01010101010101%	0.614808	1	https:\\www.genome.jp\dbget-bin\www_bget?map04727
ko03440	Homologous recombination	1/204 0.490196078431373%	41/8811 0.465327431619566%	0.618118	1	https:\\www.genome.jp\dbget-bin\www_bget?map03440
ko04912	GnRH signaling pathway	2/204 0.980392156862745%	90/8811 1.02145045965271%	0.62091	1	https:\\www.genome.jp\dbget-bin\www_bget?map04912
ko05032	Morphine addiction	2/204 0.980392156862745%	91/8811 1.0327999092044%	0.626938	1	https:\\www.genome.jp\dbget-bin\www_bget?map05032
ko04014	Ras signaling pathway	5/204 2.45098039215686%	232/8811 2.63307229599364%	0.627634	1	https:\\www.genome.jp\dbget-bin\www_bget?map04014
ko04910	Insulin signaling pathway	3/204 1.47058823529412%	139/8811 1.57757348768585%	0.628842	1	https:\\www.genome.jp\dbget-bin\www_bget?map04910
ko00514	Other types of O-glycan biosynthesis	1/204 0.490196078431373%	43/8811 0.48802633072296%	0.635678	1	https:\\www.genome.jp\dbget-bin\www_bget?map00514
ko05222	Small cell lung cancer	2/204 0.980392156862745%	93/8811 1.0554988083078%	0.638771	1	https:\\www.genome.jp\dbget-bin\www_bget?map05222
ko00620	Pyruvate metabolism	1/204 0.490196078431373%	44/8811 0.499375780274657%	0.644154	1	https:\\www.genome.jp\dbget-bin\www_bget?map00620
ko04062	Chemokine signaling pathway	4/204 1.96078431372549%	191/8811 2.16774486437408%	0.649975	1	https:\\www.genome.jp\dbget-bin\www_bget?map04062
ko05224	Breast cancer	3/204 1.47058823529412%	147/8811 1.66836908409942%	0.666355	1	https:\\www.genome.jp\dbget-bin\www_bget?map05224
ko05231	Choline metabolism in cancer	2/204 0.980392156862745%	98/8811 1.11224605606628%	0.667066	1	https:\\www.genome.jp\dbget-bin\www_bget?map05231
ko05215	Prostate cancer	2/204 0.980392156862745%	99/8811 1.12359550561798%	0.672507	1	https:\\www.genome.jp\dbget-bin\www_bget?map05215
ko04930	Type II diabetes mellitus	1/204 0.490196078431373%	48/8811 0.544773578481444%	0.676142	1	https:\\www.genome.jp\dbget-bin\www_bget?map04930
ko05226	Gastric cancer	3/204 1.47058823529412%	150/8811 1.70241743275451%	0.679695	1	https:\\www.genome.jp\dbget-bin\www_bget?map05226
ko04925	Aldosterone synthesis and secretion	2/204 0.980392156862745%	102/8811 1.15764385427307%	0.688399	1	https:\\www.genome.jp\dbget-bin\www_bget?map04925
ko00591	Linoleic acid metabolism	1/204 0.490196078431373%	50/8811 0.567472477584837%	0.691046	1	https:\\www.genome.jp\dbget-bin\www_bget?map00591
ko00510	N-Glycan biosynthesis	1/204 0.490196078431373%	50/8811 0.567472477584837%	0.691046	1	https:\\www.genome.jp\dbget-bin\www_bget?map00510
ko00600	Sphingolipid metabolism	1/204 0.490196078431373%	50/8811 0.567472477584837%	0.691046	1	https:\\www.genome.jp\dbget-bin\www_bget?map00600
ko05142	Chagas disease	2/204 0.980392156862745%	103/8811 1.16899330382476%	0.693555	1	https:\\www.genome.jp\dbget-bin\www_bget?map05142
ko05132	Salmonella infection	5/204 2.45098039215686%	251/8811 2.84871183747588%	0.695632	1	https:\\www.genome.jp\dbget-bin\www_bget?map05132
ko04922	Glucagon signaling pathway	2/204 0.980392156862745%	104/8811 1.18034275337646%	0.69864	1	https:\\www.genome.jp\dbget-bin\www_bget?map04922
ko04390	Hippo signaling pathway	3/204 1.47058823529412%	157/8811 1.78186357961639%	0.709284	1	https:\\www.genome.jp\dbget-bin\www_bget?map04390
ko04151	PI3K-Akt signaling pathway	7/204 3.43137254901961%	355/8811 4.02905459085234%	0.720923	1	https:\\www.genome.jp\dbget-bin\www_bget?map04151
ko04015	Rap1 signaling pathway	4/204 1.96078431372549%	213/8811 2.41743275451141%	0.731887	1	https:\\www.genome.jp\dbget-bin\www_bget?map04015
ko04625	C-type lectin receptor signaling pathway	2/204 0.980392156862745%	112/8811 1.27113834979004%	0.736855	1	https:\\www.genome.jp\dbget-bin\www_bget?map04625
ko04725	Cholinergic synapse	2/204 0.980392156862745%	112/8811 1.27113834979004%	0.736855	1	https:\\www.genome.jp\dbget-bin\www_bget?map04725
ko04066	HIF-1 signaling pathway	2/204 0.980392156862745%	113/8811 1.28248779934173%	0.741331	1	https:\\www.genome.jp\dbget-bin\www_bget?map04066
ko04530	Tight junction	3/204 1.47058823529412%	166/8811 1.88400862558166%	0.744204	1	https:\\www.genome.jp\dbget-bin\www_bget?map04530
ko04972	Pancreatic secretion	2/204 0.980392156862745%	114/8811 1.29383724889343%	0.745743	1	https:\\www.genome.jp\dbget-bin\www_bget?map04972
ko04310	Wnt signaling pathway	3/204 1.47058823529412%	167/8811 1.89535807513336%	0.747871	1	https:\\www.genome.jp\dbget-bin\www_bget?map04310
ko04650	Natural killer cell mediated cytotoxicity	2/204 0.980392156862745%	116/8811 1.31653614799682%	0.754373	1	https:\\www.genome.jp\dbget-bin\www_bget?map04650
ko04330	Notch signaling pathway	1/204 0.490196078431373%	60/8811 0.680966973101805%	0.755928	1	https:\\www.genome.jp\dbget-bin\www_bget?map04330
ko04961	Endocrine and other factor-regulated calcium reabsorption	1/204 0.490196078431373%	61/8811 0.692316422653501%	0.761617	1	https:\\www.genome.jp\dbget-bin\www_bget?map04961
ko05321	Inflammatory bowel disease	1/204 0.490196078431373%	62/8811 0.703665872205198%	0.767175	1	https:\\www.genome.jp\dbget-bin\www_bget?map05321
ko05164	Influenza A	3/204 1.47058823529412%	173/8811 1.96345477244354%	0.769003	1	https:\\www.genome.jp\dbget-bin\www_bget?map05164
ko04929	GnRH secretion	1/204 0.490196078431373%	63/8811 0.715015321756895%	0.772604	1	https:\\www.genome.jp\dbget-bin\www_bget?map04929
ko01200	Carbon metabolism	2/204 0.980392156862745%	121/8811 1.37328339575531%	0.774855	1	https:\\www.genome.jp\dbget-bin\www_bget?map01200
ko04664	Fc epsilon RI signaling pathway	1/204 0.490196078431373%	66/8811 0.749063670411985%	0.788146	1	https:\\www.genome.jp\dbget-bin\www_bget?map04664
ko03013	RNA transport	3/204 1.47058823529412%	179/8811 2.03155146975372%	0.788678	1	https:\\www.genome.jp\dbget-bin\www_bget?map03013
ko05152	Tuberculosis	3/204 1.47058823529412%	180/8811 2.04290091930541%	0.791819	1	https:\\www.genome.jp\dbget-bin\www_bget?map05152
ko05230	Central carbon metabolism in cancer	1/204 0.490196078431373%	68/8811 0.771762569515378%	0.797915	1	https:\\www.genome.jp\dbget-bin\www_bget?map05230
ko05031	Amphetamine addiction	1/204 0.490196078431373%	69/8811 0.783112019067075%	0.80263	1	https:\\www.genome.jp\dbget-bin\www_bget?map05031
ko04520	Adherens junction	1/204 0.490196078431373%	71/8811 0.805810918170469%	0.811735	1	https:\\www.genome.jp\dbget-bin\www_bget?map04520
ko04920	Adipocytokine signaling pathway	1/204 0.490196078431373%	71/8811 0.805810918170469%	0.811735	1	https:\\www.genome.jp\dbget-bin\www_bget?map04920
ko05200	Pathways in cancer	10/204 4.90196078431373%	542/8811 6.15140165701963%	0.813854	1	https:\\www.genome.jp\dbget-bin\www_bget?map05200
ko04728	Dopaminergic synapse	2/204 0.980392156862745%	132/8811 1.49812734082397%	0.814745	1	https:\\www.genome.jp\dbget-bin\www_bget?map04728
ko04927	Cortisol synthesis and secretion	1/204 0.490196078431373%	72/8811 0.817160367722165%	0.816129	1	https:\\www.genome.jp\dbget-bin\www_bget?map04927
ko05223	Non-small cell lung cancer	1/204 0.490196078431373%	72/8811 0.817160367722165%	0.816129	1	https:\\www.genome.jp\dbget-bin\www_bget?map05223
ko05214	Glioma	1/204 0.490196078431373%	74/8811 0.839859266825559%	0.824614	1	https:\\www.genome.jp\dbget-bin\www_bget?map05214
ko04918	Thyroid hormone synthesis	1/204 0.490196078431373%	74/8811 0.839859266825559%	0.824614	1	https:\\www.genome.jp\dbget-bin\www_bget?map04918
ko00230	Purine metabolism	2/204 0.980392156862745%	136/8811 1.54352513903076%	0.827617	1	https:\\www.genome.jp\dbget-bin\www_bget?map00230
ko04971	Gastric acid secretion	1/204 0.490196078431373%	75/8811 0.851208716377256%	0.828709	1	https:\\www.genome.jp\dbget-bin\www_bget?map04971
ko04924	Renin secretion	1/204 0.490196078431373%	75/8811 0.851208716377256%	0.828709	1	https:\\www.genome.jp\dbget-bin\www_bget?map04924
ko05212	Pancreatic cancer	1/204 0.490196078431373%	76/8811 0.862558165928952%	0.832709	1	https:\\www.genome.jp\dbget-bin\www_bget?map05212
ko05220	Chronic myeloid leukemia	1/204 0.490196078431373%	76/8811 0.862558165928952%	0.832709	1	https:\\www.genome.jp\dbget-bin\www_bget?map05220
ko04662	B cell receptor signaling pathway	1/204 0.490196078431373%	77/8811 0.873907615480649%	0.836616	1	https:\\www.genome.jp\dbget-bin\www_bget?map04662
ko04550	Signaling pathways regulating pluripotency of stem cells	2/204 0.980392156862745%	140/8811 1.58892293723754%	0.839681	1	https:\\www.genome.jp\dbget-bin\www_bget?map04550
ko01521	EGFR tyrosine kinase inhibitor resistance	1/204 0.490196078431373%	79/8811 0.896606514584043%	0.844159	1	https:\\www.genome.jp\dbget-bin\www_bget?map01521
ko04270	Vascular smooth muscle contraction	2/204 0.980392156862745%	143/8811 1.62297128589263%	0.848225	1	https:\\www.genome.jp\dbget-bin\www_bget?map04270
ko04621	NOD-like receptor signaling pathway	3/204 1.47058823529412%	203/8811 2.30393825899444%	0.853983	1	https:\\www.genome.jp\dbget-bin\www_bget?map04621
ko04012	ErbB signaling pathway	1/204 0.490196078431373%	84/8811 0.953353762342526%	0.861536	1	https:\\www.genome.jp\dbget-bin\www_bget?map04012
ko04072	Phospholipase D signaling pathway	2/204 0.980392156862745%	149/8811 1.69106798320281%	0.864087	1	https:\\www.genome.jp\dbget-bin\www_bget?map04072
ko04658	Th1 and Th2 cell differentiation	1/204 0.490196078431373%	88/8811 0.998751560549313%	0.874038	1	https:\\www.genome.jp\dbget-bin\www_bget?map04658
ko04024	cAMP signaling pathway	3/204 1.47058823529412%	215/8811 2.4401316536148%	0.879517	1	https:\\www.genome.jp\dbget-bin\www_bget?map04024
ko04150	mTOR signaling pathway	2/204 0.980392156862745%	156/8811 1.77051413006469%	0.880672	1	https:\\www.genome.jp\dbget-bin\www_bget?map04150
ko04666	Fc gamma R-mediated phagocytosis	1/204 0.490196078431373%	92/8811 1.0441493587561%	0.885416	1	https:\\www.genome.jp\dbget-bin\www_bget?map04666
ko04934	Cushing syndrome	2/204 0.980392156862745%	162/8811 1.83861082737487%	0.893385	1	https:\\www.genome.jp\dbget-bin\www_bget?map04934
ko03015	mRNA surveillance pathway	1/204 0.490196078431373%	97/8811 1.10089660651458%	0.898211	1	https:\\www.genome.jp\dbget-bin\www_bget?map03015
ko04916	Melanogenesis	1/204 0.490196078431373%	100/8811 1.13494495516967%	0.905195	1	https:\\www.genome.jp\dbget-bin\www_bget?map04916
ko04660	T cell receptor signaling pathway	1/204 0.490196078431373%	103/8811 1.16899330382476%	0.911701	1	https:\\www.genome.jp\dbget-bin\www_bget?map04660
ko05225	Hepatocellular carcinoma	2/204 0.980392156862745%	174/8811 1.97480422199523%	0.915134	1	https:\\www.genome.jp\dbget-bin\www_bget?map05225
ko05206	MicroRNAs in cancer	4/204 1.96078431372549%	303/8811 3.43888321416411%	0.924967	1	https:\\www.genome.jp\dbget-bin\www_bget?map05206
ko04931	Insulin resistance	1/204 0.490196078431373%	110/8811 1.24843945068664%	0.925207	1	https:\\www.genome.jp\dbget-bin\www_bget?map04931
ko04724	Glutamatergic synapse	1/204 0.490196078431373%	113/8811 1.28248779934173%	0.930346	1	https:\\www.genome.jp\dbget-bin\www_bget?map04724
ko04935	Growth hormone synthesis, secretion and action	1/204 0.490196078431373%	116/8811 1.31653614799682%	0.935133	1	https:\\www.genome.jp\dbget-bin\www_bget?map04935
ko03008	Ribosome biogenesis in eukaryotes	1/204 0.490196078431373%	118/8811 1.33923504710022%	0.938141	1	https:\\www.genome.jp\dbget-bin\www_bget?map03008
ko04919	Thyroid hormone signaling pathway	1/204 0.490196078431373%	120/8811 1.36193394620361%	0.941011	1	https:\\www.genome.jp\dbget-bin\www_bget?map04919
ko04152	AMPK signaling pathway	1/204 0.490196078431373%	123/8811 1.3959822948587%	0.945068	1	https:\\www.genome.jp\dbget-bin\www_bget?map04152
ko05017	Spinocerebellar ataxia	1/204 0.490196078431373%	141/8811 1.60027238678924%	0.964199	1	https:\\www.genome.jp\dbget-bin\www_bget?map05017
ko04080	Neuroactive ligand-receptor interaction	4/204 1.96078431372549%	355/8811 4.02905459085234%	0.967526	1	https:\\www.genome.jp\dbget-bin\www_bget?map04080
ko04261	Adrenergic signaling in cardiomyocytes	1/204 0.490196078431373%	149/8811 1.69106798320281%	0.970411	1	https:\\www.genome.jp\dbget-bin\www_bget?map04261
ko04921	Oxytocin signaling pathway	1/204 0.490196078431373%	153/8811 1.7364657814096%	0.973102	1	https:\\www.genome.jp\dbget-bin\www_bget?map04921
ko04020	Calcium signaling pathway	2/204 0.980392156862745%	239/8811 2.71251844285552%	0.976619	1	https:\\www.genome.jp\dbget-bin\www_bget?map04020
ko05160	Hepatitis C	1/204 0.490196078431373%	165/8811 1.87265917602996%	0.979799	1	https:\\www.genome.jp\dbget-bin\www_bget?map05160
ko04022	cGMP-PKG signaling pathway	1/204 0.490196078431373%	171/8811 1.94075587334014%	0.982496	1	https:\\www.genome.jp\dbget-bin\www_bget?map04022
ko04810	Regulation of actin cytoskeleton	1/204 0.490196078431373%	220/8811 2.49687890137328%	0.99459	1	https:\\www.genome.jp\dbget-bin\www_bget?map04810
ko04740	Olfactory transduction	1/204 0.490196078431373%	1154/8811 13.097264782658%	1	1	https:\\www.genome.jp\dbget-bin\www_bget?map04740
