# Supplementary material for: Transcriptomic Profiling Reveals Gene Expression Changes in Mouse Liver Tissue During Alveolar Echinococcosis
Source: Genes (Basel). 2025 Jul 18;16(7):839. doi: 10.3390/genes16070839 (PMC12294577; doi:10.3390/genes16070839)
Supplement: Supplementary file 1 [file genes-16-00839-s001.zip › Supplementary Table S2.xlsx]

## Sheet: Sheet1
Table S2 Summary of transcriptome sequencing data results
Sample	Clean Reads	Clean Base(G)	Error Rate(%)	Q30(%)	GC Content(%)	Reads mapped
control-1-1	42789958	6.42	0.03	93.76	49.15	40727352(95.18%)
control-1-2	44323232	6.65	0.03	93.92	49.63	42160317(95.12%)
control-1-3	45845286	6.88	0.03	93.92	49.16	43658151(95.23%)
control-1-4	43312936	6.5	0.03	93.61	49.37	41269288(95.28%)
control-2-1	43995300	6.6	0.03	93.82	48.72	42159090(95.83%)
control-2-2	49862746	7.48	0.03	93.86	48.3	47920412(96.10%)
control-2-3	42757742	6.41	0.03	93.77	48.14	40902391(95.66%)
control-2-4	44558698	6.68	0.03	93.41	47.54	42664585(95.75%)
control-3-1	44234002	6.64	0.03	93.65	49.47	42177632(95.35%)
control-3-2	44411568	6.66	0.03	93.87	48.98	42543793(95.79%)
control-3-3	43551794	6.53	0.03	93.48	49.11	41563511(95.43%)
control-3-4	43699484	6.55	0.03	93.64	48.63	41453819(94.86%)
control-4-1	45082490	6.76	0.03	93.81	50.05	42896775(95.15%)
control-4-2	45016432	6.75	0.03	93.59	49.92	42623055(94.68%)
control-4-3	42412630	6.36	0.03	93.64	49.61	40459125(95.39%)
control-4-4	43414896	6.51	0.03	93.49	50.28	40920337(94.25%)
Treat-1-1	44037128	6.61	0.03	93.79	49.49	41568190(94.39%)
Treat-1-2	44527664	6.68	0.03	93.9	48.39	42236998(94.86%)
Treat-1-3	49668712	7.45	0.03	93.46	49.27	47522901(95.68%)
Treat-1-4	42296798	6.34	0.03	93.45	49.21	40038827(94.66%)
Treat-2-1	45993592	6.9	0.03	93.8	49.12	43476005(94.53%)
Treat-2-2	43643346	6.55	0.03	93.81	48.59	41433282(94.94%)
Treat-2-3	45846184	6.88	0.03	93.52	48.36	43510675(94.91%)
Treat-2-4	43176234	6.48	0.03	93.96	48.42	41072449(95.13%)
Treat-3-1	46539382	6.98	0.03	93.61	49.2	44536311(95.70%)
Treat-3-2	48594816	7.29	0.03	93.78	48.71	46095705(94.86%)
Treat-3-3	43958434	6.59	0.03	93.3	49.45	41484029(94.37%)
Treat-3-4	46673458	7	0.03	92.83	49.27	44418808(95.17%)
Treat-4-1	41829624	6.27	0.03	93.91	48.05	39920508(95.44%)
Treat-4-2	44842112	6.73	0.03	93.34	48.57	42718370(95.26%)
Treat-4-3	46385424	6.96	0.03	93.92	48.05	44132516(95.14%)
Treat-4-4	47925480	7.19	0.03	93.72	48.29	45690902(95.34%)
Sample: Name of the sample; Clean Reads: Number of high-quality reads after filtering the raw data; Clean Bases: Total number of bases in the high-quality reads; Error Rate: Overall sequencing error rate; Q30: Percentage of bases with a Qphred value of at least 30 out of the total bases; GC Content: Percentage of bases in the high-quality reads that are G or C; Reads mapped: Number of reads mappe…
