# Supplementary material for: Transcriptomic Profiling Reveals Gene Expression Changes in Mouse Liver Tissue During Alveolar Echinococcosis
Source: Genes (Basel). 2025 Jul 18;16(7):839. doi: 10.3390/genes16070839 (PMC12294577; doi:10.3390/genes16070839)
Supplement: Supplementary file 1 [file genes-16-00839-s001.zip › Supplementary Table S3.xlsx]

## Sheet: Sheet1
Table S3 DEGs identification at 6 weeks post-inoculation
ID	gene_biotype	gene_name	gene_description	log2FoldChange	pvalue	padj	regulated
ENSMUSG00000068240	protein_coding	Gm11808	predicted gene 11808 [Source:MGI Symbol%3BAcc:MGI:3649356]	1.60613	3.24151e-14	4.15075e-10	up
ENSMUSG00000040809	protein_coding	Chil3	chitinase-like 3 [Source:MGI Symbol%3BAcc:MGI:1330860]	5.98376	6.04475e-08	0.000387015	up
ENSMUSG00000038418	protein_coding	Egr1	early growth response 1 [Source:MGI Symbol%3BAcc:MGI:95295]	-3.50321	1.11535e-07	0.000434443	down
ENSMUSG00000061825	protein_coding	Ces2c	carboxylesterase 2C [Source:MGI Symbol%3BAcc:MGI:2385905]	-1.07052	1.72296e-06	0.00220626	down
ENSMUSG00000076609	IG_C_gene	Igkc	immunoglobulin kappa constant [Source:MGI Symbol%3BAcc:MGI:96495]	1.01272	2.8112e-06	0.00299978	up
ENSMUSG00000052837	protein_coding	Junb	jun B proto-oncogene [Source:MGI Symbol%3BAcc:MGI:96647]	-1.21044	4.48418e-06	0.00441692	down
ENSMUSG00000025359	protein_coding	Pmel	premelanosome protein [Source:MGI Symbol%3BAcc:MGI:98301]	-2.62003	5.4735e-06	0.0050063	down
ENSMUSG00000031016	protein_coding	Wee1	WEE 1 homolog 1 (S. pombe) [Source:MGI Symbol%3BAcc:MGI:103075]	-1.386	9.15308e-06	0.00732533	down
ENSMUSG00000038754	protein_coding	Elovl3	elongation of very long chain fatty acids (FEN1/Elo2%2C SUR4/Elo3%2C yeast)-like 3 [Source:MGI Symbol%3BAcc:MGI:1195976]	-1.4204	1.50696e-05	0.0113509	down
ENSMUSG00000076614	IG_C_gene	Ighg1	immunoglobulin heavy constant gamma 1 (G1m marker) [Source:MGI Symbol%3BAcc:MGI:96446]	2.98582	1.85451e-05	0.0131583	up
ENSMUSG00000036744	protein_coding	Olfr701	olfactory receptor 701 [Source:MGI Symbol%3BAcc:MGI:3030535]	-5.14026	1.99169e-05	0.0131583	down
ENSMUSG00000022508	protein_coding	Bcl6	B cell leukemia/lymphoma 6 [Source:MGI Symbol%3BAcc:MGI:107187]	-1.07621	2.22739e-05	0.0135818	down
ENSMUSG00000072596	protein_coding	Ear2	eosinophil-associated%2C ribonuclease A family%2C member 2 [Source:MGI Symbol%3BAcc:MGI:108020]	2.37458	2.72158e-05	0.0150354	up
ENSMUSG00000028957	protein_coding	Per3	period circadian clock 3 [Source:MGI Symbol%3BAcc:MGI:1277134]	-1.43083	7.47688e-05	0.0317915	down
ENSMUSG00000028715	protein_coding	Cyp4a14	cytochrome P450%2C family 4%2C subfamily a%2C polypeptide 14 [Source:MGI Symbol%3BAcc:MGI:1096550]	-5.6437	0.000105078	0.0384434	down
ENSMUSG00000043924	protein_coding	Ncmap	noncompact myelin associated protein [Source:MGI Symbol%3BAcc:MGI:2444888]	-5.23408	0.000110919	0.0394534	down
ENSMUSG00000057143	protein_coding	Trim12c	tripartite motif-containing 12C [Source:MGI Symbol%3BAcc:MGI:4821183]	1.04734	0.000138499	0.045483	up
ENSMUSG00000032715	protein_coding	Trib3	tribbles pseudokinase 3 [Source:MGI Symbol%3BAcc:MGI:1345675]	-1.2865	0.000138527	0.045483	down
