# Supplementary material for: Transcriptomic Profiling Reveals Gene Expression Changes in Mouse Liver Tissue During Alveolar Echinococcosis
Source: Genes (Basel). 2025 Jul 18;16(7):839. doi: 10.3390/genes16070839 (PMC12294577; doi:10.3390/genes16070839)
Supplement: Supplementary file 1 [file genes-16-00839-s001.zip › Supplementary Table S4.xlsx]

## Sheet: Sheet1
Table S4 DEGs identification at at 12 weeks post-inoculation
ID	gene_biotype	gene_name	gene_description	log2FoldChange	pvalue	padj	regulated
ENSMUSG00000015519	protein_coding	2310057J18Rik	RIKEN cDNA 2310057J18 gene [Source:MGI Symbol%3BAcc:MGI:1914969]	24.4717	4.74415e-13	6.11616e-09	up
ENSMUSG00000020581	protein_coding	Agr2	anterior gradient 2 [Source:MGI Symbol%3BAcc:MGI:1344405]	23.6442	2.79808e-12	1.80364e-08	up
ENSMUSG00000076614	IG_C_gene	Ighg1	immunoglobulin heavy constant gamma 1 (G1m marker) [Source:MGI Symbol%3BAcc:MGI:96446]	5.64263	5.82e-09	2.50105e-05	up
ENSMUSG00000026042	protein_coding	Col5a2	collagen%2C type V%2C alpha 2 [Source:MGI Symbol%3BAcc:MGI:88458]	1.96016	1.1911e-07	0.000255927	up
ENSMUSG00000074794	protein_coding	Arrdc3	arrestin domain containing 3 [Source:MGI Symbol%3BAcc:MGI:2145242]	-1.08299	3.03083e-07	0.000538437	down
ENSMUSG00000014542	protein_coding	Clec4f	C-type lectin domain family 4%2C member f [Source:MGI Symbol%3BAcc:MGI:1859834]	-1.16802	6.1938e-07	0.000798505	down
ENSMUSG00000096108	IG_V_gene	Ighv11-2	immunoglobulin heavy variable V11-2 [Source:MGI Symbol%3BAcc:MGI:4947968]	6.01484	9.89093e-07	0.00115813	up
ENSMUSG00000076583	IG_V_gene	Igkv8-24	immunoglobulin kappa chain variable 8-24 [Source:MGI Symbol%3BAcc:MGI:4947958]	8.30747	1.15213e-06	0.00115813	up
ENSMUSG00000024131	protein_coding	Slc3a1	solute carrier family 3%2C member 1 [Source:MGI Symbol%3BAcc:MGI:1195264]	-1.03693	1.17352e-06	0.00115813	down
ENSMUSG00000032915	protein_coding	Adgre4	adhesion G protein-coupled receptor E4 [Source:MGI Symbol%3BAcc:MGI:1196464]	-1.46686	1.4847e-06	0.00115813	down
ENSMUSG00000031271	protein_coding	Serpina7	serine (or cysteine) peptidase inhibitor%2C clade A (alpha-1 antiproteinase%2C antitrypsin)%2C member 7 [Source:MGI Symbol%3BAcc:MGI:3041197]	-1.02577	1.52717e-06	0.00115813	down
ENSMUSG00000031196	protein_coding	F8	coagulation factor VIII [Source:MGI Symbol%3BAcc:MGI:88383]	-1.7652	1.68455e-06	0.00120652	down
ENSMUSG00000044206	protein_coding	Vsig4	V-set and immunoglobulin domain containing 4 [Source:MGI Symbol%3BAcc:MGI:2679720]	-1.41329	2.16133e-06	0.00139319	down
ENSMUSG00000028864	protein_coding	Hgf	hepatocyte growth factor [Source:MGI Symbol%3BAcc:MGI:96079]	-1.69486	2.26992e-06	0.00139352	down
ENSMUSG00000095589	IG_V_gene	Ighv1-55	immunoglobulin heavy variable 1-55 [Source:MGI Symbol%3BAcc:MGI:4439716]	4.45504	2.79656e-06	0.00163878	up
ENSMUSG00000042807	protein_coding	Hecw2	HECT%2C C2 and WW domain containing E3 ubiquitin protein ligase 2 [Source:MGI Symbol%3BAcc:MGI:2685817]	-1.67095	3.582e-06	0.00192413	down
ENSMUSG00000095742	protein_coding	--	--	1.90887	5.77513e-06	0.00286358	up
ENSMUSG00000094345	IG_V_gene	Igkv14-126	immunoglobulin kappa variable 14-126 [Source:MGI Symbol%3BAcc:MGI:3643131]	6.28352	6.03085e-06	0.00287962	up
ENSMUSG00000020532	protein_coding	Acaca	acetyl-Coenzyme A carboxylase alpha [Source:MGI Symbol%3BAcc:MGI:108451]	-1.04687	1.15475e-05	0.00437856	down
ENSMUSG00000047517	protein_coding	Dmbt1	deleted in malignant brain tumors 1 [Source:MGI Symbol%3BAcc:MGI:106210]	12.3668	1.38254e-05	0.00490965	up
ENSMUSG00000047721	protein_coding	Bola2	bolA-like 2 (E. coli) [Source:MGI Symbol%3BAcc:MGI:1913412]	1.09445	1.40907e-05	0.00490965	up
ENSMUSG00000056492	protein_coding	Adgrf5	adhesion G protein-coupled receptor F5 [Source:MGI Symbol%3BAcc:MGI:2182928]	-1.08746	1.46269e-05	0.00496236	down
ENSMUSG00000054342	protein_coding	Kcnn4	potassium intermediate/small conductance calcium-activated channel%2C subfamily N%2C member 4 [Source:MGI Symbol%3BAcc:MGI:1277957]	3.93848	2.00493e-05	0.00631938	up
ENSMUSG00000026069	protein_coding	Il1rl1	interleukin 1 receptor-like 1 [Source:MGI Symbol%3BAcc:MGI:98427]	5.33668	2.14156e-05	0.00631938	up
ENSMUSG00000116097	lncRNA	Gm36738	predicted gene%2C 36738 [Source:MGI Symbol%3BAcc:MGI:5595897]	2.01076	2.18726e-05	0.00631938	up
ENSMUSG00000078139	protein_coding	AK157302	cDNA sequence AK157302 [Source:MGI Symbol%3BAcc:MGI:3574096]	3.91981	3.17352e-05	0.00870489	up
ENSMUSG00000070873	protein_coding	Lilra5	leukocyte immunoglobulin-like receptor%2C subfamily A (with TM domain)%2C member 5 [Source:MGI Symbol%3BAcc:MGI:3647196]	-1.45468	3.45032e-05	0.009267	down
ENSMUSG00000028463	protein_coding	Car9	carbonic anhydrase 9 [Source:MGI Symbol%3BAcc:MGI:2447188]	6.33066	4.08692e-05	0.0107528	up
ENSMUSG00000027358	protein_coding	Bmp2	bone morphogenetic protein 2 [Source:MGI Symbol%3BAcc:MGI:88177]	-1.3164	4.22899e-05	0.0107583	down
ENSMUSG00000025279	protein_coding	Dnase1l3	deoxyribonuclease 1-like 3 [Source:MGI Symbol%3BAcc:MGI:1314633]	-1.46159	4.38065e-05	0.0108606	down
ENSMUSG00000020154	protein_coding	Ptprb	protein tyrosine phosphatase%2C receptor type%2C B [Source:MGI Symbol%3BAcc:MGI:97809]	-1.21896	4.52898e-05	0.0110165	down
ENSMUSG00000112278	lncRNA	Gm30025	predicted gene%2C 30025 [Source:MGI Symbol%3BAcc:MGI:5589184]	1.45302	5.20511e-05	0.0117727	up
ENSMUSG00000041992	protein_coding	Rapgef5	Rap guanine nucleotide exchange factor (GEF) 5 [Source:MGI Symbol%3BAcc:MGI:2444365]	-1.1514	5.41399e-05	0.0120094	down
ENSMUSG00000037344	protein_coding	Slc12a9	solute carrier family 12 (potassium/chloride transporters)%2C member 9 [Source:MGI Symbol%3BAcc:MGI:1933532]	1.01054	6.32809e-05	0.0131583	up
ENSMUSG00000022346	protein_coding	Myc	myelocytomatosis oncogene [Source:MGI Symbol%3BAcc:MGI:97250]	2.1294	6.45888e-05	0.0132171	up
ENSMUSG00000042453	protein_coding	Reln	reelin [Source:MGI Symbol%3BAcc:MGI:103022]	-1.17258	6.92595e-05	0.0139515	down
ENSMUSG00000118661	protein_coding	--	--	9.48329	7.14626e-05	0.0141738	up
ENSMUSG00000062591	protein_coding	Tubb4a	tubulin%2C beta 4A class IVA [Source:MGI Symbol%3BAcc:MGI:107848]	4.70201	9.48052e-05	0.0167844	up
ENSMUSG00000020788	protein_coding	Atp2a3	ATPase%2C Ca++ transporting%2C ubiquitous [Source:MGI Symbol%3BAcc:MGI:1194503]	1.93966	9.63422e-05	0.0167844	up
ENSMUSG00000020695	protein_coding	Mrc2	mannose receptor%2C C type 2 [Source:MGI Symbol%3BAcc:MGI:107818]	3.1966	0.000102677	0.0171943	up
ENSMUSG00000013584	protein_coding	Aldh1a2	aldehyde dehydrogenase family 1%2C subfamily A2 [Source:MGI Symbol%3BAcc:MGI:107928]	4.41825	0.000107263	0.0177041	up
ENSMUSG00000031010	protein_coding	Usp9x	ubiquitin specific peptidase 9%2C X chromosome [Source:MGI Symbol%3BAcc:MGI:894681]	-1.06415	0.000111604	0.0177041	down
ENSMUSG00000026414	protein_coding	Tnnt2	troponin T2%2C cardiac [Source:MGI Symbol%3BAcc:MGI:104597]	4.18834	0.000112608	0.0177041	up
ENSMUSG00000006360	protein_coding	Crip1	cysteine-rich protein 1 (intestinal) [Source:MGI Symbol%3BAcc:MGI:88501]	2.44673	0.000117028	0.0179611	up
ENSMUSG00000004098	protein_coding	Col5a3	collagen%2C type V%2C alpha 3 [Source:MGI Symbol%3BAcc:MGI:1858212]	1.9045	0.000137952	0.02068	up
ENSMUSG00000034593	protein_coding	Myo5a	myosin VA [Source:MGI Symbol%3BAcc:MGI:105976]	3.1465	0.000144443	0.0214042	up
ENSMUSG00000056427	protein_coding	Slit3	slit guidance ligand 3 [Source:MGI Symbol%3BAcc:MGI:1315202]	3.88593	0.000146173	0.0214143	up
ENSMUSG00000001349	protein_coding	Cnn1	calponin 1 [Source:MGI Symbol%3BAcc:MGI:104979]	2.84549	0.000159577	0.0226073	up
ENSMUSG00000034783	protein_coding	Cd207	CD207 antigen [Source:MGI Symbol%3BAcc:MGI:2180021]	-1.96305	0.000168045	0.0230029	down
ENSMUSG00000018830	protein_coding	Myh11	myosin%2C heavy polypeptide 11%2C smooth muscle [Source:MGI Symbol%3BAcc:MGI:102643]	2.001	0.000179446	0.0236063	up
ENSMUSG00000068699	protein_coding	Flnc	filamin C%2C gamma [Source:MGI Symbol%3BAcc:MGI:95557]	4.60483	0.000209961	0.0262798	up
ENSMUSG00000040026	protein_coding	Saa3	serum amyloid A 3 [Source:MGI Symbol%3BAcc:MGI:98223]	5.04282	0.000228304	0.0279634	up
ENSMUSG00000020676	protein_coding	Ccl11	chemokine (C-C motif) ligand 11 [Source:MGI Symbol%3BAcc:MGI:103576]	6.84238	0.000235942	0.0281645	up
ENSMUSG00000071984	protein_coding	Fndc1	fibronectin type III domain containing 1 [Source:MGI Symbol%3BAcc:MGI:1915905]	2.73257	0.000260353	0.0291251	up
ENSMUSG00000022415	protein_coding	Syngr1	synaptogyrin 1 [Source:MGI Symbol%3BAcc:MGI:1328323]	2.821	0.000260563	0.0291251	up
ENSMUSG00000009654	protein_coding	Oit3	oncoprotein induced transcript 3 [Source:MGI Symbol%3BAcc:MGI:1201782]	-1.37235	0.000269596	0.0291883	down
ENSMUSG00000066687	protein_coding	Zbtb16	zinc finger and BTB domain containing 16 [Source:MGI Symbol%3BAcc:MGI:103222]	-1.25827	0.000271687	0.0291883	down
ENSMUSG00000094335	IG_V_gene	Igkv1-117	immunoglobulin kappa variable 1-117 [Source:MGI Symbol%3BAcc:MGI:4439721]	2.12562	0.000275865	0.0293921	up
ENSMUSG00000030724	protein_coding	Cd19	CD19 antigen [Source:MGI Symbol%3BAcc:MGI:88319]	2.47824	0.000302138	0.0311613	up
ENSMUSG00000060032	protein_coding	H2aj	H2J.A histone [Source:MGI Symbol%3BAcc:MGI:3606192]	1.0218	0.00030967	0.0316847	up
ENSMUSG00000024440	protein_coding	Pcdh12	protocadherin 12 [Source:MGI Symbol%3BAcc:MGI:1855700]	-1.2783	0.000355595	0.0349949	down
ENSMUSG00000086841	lncRNA	2410006H16Rik	RIKEN cDNA 2410006H16 gene [Source:MGI Symbol%3BAcc:MGI:1916471]	1.1345	0.000361393	0.0352001	up
ENSMUSG00000047040	protein_coding	Prr15l	proline rich 15-like [Source:MGI Symbol%3BAcc:MGI:2387599]	3.20945	0.000363141	0.0352001	up
ENSMUSG00000047414	protein_coding	Flrt2	fibronectin leucine rich transmembrane protein 2 [Source:MGI Symbol%3BAcc:MGI:3603594]	3.74474	0.000376394	0.0355483	up
ENSMUSG00000076617	IG_C_gene	Ighm	immunoglobulin heavy constant mu [Source:MGI Symbol%3BAcc:MGI:96448]	3.45249	0.000380418	0.0355483	up
ENSMUSG00000020357	protein_coding	Flt4	FMS-like tyrosine kinase 4 [Source:MGI Symbol%3BAcc:MGI:95561]	-1.13068	0.000389512	0.0355483	down
ENSMUSG00000024673	protein_coding	Ms4a1	membrane-spanning 4-domains%2C subfamily A%2C member 1 [Source:MGI Symbol%3BAcc:MGI:88321]	2.17282	0.000391365	0.0355483	up
ENSMUSG00000009185	protein_coding	Ccl8	chemokine (C-C motif) ligand 8 [Source:MGI Symbol%3BAcc:MGI:101878]	5.86855	0.000399762	0.0355483	up
ENSMUSG00000052684	protein_coding	Jun	jun proto-oncogene [Source:MGI Symbol%3BAcc:MGI:96646]	1.33196	0.000401311	0.0355483	up
ENSMUSG00000034634	protein_coding	Ly6d	lymphocyte antigen 6 complex%2C locus D [Source:MGI Symbol%3BAcc:MGI:96881]	2.19294	0.000403726	0.0355483	up
ENSMUSG00000015090	protein_coding	Ptgds	prostaglandin D2 synthase (brain) [Source:MGI Symbol%3BAcc:MGI:99261]	1.34509	0.000405017	0.0355483	up
ENSMUSG00000032011	protein_coding	Thy1	thymus cell antigen 1%2C theta [Source:MGI Symbol%3BAcc:MGI:98747]	1.99566	0.000406694	0.0355483	up
ENSMUSG00000028998	protein_coding	Tomm7	translocase of outer mitochondrial membrane 7 [Source:MGI Symbol%3BAcc:MGI:1913419]	1.04535	0.000439771	0.0377969	up
ENSMUSG00000052133	protein_coding	Sema5b	sema domain%2C seven thrombospondin repeats (type 1 and type 1-like)%2C transmembrane domain (TM) and short cytoplasmic domain%2C (semaphorin) 5B [Source:MGI Symbol%3BAcc:MGI:107555]	1.11588	0.000453897	0.0387526	up
ENSMUSG00000041134	protein_coding	Cyyr1	cysteine and tyrosine-rich protein 1 [Source:MGI Symbol%3BAcc:MGI:2152187]	-1.31432	0.000462637	0.0389825	down
ENSMUSG00000117621	protein_coding	Hspe1-rs1	heat shock protein 1 (chaperonin 10)%2C related sequence 1 [Source:MGI Symbol%3BAcc:MGI:1935159]	1.70262	0.000474529	0.0394385	up
ENSMUSG00000042419	protein_coding	Nfkbil1	nuclear factor of kappa light polypeptide gene enhancer in B cells inhibitor like 1 [Source:MGI Symbol%3BAcc:MGI:1340031]	1.30909	0.000480286	0.0394385	up
ENSMUSG00000020159	protein_coding	Gabrp	gamma-aminobutyric acid (GABA) A receptor%2C pi [Source:MGI Symbol%3BAcc:MGI:2387597]	4.25568	0.000497068	0.0400279	up
ENSMUSG00000021268	lncRNA	Meg3	maternally expressed 3 [Source:MGI Symbol%3BAcc:MGI:1202886]	2.20849	0.000502988	0.0400279	up
ENSMUSG00000035215	protein_coding	Lsm7	LSM7 homolog%2C U6 small nuclear RNA and mRNA degradation associated [Source:MGI Symbol%3BAcc:MGI:1913344]	1.1669	0.000523438	0.0411277	up
ENSMUSG00000020218	protein_coding	Wif1	Wnt inhibitory factor 1 [Source:MGI Symbol%3BAcc:MGI:1344332]	2.92488	0.000533304	0.0411277	up
ENSMUSG00000028464	protein_coding	Tpm2	tropomyosin 2%2C beta [Source:MGI Symbol%3BAcc:MGI:98810]	2.2659	0.000533772	0.0411277	up
ENSMUSG00000068086	protein_coding	Cyp2d9	cytochrome P450%2C family 2%2C subfamily d%2C polypeptide 9 [Source:MGI Symbol%3BAcc:MGI:88606]	1.06608	0.000540718	0.0411277	up
ENSMUSG00000033855	protein_coding	Ston1	stonin 1 [Source:MGI Symbol%3BAcc:MGI:1924307]	-1.16485	0.00056255	0.0419213	down
ENSMUSG00000050994	protein_coding	Adgb	androglobin [Source:MGI Symbol%3BAcc:MGI:3605549]	-2.19099	0.000588516	0.0433377	down
ENSMUSG00000076609	IG_C_gene	Igkc	immunoglobulin kappa constant [Source:MGI Symbol%3BAcc:MGI:96495]	2.6718	0.000589282	0.0433377	up
ENSMUSG00000001918	protein_coding	Slc1a5	solute carrier family 1 (neutral amino acid transporter)%2C member 5 [Source:MGI Symbol%3BAcc:MGI:105305]	2.14361	0.000594163	0.0433377	up
ENSMUSG00000058396	protein_coding	Gpr182	G protein-coupled receptor 182 [Source:MGI Symbol%3BAcc:MGI:109545]	-1.08098	0.000598364	0.0433377	down
ENSMUSG00000005148	protein_coding	Klf5	Kruppel-like factor 5 [Source:MGI Symbol%3BAcc:MGI:1338056]	4.48246	0.000628083	0.0449405	up
ENSMUSG00000024299	protein_coding	Adamts10	a disintegrin-like and metallopeptidase (reprolysin type) with thrombospondin type 1 motif%2C 10 [Source:MGI Symbol%3BAcc:MGI:2449112]	1.1703	0.000718595	0.0484917	up
ENSMUSG00000020460	protein_coding	Rps27a	ribosomal protein S27A [Source:MGI Symbol%3BAcc:MGI:1925544]	1.05964	0.000742737	0.0488539	up
ENSMUSG00000003379	protein_coding	Cd79a	CD79A antigen (immunoglobulin-associated alpha) [Source:MGI Symbol%3BAcc:MGI:101774]	2.08633	0.000767219	0.0495282	up
ENSMUSG00000038007	protein_coding	Acer2	alkaline ceramidase 2 [Source:MGI Symbol%3BAcc:MGI:1920932]	-1.00333	0.000781399	0.0495282	down
ENSMUSG00000054675	protein_coding	Tmem119	transmembrane protein 119 [Source:MGI Symbol%3BAcc:MGI:2385228]	2.85592	0.000802759	0.0495282	up
ENSMUSG00000061232	protein_coding	H2-K1	histocompatibility 2%2C K1%2C K region [Source:MGI Symbol%3BAcc:MGI:95904]	1.34324	0.000817652	0.049822	up
ENSMUSG00000023571	protein_coding	C1qtnf12	C1q and tumor necrosis factor related 12 [Source:MGI Symbol%3BAcc:MGI:1914639]	1.97687	0.000823153	0.049822	up
