# Supplementary material for: Transcriptomic Profiling Reveals Gene Expression Changes in Mouse Liver Tissue During Alveolar Echinococcosis
Source: Genes (Basel). 2025 Jul 18;16(7):839. doi: 10.3390/genes16070839 (PMC12294577; doi:10.3390/genes16070839)
Supplement: Supplementary file 1 [file genes-16-00839-s001.zip › Supplementary Table S5.xlsx]

## Sheet: Sheet1
Table S5 DEGs identification at at 19 weeks post-inoculation
ID	gene_biotype	gene_name	gene_description	log2FoldChange	pvalue	padj	regulated
ENSMUSG00000006731	protein_coding	B4galnt1	beta-1%2C4-N-acetyl-galactosaminyl transferase 1 [Source:MGI Symbol%3BAcc:MGI:1342057]	1.00281	3.3008e-14	4.26133e-10	up
ENSMUSG00000040809	protein_coding	Chil3	chitinase-like 3 [Source:MGI Symbol%3BAcc:MGI:1330860]	6.31499	1.29774e-10	8.37694e-07	up
ENSMUSG00000094345	IG_V_gene	Igkv14-126	immunoglobulin kappa variable 14-126 [Source:MGI Symbol%3BAcc:MGI:3643131]	4.14017	3.23037e-08	0.000139014	up
ENSMUSG00000038894	protein_coding	Irs2	insulin receptor substrate 2 [Source:MGI Symbol%3BAcc:MGI:109334]	-1.27413	9.2814e-08	0.000299557	down
ENSMUSG00000061100	protein_coding	Retnla	resistin like alpha [Source:MGI Symbol%3BAcc:MGI:1888504]	8.93508	3.19704e-07	0.000687896	up
ENSMUSG00000022010	protein_coding	Tsc22d1	TSC22 domain family%2C member 1 [Source:MGI Symbol%3BAcc:MGI:109127]	1.39519	5.48981e-07	0.00101248	up
ENSMUSG00000020038	protein_coding	Cry1	cryptochrome 1 (photolyase-like) [Source:MGI Symbol%3BAcc:MGI:1270841]	-1.01581	8.91726e-07	0.00127913	down
ENSMUSG00000026072	protein_coding	Il1r1	interleukin 1 receptor%2C type I [Source:MGI Symbol%3BAcc:MGI:96545]	1.23808	1.13323e-06	0.001463	up
ENSMUSG00000040026	protein_coding	Saa3	serum amyloid A 3 [Source:MGI Symbol%3BAcc:MGI:98223]	2.08196	2.04237e-06	0.002397	up
ENSMUSG00000006398	protein_coding	Cdc20	cell division cycle 20 [Source:MGI Symbol%3BAcc:MGI:1859866]	2.84	6.3284e-06	0.00596922	up
ENSMUSG00000068747	protein_coding	Sort1	sortilin 1 [Source:MGI Symbol%3BAcc:MGI:1338015]	1.24043	7.78022e-06	0.00596922	up
ENSMUSG00000030222	protein_coding	Rerg	RAS-like%2C estrogen-regulated%2C growth-inhibitor [Source:MGI Symbol%3BAcc:MGI:2665139]	-1.22404	8.31111e-06	0.00596922	down
ENSMUSG00000041431	protein_coding	Ccnb1	cyclin B1 [Source:MGI Symbol%3BAcc:MGI:88302]	4.31199	8.32269e-06	0.00596922	up
ENSMUSG00000019590	protein_coding	Cyb561	cytochrome b-561 [Source:MGI Symbol%3BAcc:MGI:103253]	3.02296	9.69829e-06	0.00658973	up
ENSMUSG00000001403	protein_coding	Ube2c	ubiquitin-conjugating enzyme E2C [Source:MGI Symbol%3BAcc:MGI:1915862]	3.29244	1.39307e-05	0.00823685	up
ENSMUSG00000037725	protein_coding	Ckap2	cytoskeleton associated protein 2 [Source:MGI Symbol%3BAcc:MGI:1931797]	4.34552	1.44056e-05	0.00823685	up
ENSMUSG00000031762	protein_coding	Mt2	metallothionein 2 [Source:MGI Symbol%3BAcc:MGI:97172]	4.4659	1.98853e-05	0.00932526	up
ENSMUSG00000026077	protein_coding	Npas2	neuronal PAS domain protein 2 [Source:MGI Symbol%3BAcc:MGI:109232]	-1.33889	2.02252e-05	0.00932526	down
ENSMUSG00000027762	protein_coding	Sucnr1	succinate receptor 1 [Source:MGI Symbol%3BAcc:MGI:1934135]	-1.4832	2.17949e-05	0.00970249	down
ENSMUSG00000053113	protein_coding	Socs3	suppressor of cytokine signaling 3 [Source:MGI Symbol%3BAcc:MGI:1201791]	1.1431	2.35275e-05	0.00978106	up
ENSMUSG00000019139	protein_coding	Isyna1	myo-inositol 1-phosphate synthase A1 [Source:MGI Symbol%3BAcc:MGI:1919030]	1.09719	2.50019e-05	0.00978106	up
ENSMUSG00000030483	protein_coding	Cyp2b10	cytochrome P450%2C family 2%2C subfamily b%2C polypeptide 10 [Source:MGI Symbol%3BAcc:MGI:88598]	-1.02792	3.63563e-05	0.0130378	down
ENSMUSG00000022883	protein_coding	Robo1	roundabout guidance receptor 1 [Source:MGI Symbol%3BAcc:MGI:1274781]	-1.85399	4.32564e-05	0.0146958	down
ENSMUSG00000017002	protein_coding	Slpi	secretory leukocyte peptidase inhibitor [Source:MGI Symbol%3BAcc:MGI:109297]	2.58659	5.0447e-05	0.0156965	up
ENSMUSG00000026442	protein_coding	Nfasc	neurofascin [Source:MGI Symbol%3BAcc:MGI:104753]	1.5138	5.10654e-05	0.0156965	up
ENSMUSG00000026691	protein_coding	Fmo3	flavin containing monooxygenase 3 [Source:MGI Symbol%3BAcc:MGI:1100496]	-1.1786	5.34537e-05	0.0160485	down
ENSMUSG00000029352	protein_coding	Crybb3	crystallin%2C beta B3 [Source:MGI Symbol%3BAcc:MGI:102717]	3.09691	6.29399e-05	0.0180859	up
ENSMUSG00000071637	protein_coding	Cebpd	CCAAT/enhancer binding protein (C/EBP)%2C delta [Source:MGI Symbol%3BAcc:MGI:103573]	1.35265	6.30414e-05	0.0180859	up
ENSMUSG00000026622	protein_coding	Nek2	NIMA (never in mitosis gene a)-related expressed kinase 2 [Source:MGI Symbol%3BAcc:MGI:109359]	1.94493	6.45565e-05	0.0181179	up
ENSMUSG00000097691	lncRNA	9030616G12Rik	RIKEN cDNA 9030616G12 gene [Source:MGI Symbol%3BAcc:MGI:1924949]	-1.9759	6.87845e-05	0.0186179	down
ENSMUSG00000018339	protein_coding	Gpx3	glutathione peroxidase 3 [Source:MGI Symbol%3BAcc:MGI:105102]	1.15976	8.8356e-05	0.0223662	up
ENSMUSG00000039809	protein_coding	Gabbr2	gamma-aminobutyric acid (GABA) B receptor%2C 2 [Source:MGI Symbol%3BAcc:MGI:2386030]	-1.18001	0.000147277	0.031689	down
ENSMUSG00000027469	protein_coding	Tpx2	TPX2%2C microtubule-associated [Source:MGI Symbol%3BAcc:MGI:1919369]	2.36228	0.000157152	0.032143	up
ENSMUSG00000040405	protein_coding	Havcr1	hepatitis A virus cellular receptor 1 [Source:MGI Symbol%3BAcc:MGI:2159680]	1.27938	0.000178451	0.0349061	up
ENSMUSG00000050335	protein_coding	Lgals3	lectin%2C galactose binding%2C soluble 3 [Source:MGI Symbol%3BAcc:MGI:96778]	1.46118	0.00018482	0.0356123	up
ENSMUSG00000026773	protein_coding	Pfkfb3	6-phosphofructo-2-kinase/fructose-2%2C6-biphosphatase 3 [Source:MGI Symbol%3BAcc:MGI:2181202]	1.43089	0.000201166	0.0381919	up
ENSMUSG00000027715	protein_coding	Ccna2	cyclin A2 [Source:MGI Symbol%3BAcc:MGI:108069]	2.26729	0.000219353	0.0401347	up
ENSMUSG00000018924	protein_coding	Alox15	arachidonate 15-lipoxygenase [Source:MGI Symbol%3BAcc:MGI:87997]	3.71617	0.000220725	0.0401347	up
ENSMUSG00000041468	protein_coding	Gpr12	G-protein coupled receptor 12 [Source:MGI Symbol%3BAcc:MGI:101909]	2.5452	0.000249594	0.0447537	up
ENSMUSG00000031765	protein_coding	Mt1	metallothionein 1 [Source:MGI Symbol%3BAcc:MGI:97171]	2.35945	0.000266705	0.0465291	up
ENSMUSG00000037628	protein_coding	Cdkn3	cyclin-dependent kinase inhibitor 3 [Source:MGI Symbol%3BAcc:MGI:1919641]	5.75425	0.000289604	0.048051	up
ENSMUSG00000030798	protein_coding	Cd37	CD37 antigen [Source:MGI Symbol%3BAcc:MGI:88330]	1.26552	0.000291338	0.048051	up
ENSMUSG00000003484	protein_coding	Cyp4f18	cytochrome P450%2C family 4%2C subfamily f%2C polypeptide 18 [Source:MGI Symbol%3BAcc:MGI:1919304]	2.83515	0.000301184	0.048051	up
ENSMUSG00000067144	protein_coding	Slc22a7	solute carrier family 22 (organic anion transporter)%2C member 7 [Source:MGI Symbol%3BAcc:MGI:1859559]	1.19705	0.000304321	0.048051	up
ENSMUSG00000057933	protein_coding	Gsta2	glutathione S-transferase%2C alpha 2 (Yc2) [Source:MGI Symbol%3BAcc:MGI:95863]	-1.41727	0.000314691	0.048051	down
ENSMUSG00000027331	protein_coding	Knstrn	kinetochore-localized astrin/SPAG5 binding [Source:MGI Symbol%3BAcc:MGI:1289298]	2.24638	0.000320092	0.048051	up
ENSMUSG00000028175	protein_coding	Depdc1a	DEP domain containing 1a [Source:MGI Symbol%3BAcc:MGI:1923381]	4.76091	0.000339983	0.049877	up
