# Supplementary material for: Transcriptomic Profiling Reveals Gene Expression Changes in Mouse Liver Tissue During Alveolar Echinococcosis
Source: Genes (Basel). 2025 Jul 18;16(7):839. doi: 10.3390/genes16070839 (PMC12294577; doi:10.3390/genes16070839)
Supplement: Supplementary file 1 [file genes-16-00839-s001.zip › Supplementary Table S6.xlsx]

## Sheet: Sheet1
Table S6 DEGs identification at at 25 weeks post-inoculation
ID	gene_biotype	gene_name	gene_description	log2FoldChange	pvalue	padj	regulated
ENSMUSG00000021606	protein_coding	Ndufs6	NADH:ubiquinone oxidoreductase core subunit S6 [Source:MGI Symbol%3BAcc:MGI:107932]	-1.50727	6.39898e-23	8.3961e-19	down
ENSMUSG00000020163	protein_coding	Uqcr11	ubiquinol-cytochrome c reductase%2C complex III subunit XI [Source:MGI Symbol%3BAcc:MGI:1913844]	-1.29992	3.96691e-21	2.60249e-17	down
ENSMUSG00000002768	protein_coding	Mea1	male enhanced antigen 1 [Source:MGI Symbol%3BAcc:MGI:96957]	-1.16187	2.14663e-18	7.53798e-15	down
ENSMUSG00000040809	protein_coding	Chil3	chitinase-like 3 [Source:MGI Symbol%3BAcc:MGI:1330860]	5.10203	3.84297e-17	8.40393e-14	up
ENSMUSG00000015092	protein_coding	Edf1	endothelial differentiation-related factor 1 [Source:MGI Symbol%3BAcc:MGI:1891227]	-1.14215	7.25201e-17	1.35934e-13	down
ENSMUSG00000031196	protein_coding	F8	coagulation factor VIII [Source:MGI Symbol%3BAcc:MGI:88383]	1.22185	8.44538e-17	1.38515e-13	up
ENSMUSG00000035031	protein_coding	C8a	complement component 8%2C alpha polypeptide [Source:MGI Symbol%3BAcc:MGI:2668347]	1.29827	1.49478e-16	2.17922e-13	up
ENSMUSG00000037270	protein_coding	4932438A13Rik	RIKEN cDNA 4932438A13 gene [Source:MGI Symbol%3BAcc:MGI:2444631]	1.00014	3.00557e-16	3.9436e-13	up
ENSMUSG00000067071	protein_coding	Hes6	hairy and enhancer of split 6 [Source:MGI Symbol%3BAcc:MGI:1859852]	-1.28784	3.72662e-16	4.30643e-13	down
ENSMUSG00000020219	protein_coding	Timm13	translocase of inner mitochondrial membrane 13 [Source:MGI Symbol%3BAcc:MGI:1353432]	-1.34702	3.93851e-16	4.30643e-13	down
ENSMUSG00000001666	protein_coding	Ddt	D-dopachrome tautomerase [Source:MGI Symbol%3BAcc:MGI:1298381]	-1.18133	8.19803e-16	8.27433e-13	down
ENSMUSG00000112774	lncRNA	Gm36041	predicted gene%2C 36041 [Source:MGI Symbol%3BAcc:MGI:5595200]	1.61734	1.4574e-14	1.19516e-11	up
ENSMUSG00000095742	protein_coding	--	--	-2.2874	3.5046e-14	2.70493e-11	down
ENSMUSG00000028998	protein_coding	Tomm7	translocase of outer mitochondrial membrane 7 [Source:MGI Symbol%3BAcc:MGI:1913419]	-1.53759	5.43096e-14	3.95887e-11	down
ENSMUSG00000033107	protein_coding	Rnf125	ring finger protein 125 [Source:MGI Symbol%3BAcc:MGI:1914914]	2.0758	7.12081e-14	4.67161e-11	up
ENSMUSG00000060032	protein_coding	H2aj	H2J.A histone [Source:MGI Symbol%3BAcc:MGI:3606192]	-1.3737	1.33477e-13	8.3398e-11	down
ENSMUSG00000061100	protein_coding	Retnla	resistin like alpha [Source:MGI Symbol%3BAcc:MGI:1888504]	5.88274	2.32096e-13	1.32406e-10	up
ENSMUSG00000036138	protein_coding	Acaa1a	acetyl-Coenzyme A acyltransferase 1A [Source:MGI Symbol%3BAcc:MGI:2148491]	-1.03977	2.92408e-13	1.53468e-10	down
ENSMUSG00000035372	protein_coding	1810055G02Rik	RIKEN cDNA 1810055G02 gene [Source:MGI Symbol%3BAcc:MGI:1919306]	-1.29174	6.51322e-13	3.05214e-10	down
ENSMUSG00000059278	protein_coding	Naa38	N(alpha)-acetyltransferase 38%2C NatC auxiliary subunit [Source:MGI Symbol%3BAcc:MGI:1925554]	-1.37827	8.76551e-13	3.96594e-10	down
ENSMUSG00000095098	protein_coding	Ccdc85b	coiled-coil domain containing 85B [Source:MGI Symbol%3BAcc:MGI:2147607]	-1.05741	9.63312e-13	4.2132e-10	down
ENSMUSG00000014294	protein_coding	Ndufa2	NADH:ubiquinone oxidoreductase subunit A2 [Source:MGI Symbol%3BAcc:MGI:1343103]	-1.35524	2.00525e-12	7.5174e-10	down
ENSMUSG00000023939	protein_coding	Mrpl14	mitochondrial ribosomal protein L14 [Source:MGI Symbol%3BAcc:MGI:1333864]	-1.01356	2.12288e-12	7.7373e-10	down
ENSMUSG00000022651	protein_coding	Retnlg	resistin like gamma [Source:MGI Symbol%3BAcc:MGI:2667763]	3.39267	3.35756e-12	1.15933e-09	up
ENSMUSG00000022512	protein_coding	Cldn1	claudin 1 [Source:MGI Symbol%3BAcc:MGI:1276109]	1.20987	5.29613e-12	1.67935e-09	up
ENSMUSG00000025323	protein_coding	Sp4	trans-acting transcription factor 4 [Source:MGI Symbol%3BAcc:MGI:107595]	1.7645	5.37556e-12	1.67935e-09	up
ENSMUSG00000034957	protein_coding	Cebpa	CCAAT/enhancer binding protein (C/EBP)%2C alpha [Source:MGI Symbol%3BAcc:MGI:99480]	-1.24029	2.6198e-11	7.16132e-09	down
ENSMUSG00000030747	protein_coding	Dgat2	diacylglycerol O-acyltransferase 2 [Source:MGI Symbol%3BAcc:MGI:1915050]	-1.14429	3.78204e-11	9.92484e-09	down
ENSMUSG00000066687	protein_coding	Zbtb16	zinc finger and BTB domain containing 16 [Source:MGI Symbol%3BAcc:MGI:103222]	-2.01657	4.39673e-11	1.10542e-08	down
ENSMUSG00000078440	protein_coding	Dohh	deoxyhypusine hydroxylase/monooxygenase [Source:MGI Symbol%3BAcc:MGI:1915964]	-1.56575	6.43704e-11	1.53564e-08	down
ENSMUSG00000109511	protein_coding	Nup62	nucleoporin 62 [Source:MGI Symbol%3BAcc:MGI:1351500]	-1.11027	1.2643e-10	2.72795e-08	down
ENSMUSG00000024309	protein_coding	Pfdn6	prefoldin subunit 6 [Source:MGI Symbol%3BAcc:MGI:95908]	-1.02578	1.26823e-10	2.72795e-08	down
ENSMUSG00000004610	protein_coding	Etfb	electron transferring flavoprotein%2C beta polypeptide [Source:MGI Symbol%3BAcc:MGI:106098]	-1.25254	1.94756e-10	3.70347e-08	down
ENSMUSG00000039782	protein_coding	Cpeb2	cytoplasmic polyadenylation element binding protein 2 [Source:MGI Symbol%3BAcc:MGI:2442640]	1.28386	3.46809e-10	6.32011e-08	up
ENSMUSG00000056054	protein_coding	S100a8	S100 calcium binding protein A8 (calgranulin A) [Source:MGI Symbol%3BAcc:MGI:88244]	2.86715	4.14614e-10	7.27084e-08	up
ENSMUSG00000026180	protein_coding	Cxcr2	chemokine (C-X-C motif) receptor 2 [Source:MGI Symbol%3BAcc:MGI:105303]	2.37909	6.86795e-10	1.09896e-07	up
ENSMUSG00000025964	protein_coding	Adam23	a disintegrin and metallopeptidase domain 23 [Source:MGI Symbol%3BAcc:MGI:1345162]	1.40567	7.45832e-10	1.17904e-07	up
ENSMUSG00000015755	protein_coding	Tab2	TGF-beta activated kinase 1/MAP3K7 binding protein 2 [Source:MGI Symbol%3BAcc:MGI:1915902]	1.01144	1.05947e-09	1.61642e-07	up
ENSMUSG00000015478	protein_coding	Rnf5	ring finger protein 5 [Source:MGI Symbol%3BAcc:MGI:1860076]	-1.08588	1.31548e-09	1.89674e-07	down
ENSMUSG00000032484	protein_coding	Ngp	neutrophilic granule protein [Source:MGI Symbol%3BAcc:MGI:105983]	2.74466	1.57436e-09	2.0723e-07	up
ENSMUSG00000002580	protein_coding	Mien1	migration and invasion enhancer 1 [Source:MGI Symbol%3BAcc:MGI:1913678]	-1.35427	1.57938e-09	2.0723e-07	down
ENSMUSG00000054499	protein_coding	Dedd2	death effector domain-containing DNA binding protein 2 [Source:MGI Symbol%3BAcc:MGI:1914629]	-1.18493	1.61281e-09	2.09521e-07	down
ENSMUSG00000048249	protein_coding	Crebrf	CREB3 regulatory factor [Source:MGI Symbol%3BAcc:MGI:1924378]	1.22525	1.69835e-09	2.1635e-07	up
ENSMUSG00000038279	protein_coding	Nop2	NOP2 nucleolar protein [Source:MGI Symbol%3BAcc:MGI:107891]	-1.12844	2.0899e-09	2.56276e-07	down
ENSMUSG00000056071	protein_coding	S100a9	S100 calcium binding protein A9 (calgranulin B) [Source:MGI Symbol%3BAcc:MGI:1338947]	2.52205	2.17499e-09	2.61817e-07	up
ENSMUSG00000026203	protein_coding	Dnajb2	DnaJ heat shock protein family (Hsp40) member B2 [Source:MGI Symbol%3BAcc:MGI:1928739]	-1.10623	2.98814e-09	3.40934e-07	down
ENSMUSG00000043633	protein_coding	Fam221b	family with sequence similarity 221%2C member B [Source:MGI Symbol%3BAcc:MGI:2441678]	-1.08597	3.10516e-09	3.51231e-07	down
ENSMUSG00000034412	protein_coding	Tbc1d10a	TBC1 domain family%2C member 10a [Source:MGI Symbol%3BAcc:MGI:2144164]	-1.21384	3.25882e-09	3.62364e-07	down
ENSMUSG00000054422	protein_coding	Fabp1	fatty acid binding protein 1%2C liver [Source:MGI Symbol%3BAcc:MGI:95479]	-1.60319	3.3641e-09	3.6706e-07	down
ENSMUSG00000048388	protein_coding	Fam171b	family with sequence similarity 171%2C member B [Source:MGI Symbol%3BAcc:MGI:2444579]	3.70265	4.5342e-09	4.68451e-07	up
ENSMUSG00000056501	protein_coding	Cebpb	CCAAT/enhancer binding protein (C/EBP)%2C beta [Source:MGI Symbol%3BAcc:MGI:88373]	-1.13254	5.33666e-09	5.30472e-07	down
ENSMUSG00000015337	protein_coding	Endog	endonuclease G [Source:MGI Symbol%3BAcc:MGI:1261433]	-1.04167	6.344e-09	6.1659e-07	down
ENSMUSG00000020300	protein_coding	Cpeb4	cytoplasmic polyadenylation element binding protein 4 [Source:MGI Symbol%3BAcc:MGI:1914829]	1.27387	7.49036e-09	7.1738e-07	up
ENSMUSG00000074785	protein_coding	Plxnc1	plexin C1 [Source:MGI Symbol%3BAcc:MGI:1890127]	1.08089	8.12239e-09	7.61242e-07	up
ENSMUSG00000027993	protein_coding	Trim2	tripartite motif-containing 2 [Source:MGI Symbol%3BAcc:MGI:1933163]	2.06481	8.74213e-09	8.07785e-07	up
ENSMUSG00000074576	protein_coding	Mocs3	molybdenum cofactor synthesis 3 [Source:MGI Symbol%3BAcc:MGI:1916622]	-1.13436	9.91289e-09	8.9087e-07	down
ENSMUSG00000057729	protein_coding	Prtn3	proteinase 3 [Source:MGI Symbol%3BAcc:MGI:893580]	2.68328	1.08487e-08	9.36487e-07	up
ENSMUSG00000048058	protein_coding	Ldlrad3	low density lipoprotein receptor class A domain containing 3 [Source:MGI Symbol%3BAcc:MGI:2138856]	1.00554	1.12713e-08	9.66607e-07	up
ENSMUSG00000038489	protein_coding	Polr2l	polymerase (RNA) II (DNA directed) polypeptide L [Source:MGI Symbol%3BAcc:MGI:1913741]	-1.14044	1.15395e-08	9.76837e-07	down
ENSMUSG00000040938	protein_coding	Slc16a11	solute carrier family 16 (monocarboxylic acid transporters)%2C member 11 [Source:MGI Symbol%3BAcc:MGI:2663709]	-1.05986	1.28071e-08	1.06356e-06	down
ENSMUSG00000020190	protein_coding	Mknk2	MAP kinase-interacting serine/threonine kinase 2 [Source:MGI Symbol%3BAcc:MGI:894279]	-1.1866	1.48284e-08	1.20101e-06	down
ENSMUSG00000018427	protein_coding	Ypel2	yippee like 2 [Source:MGI Symbol%3BAcc:MGI:1925114]	1.50511	1.59977e-08	1.27216e-06	up
ENSMUSG00000010651	protein_coding	Acaa1b	acetyl-Coenzyme A acyltransferase 1B [Source:MGI Symbol%3BAcc:MGI:3605455]	-1.19436	1.91861e-08	1.43852e-06	down
ENSMUSG00000067847	protein_coding	Romo1	reactive oxygen species modulator 1 [Source:MGI Symbol%3BAcc:MGI:1914317]	-1.21196	2.06281e-08	1.52057e-06	down
ENSMUSG00000060639	protein_coding	H4c9	H4 clustered histone 9 [Source:MGI Symbol%3BAcc:MGI:2448432]	-1.42128	2.24808e-08	1.62072e-06	down
ENSMUSG00000028019	protein_coding	Pdgfc	platelet-derived growth factor%2C C polypeptide [Source:MGI Symbol%3BAcc:MGI:1859631]	1.46143	2.66093e-08	1.88597e-06	up
ENSMUSG00000035828	protein_coding	Pim3	proviral integration site 3 [Source:MGI Symbol%3BAcc:MGI:1355297]	-1.27688	3.18438e-08	2.13465e-06	down
ENSMUSG00000112023	protein_coding	Lilr4b	leukocyte immunoglobulin-like receptor%2C subfamily B%2C member 4B [Source:MGI Symbol%3BAcc:MGI:102702]	1.36853	3.18871e-08	2.13465e-06	up
ENSMUSG00000060636	protein_coding	Rpl35a	ribosomal protein L35A [Source:MGI Symbol%3BAcc:MGI:1928894]	-2.20614	3.22316e-08	2.14675e-06	down
ENSMUSG00000026365	protein_coding	Cfh	complement component factor h [Source:MGI Symbol%3BAcc:MGI:88385]	1.31563	3.5335e-08	2.33808e-06	up
ENSMUSG00000041688	protein_coding	Amot	angiomotin [Source:MGI Symbol%3BAcc:MGI:108440]	1.05833	3.56387e-08	2.33808e-06	up
ENSMUSG00000118663	protein_coding	SPATA5L1	spermatosis associated 5-like 1 [Source:NCBI gene (formerly Entrezgene)%3BAcc:214616]	-1.00637	3.58946e-08	2.34315e-06	down
ENSMUSG00000029657	protein_coding	Hsph1	heat shock 105kDa/110kDa protein 1 [Source:MGI Symbol%3BAcc:MGI:105053]	-1.99861	4.49092e-08	2.74071e-06	down
ENSMUSG00000021624	protein_coding	Cd180	CD180 antigen [Source:MGI Symbol%3BAcc:MGI:1194924]	1.50663	4.62727e-08	2.81085e-06	up
ENSMUSG00000064358	protein_coding	mt-Co3	mitochondrially encoded cytochrome c oxidase III [Source:MGI Symbol%3BAcc:MGI:102502]	1.25799	5.01578e-08	3.0189e-06	up
ENSMUSG00000019971	protein_coding	Cep290	centrosomal protein 290 [Source:MGI Symbol%3BAcc:MGI:2384917]	1.26875	5.32866e-08	3.19258e-06	up
ENSMUSG00000036040	protein_coding	Adamtsl2	ADAMTS-like 2 [Source:MGI Symbol%3BAcc:MGI:1925044]	-1.2775	5.60321e-08	3.3418e-06	down
ENSMUSG00000059824	protein_coding	Dbp	D site albumin promoter binding protein [Source:MGI Symbol%3BAcc:MGI:94866]	-5.38698	5.90757e-08	3.49159e-06	down
ENSMUSG00000059325	protein_coding	Hopx	HOP homeobox [Source:MGI Symbol%3BAcc:MGI:1916782]	-1.09916	6.47033e-08	3.75651e-06	down
ENSMUSG00000020544	protein_coding	Cox11	cytochrome c oxidase assembly protein 11%2C copper chaperone [Source:MGI Symbol%3BAcc:MGI:1917052]	-1.18142	6.62177e-08	3.77758e-06	down
ENSMUSG00000064357	protein_coding	mt-Atp6	mitochondrially encoded ATP synthase 6 [Source:MGI Symbol%3BAcc:MGI:99927]	1.38382	6.75966e-08	3.823e-06	up
ENSMUSG00000087590	lncRNA	Epb41l4aos	erythrocyte membrane protein band 4.1 like 4a%2C opposite strand [Source:MGI Symbol%3BAcc:MGI:1916999]	-1.24672	8.09856e-08	4.46476e-06	down
ENSMUSG00000056612	protein_coding	Ppp1r14b	protein phosphatase 1%2C regulatory inhibitor subunit 14B [Source:MGI Symbol%3BAcc:MGI:107682]	-1.16752	1.01933e-07	5.4814e-06	down
ENSMUSG00000024338	protein_coding	Psmb8	proteasome (prosome%2C macropain) subunit%2C beta type 8 (large multifunctional peptidase 7) [Source:MGI Symbol%3BAcc:MGI:1346527]	-1.17699	1.09503e-07	5.86444e-06	down
ENSMUSG00000105837	lncRNA	Gm35986	predicted gene%2C 35986 [Source:MGI Symbol%3BAcc:MGI:5595145]	-1.95078	1.11611e-07	5.94038e-06	down
ENSMUSG00000005124	protein_coding	Ccn4	cellular communication network factor 4 [Source:MGI Symbol%3BAcc:MGI:1197008]	1.2749	1.16182e-07	6.14606e-06	up
ENSMUSG00000070436	protein_coding	Serpinh1	serine (or cysteine) peptidase inhibitor%2C clade H%2C member 1 [Source:MGI Symbol%3BAcc:MGI:88283]	-1.48949	1.21676e-07	6.36061e-06	down
ENSMUSG00000035215	protein_coding	Lsm7	LSM7 homolog%2C U6 small nuclear RNA and mRNA degradation associated [Source:MGI Symbol%3BAcc:MGI:1913344]	-1.00156	1.32944e-07	6.83681e-06	down
ENSMUSG00000037826	protein_coding	Ppm1k	protein phosphatase 1K (PP2C domain containing) [Source:MGI Symbol%3BAcc:MGI:2442111]	1.04564	1.38231e-07	7.02997e-06	up
ENSMUSG00000033751	protein_coding	Gadd45gip1	growth arrest and DNA-damage-inducible%2C gamma interacting protein 1 [Source:MGI Symbol%3BAcc:MGI:1914947]	-1.05969	1.63576e-07	8.16077e-06	down
ENSMUSG00000029482	protein_coding	Aacs	acetoacetyl-CoA synthetase [Source:MGI Symbol%3BAcc:MGI:1926144]	-1.2956	1.67232e-07	8.24905e-06	down
ENSMUSG00000034591	protein_coding	Slc41a2	solute carrier family 41%2C member 2 [Source:MGI Symbol%3BAcc:MGI:2442940]	1.11976	1.72877e-07	8.43243e-06	up
ENSMUSG00000009633	protein_coding	G0s2	G0/G1 switch gene 2 [Source:MGI Symbol%3BAcc:MGI:1316737]	-1.57019	1.94875e-07	9.19769e-06	down
ENSMUSG00000079492	protein_coding	Gm11127	predicted gene 11127 [Source:MGI Symbol%3BAcc:MGI:3779381]	-1.19577	2.22688e-07	1.04208e-05	down
ENSMUSG00000017737	protein_coding	Mmp9	matrix metallopeptidase 9 [Source:MGI Symbol%3BAcc:MGI:97011]	1.78012	3.23644e-07	1.44933e-05	up
ENSMUSG00000028715	protein_coding	Cyp4a14	cytochrome P450%2C family 4%2C subfamily a%2C polypeptide 14 [Source:MGI Symbol%3BAcc:MGI:1096550]	-5.75922	3.44766e-07	1.52836e-05	down
ENSMUSG00000030357	protein_coding	Fkbp4	FK506 binding protein 4 [Source:MGI Symbol%3BAcc:MGI:95543]	-1.01415	3.52391e-07	1.55681e-05	down
ENSMUSG00000002831	protein_coding	Plin4	perilipin 4 [Source:MGI Symbol%3BAcc:MGI:1929709]	-1.9336	3.93408e-07	1.71492e-05	down
ENSMUSG00000028051	protein_coding	Hcn3	hyperpolarization-activated%2C cyclic nucleotide-gated K+ 3 [Source:MGI Symbol%3BAcc:MGI:1298211]	-1.64787	4.21795e-07	1.80273e-05	down
ENSMUSG00000105909	lncRNA	Gm43189	predicted gene 43189 [Source:MGI Symbol%3BAcc:MGI:5663326]	1.4188	4.59572e-07	1.93271e-05	up
ENSMUSG00000051098	protein_coding	Mblac2	metallo-beta-lactamase domain containing 2 [Source:MGI Symbol%3BAcc:MGI:1920102]	1.20001	5.05758e-07	2.10668e-05	up
ENSMUSG00000005483	protein_coding	Dnajb1	DnaJ heat shock protein family (Hsp40) member B1 [Source:MGI Symbol%3BAcc:MGI:1931874]	-1.52351	5.17686e-07	2.14276e-05	down
ENSMUSG00000066829	protein_coding	Zfp810	zinc finger protein 810 [Source:MGI Symbol%3BAcc:MGI:2384563]	1.33022	5.97309e-07	2.41147e-05	up
ENSMUSG00000090137	protein_coding	Uba52	ubiquitin A-52 residue ribosomal protein fusion product 1 [Source:MGI Symbol%3BAcc:MGI:98887]	-1.5214	6.17575e-07	2.45727e-05	down
ENSMUSG00000055866	protein_coding	Per2	period circadian clock 2 [Source:MGI Symbol%3BAcc:MGI:1195265]	-1.69338	6.23512e-07	2.46419e-05	down
ENSMUSG00000030034	protein_coding	Ino80b	INO80 complex subunit B [Source:MGI Symbol%3BAcc:MGI:1917270]	-1.03067	6.30559e-07	2.48455e-05	down
ENSMUSG00000086841	lncRNA	2410006H16Rik	RIKEN cDNA 2410006H16 gene [Source:MGI Symbol%3BAcc:MGI:1916471]	-1.43602	7.26018e-07	2.79357e-05	down
ENSMUSG00000052234	protein_coding	Epx	eosinophil peroxidase [Source:MGI Symbol%3BAcc:MGI:107569]	4.62453	7.33448e-07	2.81391e-05	up
ENSMUSG00000028010	protein_coding	Gar1	GAR1 ribonucleoprotein [Source:MGI Symbol%3BAcc:MGI:1930948]	-1.15129	7.55899e-07	2.88318e-05	down
ENSMUSG00000019158	protein_coding	Tmem160	transmembrane protein 160 [Source:MGI Symbol%3BAcc:MGI:1916344]	-1.11332	8.52821e-07	3.20627e-05	down
ENSMUSG00000060301	protein_coding	2610008E11Rik	RIKEN cDNA 2610008E11 gene [Source:MGI Symbol%3BAcc:MGI:1919378]	1.04452	9.69908e-07	3.54489e-05	up
ENSMUSG00000091971	protein_coding	Hspa1a	heat shock protein 1A [Source:MGI Symbol%3BAcc:MGI:96244]	-4.80033	9.91184e-07	3.59263e-05	down
ENSMUSG00000026072	protein_coding	Il1r1	interleukin 1 receptor%2C type I [Source:MGI Symbol%3BAcc:MGI:96545]	1.11359	1.10735e-06	3.8849e-05	up
ENSMUSG00000026384	protein_coding	Ptpn4	protein tyrosine phosphatase%2C non-receptor type 4 [Source:MGI Symbol%3BAcc:MGI:1099792]	1.06293	1.11427e-06	3.89875e-05	up
ENSMUSG00000041798	protein_coding	Gck	glucokinase [Source:MGI Symbol%3BAcc:MGI:1270854]	-1.49337	1.16444e-06	4.01014e-05	down
ENSMUSG00000027397	protein_coding	Slc20a1	solute carrier family 20%2C member 1 [Source:MGI Symbol%3BAcc:MGI:108392]	-1.25283	1.17129e-06	4.02318e-05	down
ENSMUSG00000028497	protein_coding	Hacd4	3-hydroxyacyl-CoA dehydratase 4 [Source:MGI Symbol%3BAcc:MGI:1914025]	1.05346	1.27698e-06	4.32954e-05	up
ENSMUSG00000041653	protein_coding	Pnpla3	patatin-like phospholipase domain containing 3 [Source:MGI Symbol%3BAcc:MGI:2151796]	-1.94444	1.31784e-06	4.43368e-05	down
ENSMUSG00000091119	protein_coding	Ccdc152	coiled-coil domain containing 152 [Source:MGI Symbol%3BAcc:MGI:3641617]	1.44035	1.35867e-06	4.53615e-05	up
ENSMUSG00000022554	protein_coding	Hgh1	HGH1 homolog [Source:MGI Symbol%3BAcc:MGI:1930628]	-1.12997	1.36286e-06	4.5386e-05	down
ENSMUSG00000021719	protein_coding	Rgs7bp	regulator of G-protein signalling 7 binding protein [Source:MGI Symbol%3BAcc:MGI:106334]	1.57394	1.66243e-06	5.42604e-05	up
ENSMUSG00000047963	protein_coding	Stbd1	starch binding domain 1 [Source:MGI Symbol%3BAcc:MGI:1261768]	-1.07659	1.68169e-06	5.45175e-05	down
ENSMUSG00000030847	protein_coding	Bag3	BCL2-associated athanogene 3 [Source:MGI Symbol%3BAcc:MGI:1352493]	-1.62548	1.90053e-06	6.06736e-05	down
ENSMUSG00000056091	protein_coding	St3gal5	ST3 beta-galactoside alpha-2%2C3-sialyltransferase 5 [Source:MGI Symbol%3BAcc:MGI:1339963]	-1.25339	2.05551e-06	6.46772e-05	down
ENSMUSG00000079227	protein_coding	Ccr5	chemokine (C-C motif) receptor 5 [Source:MGI Symbol%3BAcc:MGI:107182]	1.34419	2.12132e-06	6.62709e-05	up
ENSMUSG00000110277	protein_coding	Gm45871	predicted gene 45871 [Source:MGI Symbol%3BAcc:MGI:5804986]	1.05964	2.15071e-06	6.68709e-05	up
ENSMUSG00000043681	protein_coding	Fam25c	family with sequence similarity 25%2C member C [Source:MGI Symbol%3BAcc:MGI:1916384]	1.72692	2.27706e-06	6.98807e-05	up
ENSMUSG00000041506	protein_coding	Rrp9	ribosomal RNA processing 9%2C U3 small nucleolar RNA binding protein [Source:MGI Symbol%3BAcc:MGI:2384313]	-1.12863	2.51344e-06	7.51227e-05	down
ENSMUSG00000042737	protein_coding	Dpm3	dolichyl-phosphate mannosyltransferase polypeptide 3 [Source:MGI Symbol%3BAcc:MGI:1915813]	-1.06315	2.57731e-06	7.68566e-05	down
ENSMUSG00000000058	protein_coding	Cav2	caveolin 2 [Source:MGI Symbol%3BAcc:MGI:107571]	1.11103	2.79999e-06	8.20684e-05	up
ENSMUSG00000020140	protein_coding	Lgr5	leucine rich repeat containing G protein coupled receptor 5 [Source:MGI Symbol%3BAcc:MGI:1341817]	1.2019	2.97109e-06	8.58672e-05	up
ENSMUSG00000056025	protein_coding	Clca3a1	chloride channel accessory 3A1 [Source:MGI Symbol%3BAcc:MGI:1316732]	1.3123	3.24535e-06	9.21692e-05	up
ENSMUSG00000024131	protein_coding	Slc3a1	solute carrier family 3%2C member 1 [Source:MGI Symbol%3BAcc:MGI:1195264]	1.04496	3.36845e-06	9.54587e-05	up
ENSMUSG00000035342	protein_coding	Lzts2	leucine zipper%2C putative tumor suppressor 2 [Source:MGI Symbol%3BAcc:MGI:2385095]	-1.04388	3.46325e-06	9.76223e-05	down
ENSMUSG00000032496	protein_coding	Ltf	lactotransferrin [Source:MGI Symbol%3BAcc:MGI:96837]	2.46004	3.8032e-06	0.000104768	up
ENSMUSG00000004100	protein_coding	Ppan	peter pan homolog [Source:MGI Symbol%3BAcc:MGI:2178445]	-1.12975	3.86757e-06	0.000106164	down
ENSMUSG00000022389	protein_coding	Tef	thyrotroph embryonic factor [Source:MGI Symbol%3BAcc:MGI:98663]	-1.56164	3.89724e-06	0.000106755	down
ENSMUSG00000025316	protein_coding	Banp	BTG3 associated nuclear protein [Source:MGI Symbol%3BAcc:MGI:1889023]	-1.56775	4.05177e-06	0.000110297	down
ENSMUSG00000031897	protein_coding	Psmb10	proteasome (prosome%2C macropain) subunit%2C beta type 10 [Source:MGI Symbol%3BAcc:MGI:1096380]	-1.05593	4.33705e-06	0.000116851	down
ENSMUSG00000030413	protein_coding	Pglyrp1	peptidoglycan recognition protein 1 [Source:MGI Symbol%3BAcc:MGI:1345092]	1.97848	4.4452e-06	0.000119275	up
ENSMUSG00000047139	protein_coding	Cd24a	CD24a antigen [Source:MGI Symbol%3BAcc:MGI:88323]	1.66784	4.70703e-06	0.000125786	up
ENSMUSG00000053062	protein_coding	Jam2	junction adhesion molecule 2 [Source:MGI Symbol%3BAcc:MGI:1933820]	1.13821	4.96231e-06	0.000131536	up
ENSMUSG00000041134	protein_coding	Cyyr1	cysteine and tyrosine-rich protein 1 [Source:MGI Symbol%3BAcc:MGI:2152187]	1.05897	5.29224e-06	0.000138326	up
ENSMUSG00000022584	protein_coding	Ly6c2	lymphocyte antigen 6 complex%2C locus C2 [Source:MGI Symbol%3BAcc:MGI:3712069]	1.55836	5.49534e-06	0.000142781	up
ENSMUSG00000035299	protein_coding	Mid1	midline 1 [Source:MGI Symbol%3BAcc:MGI:1100537]	1.26355	6.09411e-06	0.000154963	up
ENSMUSG00000042978	protein_coding	Sbk1	SH3-binding kinase 1 [Source:MGI Symbol%3BAcc:MGI:2135937]	-1.32053	6.21284e-06	0.000156767	down
ENSMUSG00000072949	protein_coding	Acot1	acyl-CoA thioesterase 1 [Source:MGI Symbol%3BAcc:MGI:1349396]	-1.67259	6.93765e-06	0.000171429	down
ENSMUSG00000056962	protein_coding	Jmjd6	jumonji domain containing 6 [Source:MGI Symbol%3BAcc:MGI:1858910]	-1.02306	7.27285e-06	0.000177374	down
ENSMUSG00000018924	protein_coding	Alox15	arachidonate 15-lipoxygenase [Source:MGI Symbol%3BAcc:MGI:87997]	3.12159	7.68816e-06	0.000185776	up
ENSMUSG00000052632	protein_coding	Asap2	ArfGAP with SH3 domain%2C ankyrin repeat and PH domain 2 [Source:MGI Symbol%3BAcc:MGI:2685438]	1.07484	8.11388e-06	0.000194922	up
ENSMUSG00000052726	protein_coding	Kcnt2	potassium channel%2C subfamily T%2C member 2 [Source:MGI Symbol%3BAcc:MGI:3036273]	2.64061	8.52617e-06	0.0002023	up
ENSMUSG00000064360	protein_coding	mt-Nd3	mitochondrially encoded NADH dehydrogenase 3 [Source:MGI Symbol%3BAcc:MGI:102499]	1.20985	9.13954e-06	0.000215683	up
ENSMUSG00000042275	protein_coding	Pelo	pelota mRNA surveillance and ribosome rescue factor [Source:MGI Symbol%3BAcc:MGI:2145154]	-1.51036	9.41416e-06	0.000219792	down
ENSMUSG00000029910	protein_coding	Mad2l1	MAD2 mitotic arrest deficient-like 1 [Source:MGI Symbol%3BAcc:MGI:1860374]	1.10583	9.50485e-06	0.000221515	up
ENSMUSG00000035686	protein_coding	Thrsp	thyroid hormone responsive [Source:MGI Symbol%3BAcc:MGI:109126]	-2.44567	9.93347e-06	0.000229063	down
ENSMUSG00000024924	protein_coding	Vldlr	very low density lipoprotein receptor [Source:MGI Symbol%3BAcc:MGI:98935]	1.06572	1.0277e-05	0.000235743	up
ENSMUSG00000058569	protein_coding	Tmed9	transmembrane p24 trafficking protein 9 [Source:MGI Symbol%3BAcc:MGI:1914761]	-1.04121	1.10795e-05	0.000249783	down
ENSMUSG00000079018	protein_coding	Ly6c1	lymphocyte antigen 6 complex%2C locus C1 [Source:MGI Symbol%3BAcc:MGI:96882]	-2.20454	1.1695e-05	0.00026097	down
ENSMUSG00000072612	lncRNA	Gm10382	predicted gene 10382 [Source:MGI Symbol%3BAcc:MGI:3647829]	-1.97364	1.1925e-05	0.000264305	down
ENSMUSG00000050069	protein_coding	Grem2	gremlin 2%2C DAN family BMP antagonist [Source:MGI Symbol%3BAcc:MGI:1344367]	1.51602	1.21421e-05	0.000266863	up
ENSMUSG00000097164	lncRNA	Cep83os	centrosomal protein 83%2C opposite strand [Source:MGI Symbol%3BAcc:MGI:1914973]	1.33529	1.25263e-05	0.000273473	up
ENSMUSG00000015656	protein_coding	Hspa8	heat shock protein 8 [Source:MGI Symbol%3BAcc:MGI:105384]	-1.07653	1.3545e-05	0.000290873	down
ENSMUSG00000062148	protein_coding	Ear6	eosinophil-associated%2C ribonuclease A family%2C member 6 [Source:MGI Symbol%3BAcc:MGI:1890463]	5.28683	1.45581e-05	0.000308222	up
ENSMUSG00000108371	lncRNA	Gm38832	predicted gene%2C 38832 [Source:MGI Symbol%3BAcc:MGI:5621717]	-3.88599	1.48741e-05	0.000313767	down
ENSMUSG00000042419	protein_coding	Nfkbil1	nuclear factor of kappa light polypeptide gene enhancer in B cells inhibitor like 1 [Source:MGI Symbol%3BAcc:MGI:1340031]	-1.29428	1.50478e-05	0.000316414	down
ENSMUSG00000039585	protein_coding	Myo9a	myosin IXa [Source:MGI Symbol%3BAcc:MGI:107735]	1.07835	1.52803e-05	0.000319765	up
ENSMUSG00000024810	protein_coding	Il33	interleukin 33 [Source:MGI Symbol%3BAcc:MGI:1924375]	1.24445	1.61001e-05	0.000334256	up
ENSMUSG00000041324	protein_coding	Inhba	inhibin beta-A [Source:MGI Symbol%3BAcc:MGI:96570]	1.02071	1.71828e-05	0.000349544	up
ENSMUSG00000033031	protein_coding	Cip2a	cell proliferation regulating inhibitor of protein phosphatase 2A [Source:MGI Symbol%3BAcc:MGI:2146335]	1.84173	1.7579e-05	0.000357049	up
ENSMUSG00000049577	protein_coding	Zfpm1	zinc finger protein%2C multitype 1 [Source:MGI Symbol%3BAcc:MGI:1095400]	-1.06927	1.76182e-05	0.000357293	down
ENSMUSG00000015568	protein_coding	Lpl	lipoprotein lipase [Source:MGI Symbol%3BAcc:MGI:96820]	1.27468	1.81095e-05	0.000366124	up
ENSMUSG00000095589	IG_V_gene	Ighv1-55	immunoglobulin heavy variable 1-55 [Source:MGI Symbol%3BAcc:MGI:4439716]	2.74389	1.88608e-05	0.000376671	up
ENSMUSG00000112873	lncRNA	Gm48877	predicted gene%2C 48877 [Source:MGI Symbol%3BAcc:MGI:6098628]	2.65579	1.90522e-05	0.000379914	up
ENSMUSG00000046006	protein_coding	Gapt	Grb2-binding adaptor%2C transmembrane [Source:MGI Symbol%3BAcc:MGI:3608341]	2.41842	1.92563e-05	0.000383403	up
ENSMUSG00000032718	protein_coding	Mansc1	MANSC domain containing 1 [Source:MGI Symbol%3BAcc:MGI:1914979]	1.13028	2.06698e-05	0.000403725	up
ENSMUSG00000049804	protein_coding	Armcx4	armadillo repeat containing%2C X-linked 4 [Source:MGI Symbol%3BAcc:MGI:2147887]	1.65619	2.1074e-05	0.000410255	up
ENSMUSG00000040740	protein_coding	Slc25a34	solute carrier family 25%2C member 34 [Source:MGI Symbol%3BAcc:MGI:2686215]	-1.32338	2.11726e-05	0.000411565	down
ENSMUSG00000027550	protein_coding	Lrrcc1	leucine rich repeat and coiled-coil domain containing 1 [Source:MGI Symbol%3BAcc:MGI:1918960]	1.23609	2.17704e-05	0.000420133	up
ENSMUSG00000064246	protein_coding	Chil1	chitinase-like 1 [Source:MGI Symbol%3BAcc:MGI:1340899]	1.91846	2.39279e-05	0.000453041	up
ENSMUSG00000027201	protein_coding	Myef2	myelin basic protein expression factor 2%2C repressor [Source:MGI Symbol%3BAcc:MGI:104592]	1.28399	2.56131e-05	0.00047805	up
ENSMUSG00000038357	protein_coding	Camp	cathelicidin antimicrobial peptide [Source:MGI Symbol%3BAcc:MGI:108443]	2.2325	2.71002e-05	0.000500115	up
ENSMUSG00000024966	protein_coding	Stip1	stress-induced phosphoprotein 1 [Source:MGI Symbol%3BAcc:MGI:109130]	-1.06272	3.12804e-05	0.000566111	down
ENSMUSG00000020018	protein_coding	Snrpf	small nuclear ribonucleoprotein polypeptide F [Source:MGI Symbol%3BAcc:MGI:1917128]	-1.24997	3.15618e-05	0.000568849	down
ENSMUSG00000038151	protein_coding	Prdm1	PR domain containing 1%2C with ZNF domain [Source:MGI Symbol%3BAcc:MGI:99655]	1.34524	3.29702e-05	0.000586182	up
ENSMUSG00000027398	protein_coding	Il1b	interleukin 1 beta [Source:MGI Symbol%3BAcc:MGI:96543]	1.32492	3.46568e-05	0.000609751	up
ENSMUSG00000049932	protein_coding	H2ax	H2A.X variant histone [Source:MGI Symbol%3BAcc:MGI:102688]	-1.10862	3.53817e-05	0.000617345	down
ENSMUSG00000029454	protein_coding	Mapkapk5	MAP kinase-activated protein kinase 5 [Source:MGI Symbol%3BAcc:MGI:1333110]	-1.69711	3.75307e-05	0.000647097	down
ENSMUSG00000070284	protein_coding	Gmppb	GDP-mannose pyrophosphorylase B [Source:MGI Symbol%3BAcc:MGI:2660880]	-1.29071	3.86817e-05	0.000664323	down
ENSMUSG00000024730	protein_coding	Ms4a8a	membrane-spanning 4-domains%2C subfamily A%2C member 8A [Source:MGI Symbol%3BAcc:MGI:1927657]	1.25741	4.00601e-05	0.000683522	up
ENSMUSG00000052407	protein_coding	Ccdc171	coiled-coil domain containing 171 [Source:MGI Symbol%3BAcc:MGI:1922152]	1.66954	4.38756e-05	0.000735239	up
ENSMUSG00000097286	lncRNA	Gm26684	predicted gene%2C 26684 [Source:MGI Symbol%3BAcc:MGI:5477178]	1.06202	4.49714e-05	0.000750726	up
ENSMUSG00000029676	protein_coding	Pot1a	protection of telomeres 1A [Source:MGI Symbol%3BAcc:MGI:2141503]	1.00659	4.55532e-05	0.000757545	up
ENSMUSG00000020473	protein_coding	Aebp1	AE binding protein 1 [Source:MGI Symbol%3BAcc:MGI:1197012]	-1.01171	4.58225e-05	0.000760097	down
ENSMUSG00000073791	protein_coding	Efcab7	EF-hand calcium binding domain 7 [Source:MGI Symbol%3BAcc:MGI:2385199]	2.32494	4.92904e-05	0.000808424	up
ENSMUSG00000008668	protein_coding	Rps18	ribosomal protein S18 [Source:MGI Symbol%3BAcc:MGI:98146]	-1.04787	5.05995e-05	0.000822551	down
ENSMUSG00000042063	protein_coding	Zfp386	zinc finger protein 386 (Kruppel-like) [Source:MGI Symbol%3BAcc:MGI:1930708]	1.03189	5.23243e-05	0.000841208	up
ENSMUSG00000047228	protein_coding	A2ml1	alpha-2-macroglobulin like 1 [Source:MGI Symbol%3BAcc:MGI:3039594]	1.88034	5.23792e-05	0.000841208	up
ENSMUSG00000106526	lncRNA	Gm42604	predicted gene 42604 [Source:MGI Symbol%3BAcc:MGI:5662741]	1.51328	5.36844e-05	0.000859016	up
ENSMUSG00000028957	protein_coding	Per3	period circadian clock 3 [Source:MGI Symbol%3BAcc:MGI:1277134]	-2.88911	5.58656e-05	0.000888116	down
ENSMUSG00000052212	protein_coding	Cd177	CD177 antigen [Source:MGI Symbol%3BAcc:MGI:1916141]	2.67329	5.70454e-05	0.00089855	up
ENSMUSG00000049985	protein_coding	Ankrd55	ankyrin repeat domain 55 [Source:MGI Symbol%3BAcc:MGI:1924568]	-1.25613	5.78892e-05	0.00090857	down
ENSMUSG00000022358	protein_coding	Fbxo32	F-box protein 32 [Source:MGI Symbol%3BAcc:MGI:1914981]	1.4739	6.00267e-05	0.000934294	up
ENSMUSG00000096108	IG_V_gene	Ighv11-2	immunoglobulin heavy variable V11-2 [Source:MGI Symbol%3BAcc:MGI:4947968]	5.44804	6.05987e-05	0.000939852	up
ENSMUSG00000069743	protein_coding	Zfp820	zinc finger protein 820 [Source:MGI Symbol%3BAcc:MGI:1922674]	1.02643	6.27908e-05	0.000969889	up
ENSMUSG00000085708	lncRNA	Gm16063	predicted gene 16063 [Source:MGI Symbol%3BAcc:MGI:3801955]	2.04829	6.65641e-05	0.00101204	up
ENSMUSG00000090877	protein_coding	Hspa1b	heat shock protein 1B [Source:MGI Symbol%3BAcc:MGI:99517]	-3.89271	6.74749e-05	0.00102062	down
ENSMUSG00000061906	protein_coding	Ugt2b38	UDP glucuronosyltransferase 2 family%2C polypeptide B38 [Source:MGI Symbol%3BAcc:MGI:2140794]	-1.39932	6.87845e-05	0.001035	down
ENSMUSG00000030562	protein_coding	Nox4	NADPH oxidase 4 [Source:MGI Symbol%3BAcc:MGI:1354184]	1.70919	6.93772e-05	0.00104272	up
ENSMUSG00000086968	lncRNA	4933431E20Rik	RIKEN cDNA 4933431E20 gene [Source:MGI Symbol%3BAcc:MGI:3584041]	1.27066	7.03364e-05	0.00105352	up
ENSMUSG00000071497	protein_coding	Nutf2-ps1	nuclear transport factor 2%2C pseudogene 1 [Source:MGI Symbol%3BAcc:MGI:108008]	-1.58315	7.2982e-05	0.00108694	down
ENSMUSG00000021708	protein_coding	Rasgrf2	RAS protein-specific guanine nucleotide-releasing factor 2 [Source:MGI Symbol%3BAcc:MGI:109137]	1.50374	7.44903e-05	0.0011019	up
ENSMUSG00000066000	protein_coding	Zfp979	zinc finger protein 979 [Source:MGI Symbol%3BAcc:MGI:2148252]	1.32504	7.81271e-05	0.00114537	up
ENSMUSG00000035692	protein_coding	Isg15	ISG15 ubiquitin-like modifier [Source:MGI Symbol%3BAcc:MGI:1855694]	-1.21425	7.98759e-05	0.0011684	down
ENSMUSG00000069184	protein_coding	Zfp72	zinc finger protein 72 [Source:MGI Symbol%3BAcc:MGI:3033356]	1.044	8.2812e-05	0.00120597	up
ENSMUSG00000066613	protein_coding	Zfp932	zinc finger protein 932 [Source:MGI Symbol%3BAcc:MGI:1916754]	1.00313	8.72092e-05	0.00125994	up
ENSMUSG00000047037	protein_coding	Nipa1	non imprinted in Prader-Willi/Angelman syndrome 1 homolog (human) [Source:MGI Symbol%3BAcc:MGI:2442058]	1.03256	8.73823e-05	0.00125994	up
ENSMUSG00000041180	protein_coding	Hectd2	HECT domain E3 ubiquitin protein ligase 2 [Source:MGI Symbol%3BAcc:MGI:2442663]	1.16861	9.00063e-05	0.00128088	up
ENSMUSG00000022149	protein_coding	C9	complement component 9 [Source:MGI Symbol%3BAcc:MGI:1098282]	1.01538	9.17049e-05	0.00130063	up
ENSMUSG00000118537	protein_coding	Shld3	shieldin complex subunit 3 [Source:MGI Symbol%3BAcc:MGI:6194609]	1.30697	9.47807e-05	0.0013315	up
ENSMUSG00000109244	lncRNA	Gm44751	predicted gene 44751 [Source:MGI Symbol%3BAcc:MGI:5753327]	1.03834	0.000102212	0.00141171	up
ENSMUSG00000112794	TEC	Gm48878	predicted gene%2C 48878 [Source:MGI Symbol%3BAcc:MGI:6098630]	2.05032	0.000111755	0.00151481	up
ENSMUSG00000056880	protein_coding	Gadl1	glutamate decarboxylase-like 1 [Source:MGI Symbol%3BAcc:MGI:1920998]	-1.21078	0.000115497	0.00155548	down
ENSMUSG00000040522	protein_coding	Tlr8	toll-like receptor 8 [Source:MGI Symbol%3BAcc:MGI:2176887]	1.04786	0.000120308	0.00160749	up
ENSMUSG00000030545	protein_coding	Pex11a	peroxisomal biogenesis factor 11 alpha [Source:MGI Symbol%3BAcc:MGI:1338788]	-1.13508	0.000134042	0.00175793	down
ENSMUSG00000062545	protein_coding	Tlr12	toll-like receptor 12 [Source:MGI Symbol%3BAcc:MGI:3045221]	1.78349	0.00013787	0.00179054	up
ENSMUSG00000022899	protein_coding	Slc15a2	solute carrier family 15 (H+/peptide transporter)%2C member 2 [Source:MGI Symbol%3BAcc:MGI:1890457]	2.31506	0.000137965	0.00179054	up
ENSMUSG00000072762	protein_coding	4930522L14Rik	RIKEN cDNA 4930522L14 gene [Source:MGI Symbol%3BAcc:MGI:1925270]	1.64298	0.000138863	0.00179864	up
ENSMUSG00000034774	protein_coding	Dsg1c	desmoglein 1 gamma [Source:MGI Symbol%3BAcc:MGI:2664358]	1.26933	0.000148205	0.00188979	up
ENSMUSG00000031770	protein_coding	Herpud1	homocysteine-inducible%2C endoplasmic reticulum stress-inducible%2C ubiquitin-like domain member 1 [Source:MGI Symbol%3BAcc:MGI:1927406]	-1.91649	0.000148416	0.00189065	down
ENSMUSG00000038070	protein_coding	Cntln	centlein%2C centrosomal protein [Source:MGI Symbol%3BAcc:MGI:2443104]	1.05271	0.000151952	0.00191893	up
ENSMUSG00000060950	protein_coding	Trmt61a	tRNA methyltransferase 61A [Source:MGI Symbol%3BAcc:MGI:2443487]	-1.06864	0.000154194	0.00193236	down
ENSMUSG00000016356	protein_coding	Col20a1	collagen%2C type XX%2C alpha 1 [Source:MGI Symbol%3BAcc:MGI:1920618]	-1.12864	0.00015587	0.00194964	down
ENSMUSG00000026581	protein_coding	Sell	selectin%2C lymphocyte [Source:MGI Symbol%3BAcc:MGI:98279]	1.44441	0.000157392	0.00195555	up
ENSMUSG00000036944	protein_coding	Tmem71	transmembrane protein 71 [Source:MGI Symbol%3BAcc:MGI:2146049]	1.11072	0.000167464	0.0020459	up
ENSMUSG00000025408	protein_coding	Ddit3	DNA-damage inducible transcript 3 [Source:MGI Symbol%3BAcc:MGI:109247]	-1.69507	0.000178867	0.00215511	down
ENSMUSG00000025574	protein_coding	Tk1	thymidine kinase 1 [Source:MGI Symbol%3BAcc:MGI:98763]	-1.07322	0.000183548	0.00219998	down
ENSMUSG00000019916	protein_coding	P4ha1	procollagen-proline%2C 2-oxoglutarate 4-dioxygenase (proline 4-hydroxylase)%2C alpha 1 polypeptide [Source:MGI Symbol%3BAcc:MGI:97463]	-1.33242	0.000187121	0.00223201	down
ENSMUSG00000020805	protein_coding	Slc13a5	solute carrier family 13 (sodium-dependent citrate transporter)%2C member 5 [Source:MGI Symbol%3BAcc:MGI:3037150]	1.54149	0.000187576	0.00223541	up
ENSMUSG00000049580	protein_coding	Tsku	tsukushi%2C small leucine rich proteoglycan [Source:MGI Symbol%3BAcc:MGI:2443855]	-2.42422	0.000188466	0.00224397	down
ENSMUSG00000026442	protein_coding	Nfasc	neurofascin [Source:MGI Symbol%3BAcc:MGI:104753]	1.16944	0.000195645	0.00232103	up
ENSMUSG00000008845	protein_coding	Cd163	CD163 antigen [Source:MGI Symbol%3BAcc:MGI:2135946]	1.56003	0.00020972	0.0024613	up
ENSMUSG00000041025	protein_coding	Iffo2	intermediate filament family orphan 2 [Source:MGI Symbol%3BAcc:MGI:2140675]	-1.02595	0.000210327	0.00246198	down
ENSMUSG00000028766	protein_coding	Alpl	alkaline phosphatase%2C liver/bone/kidney [Source:MGI Symbol%3BAcc:MGI:87983]	-1.12693	0.000211049	0.00246587	down
ENSMUSG00000057425	protein_coding	Ugt2b37	UDP glucuronosyltransferase 2 family%2C polypeptide B37 [Source:MGI Symbol%3BAcc:MGI:2148239]	-3.51952	0.000221443	0.00256674	down
ENSMUSG00000104222	lncRNA	Gm7292	predicted gene 7292 [Source:MGI Symbol%3BAcc:MGI:3645786]	5.07874	0.000221861	0.00256932	up
ENSMUSG00000028850	protein_coding	Gpatch3	G patch domain containing 3 [Source:MGI Symbol%3BAcc:MGI:2442492]	-1.1532	0.000222198	0.00256948	down
ENSMUSG00000022297	protein_coding	Fzd6	frizzled class receptor 6 [Source:MGI Symbol%3BAcc:MGI:108474]	1.16532	0.000224927	0.00259143	up
ENSMUSG00000026622	protein_coding	Nek2	NIMA (never in mitosis gene a)-related expressed kinase 2 [Source:MGI Symbol%3BAcc:MGI:109359]	1.46266	0.00023122	0.00265428	up
ENSMUSG00000047822	protein_coding	Angptl8	angiopoietin-like 8 [Source:MGI Symbol%3BAcc:MGI:3643534]	-1.10008	0.00023231	0.00266369	down
ENSMUSG00000033952	protein_coding	Aspm	abnormal spindle microtubule assembly [Source:MGI Symbol%3BAcc:MGI:1334448]	2.09213	0.000233153	0.00266947	up
ENSMUSG00000101969	lncRNA	Gm20125	predicted gene%2C 20125 [Source:MGI Symbol%3BAcc:MGI:5012310]	-2.99219	0.000236083	0.00269069	down
ENSMUSG00000021470	protein_coding	Ercc6l2	excision repair cross-complementing rodent repair deficiency%2C complementation group 6 like 2 [Source:MGI Symbol%3BAcc:MGI:1923501]	1.19874	0.000241915	0.002734	up
ENSMUSG00000089762	protein_coding	Ier5l	immediate early response 5-like [Source:MGI Symbol%3BAcc:MGI:1919750]	-1.21384	0.000244798	0.00276182	down
ENSMUSG00000035236	protein_coding	Scai	suppressor of cancer cell invasion [Source:MGI Symbol%3BAcc:MGI:2443716]	1.00039	0.000254486	0.00285206	up
ENSMUSG00000078570	protein_coding	1110065P20Rik	RIKEN cDNA 1110065P20 gene [Source:MGI Symbol%3BAcc:MGI:1916170]	-1.01631	0.000255152	0.0028541	down
ENSMUSG00000047222	protein_coding	Rnase2a	ribonuclease%2C RNase A family%2C 2A (liver%2C eosinophil-derived neurotoxin) [Source:MGI Symbol%3BAcc:MGI:1890465]	4.25678	0.000263505	0.00293253	up
ENSMUSG00000026609	protein_coding	Ush2a	usherin [Source:MGI Symbol%3BAcc:MGI:1341292]	-4.40156	0.000269585	0.00297746	down
ENSMUSG00000047497	protein_coding	Adamts12	a disintegrin-like and metallopeptidase (reprolysin type) with thrombospondin type 1 motif%2C 12 [Source:MGI Symbol%3BAcc:MGI:2146046]	1.64579	0.000270242	0.00297832	up
ENSMUSG00000074469	lncRNA	Gm15348	predicted gene 15348 [Source:MGI Symbol%3BAcc:MGI:3642533]	1.9331	0.000271167	0.00298489	up
ENSMUSG00000005686	protein_coding	Ampd3	adenosine monophosphate deaminase 3 [Source:MGI Symbol%3BAcc:MGI:1096344]	1.09284	0.000273346	0.00299881	up
ENSMUSG00000086859	lncRNA	Snhg20	small nucleolar RNA host gene 20 [Source:MGI Symbol%3BAcc:MGI:1924222]	-1.13962	0.000276265	0.00302072	down
ENSMUSG00000015312	protein_coding	Gadd45b	growth arrest and DNA-damage-inducible 45 beta [Source:MGI Symbol%3BAcc:MGI:107776]	-1.38637	0.000288342	0.0031319	down
ENSMUSG00000006335	protein_coding	Tfpt	TCF3 (E2A) fusion partner [Source:MGI Symbol%3BAcc:MGI:1916964]	-1.01812	0.000295693	0.00318537	down
ENSMUSG00000112278	lncRNA	Gm30025	predicted gene%2C 30025 [Source:MGI Symbol%3BAcc:MGI:5589184]	-1.07289	0.000299457	0.00322064	down
ENSMUSG00000054293	protein_coding	P2ry10b	purinergic receptor P2Y%2C G-protein coupled 10B [Source:MGI Symbol%3BAcc:MGI:2441814]	1.47627	0.000318037	0.00336801	up
ENSMUSG00000026832	protein_coding	Cytip	cytohesin 1 interacting protein [Source:MGI Symbol%3BAcc:MGI:2183535]	1.10687	0.000322607	0.00339074	up
ENSMUSG00000005800	protein_coding	Mmp8	matrix metallopeptidase 8 [Source:MGI Symbol%3BAcc:MGI:1202395]	2.30661	0.00032903	0.00344275	up
ENSMUSG00000042851	protein_coding	Zc3h6	zinc finger CCCH type containing 6 [Source:MGI Symbol%3BAcc:MGI:1926001]	1.93644	0.000345855	0.00358166	up
ENSMUSG00000098905	protein_coding	Zfp953	zinc finger protein 953 [Source:MGI Symbol%3BAcc:MGI:3612873]	1.09089	0.000354692	0.00366161	up
ENSMUSG00000026639	protein_coding	Lamb3	laminin%2C beta 3 [Source:MGI Symbol%3BAcc:MGI:99915]	-1.30771	0.000369308	0.00376803	down
ENSMUSG00000038453	protein_coding	Srcin1	SRC kinase signaling inhibitor 1 [Source:MGI Symbol%3BAcc:MGI:1933179]	1.83684	0.000387287	0.00390592	up
ENSMUSG00000036744	protein_coding	Olfr701	olfactory receptor 701 [Source:MGI Symbol%3BAcc:MGI:3030535]	-2.69456	0.000397436	0.00398682	down
ENSMUSG00000049685	protein_coding	Cyp2g1	cytochrome P450%2C family 2%2C subfamily g%2C polypeptide 1 [Source:MGI Symbol%3BAcc:MGI:109612]	-1.40867	0.000400576	0.00401525	down
ENSMUSG00000051184	protein_coding	Zfp524	zinc finger protein 524 [Source:MGI Symbol%3BAcc:MGI:1916740]	-1.17255	0.000406364	0.0040586	down
ENSMUSG00000025758	protein_coding	Plk4	polo like kinase 4 [Source:MGI Symbol%3BAcc:MGI:101783]	1.22196	0.00040969	0.00408476	up
ENSMUSG00000037725	protein_coding	Ckap2	cytoskeleton associated protein 2 [Source:MGI Symbol%3BAcc:MGI:1931797]	2.23415	0.000425037	0.00421854	up
ENSMUSG00000078773	protein_coding	Rad54b	RAD54 homolog B (S. cerevisiae) [Source:MGI Symbol%3BAcc:MGI:3605986]	1.78977	0.000425455	0.00421949	up
ENSMUSG00000114430	lncRNA	Gm40264	predicted gene%2C 40264 [Source:MGI Symbol%3BAcc:MGI:5623149]	1.49006	0.000432059	0.00426886	up
ENSMUSG00000064147	protein_coding	Rab44	RAB44%2C member RAS oncogene family [Source:MGI Symbol%3BAcc:MGI:3045302]	2.15273	0.00043642	0.004299	up
ENSMUSG00000002289	protein_coding	Angptl4	angiopoietin-like 4 [Source:MGI Symbol%3BAcc:MGI:1888999]	-1.12963	0.000440343	0.00433114	down
ENSMUSG00000027329	protein_coding	Spef1	sperm flagellar 1 [Source:MGI Symbol%3BAcc:MGI:3513546]	-1.25725	0.000459984	0.00449544	down
ENSMUSG00000042854	protein_coding	Trp53rkb	transformation related protein 53 regulating kinase B [Source:MGI Symbol%3BAcc:MGI:1914050]	-1.21122	0.000463478	0.00451805	down
ENSMUSG00000000204	protein_coding	Slfn4	schlafen 4 [Source:MGI Symbol%3BAcc:MGI:1329010]	2.13665	0.000484318	0.00468984	up
ENSMUSG00000015829	protein_coding	Tnr	tenascin R [Source:MGI Symbol%3BAcc:MGI:99516]	8.37474	0.00050321	0.00482648	up
ENSMUSG00000030787	protein_coding	Lyve1	lymphatic vessel endothelial hyaluronan receptor 1 [Source:MGI Symbol%3BAcc:MGI:2136348]	-1.08501	0.00050382	0.00482762	down
ENSMUSG00000016239	protein_coding	Lonrf3	LON peptidase N-terminal domain and ring finger 3 [Source:MGI Symbol%3BAcc:MGI:1921615]	1.26685	0.000517509	0.00492046	up
ENSMUSG00000096580	IG_V_gene	Igkv1-132	immunoglobulin kappa variable 1-132 [Source:MGI Symbol%3BAcc:MGI:3648800]	3.35119	0.000559483	0.00519579	up
ENSMUSG00000076525	IG_V_gene	Igkv1-99	immunoglobulin kappa variable 1-99 [Source:MGI Symbol%3BAcc:MGI:4439724]	3.99444	0.000564397	0.00522984	up
ENSMUSG00000040710	protein_coding	St8sia4	ST8 alpha-N-acetyl-neuraminide alpha-2%2C8-sialyltransferase 4 [Source:MGI Symbol%3BAcc:MGI:106018]	1.24595	0.000583574	0.00533966	up
ENSMUSG00000037126	protein_coding	Psd	pleckstrin and Sec7 domain containing [Source:MGI Symbol%3BAcc:MGI:1920978]	-1.50061	0.000596035	0.00543095	down
ENSMUSG00000059108	protein_coding	Ifitm6	interferon induced transmembrane protein 6 [Source:MGI Symbol%3BAcc:MGI:2686976]	1.87999	0.000605691	0.00550365	up
ENSMUSG00000021250	protein_coding	Fos	FBJ osteosarcoma oncogene [Source:MGI Symbol%3BAcc:MGI:95574]	1.49397	0.000616072	0.00557097	up
ENSMUSG00000021597	protein_coding	Slf1	SMC5-SMC6 complex localization factor 1 [Source:MGI Symbol%3BAcc:MGI:2145448]	1.01301	0.000624897	0.0056275	up
ENSMUSG00000038754	protein_coding	Elovl3	elongation of very long chain fatty acids (FEN1/Elo2%2C SUR4/Elo3%2C yeast)-like 3 [Source:MGI Symbol%3BAcc:MGI:1195976]	1.29083	0.000648755	0.00578282	up
ENSMUSG00000002617	protein_coding	Zfp40	zinc finger protein 40 [Source:MGI Symbol%3BAcc:MGI:99185]	1.30156	0.00065377	0.0058078	up
ENSMUSG00000015093	protein_coding	Clic3	chloride intracellular channel 3 [Source:MGI Symbol%3BAcc:MGI:1916704]	1.54563	0.000656413	0.00582339	up
ENSMUSG00000113581	lncRNA	Dio3os	deiodinase%2C iodothyronine type III%2C opposite strand [Source:MGI Symbol%3BAcc:MGI:2664395]	-1.61938	0.00067362	0.00596395	down
ENSMUSG00000014852	protein_coding	Adamts13	a disintegrin-like and metallopeptidase (reprolysin type) with thrombospondin type 1 motif%2C 13 [Source:MGI Symbol%3BAcc:MGI:2685556]	-1.24157	0.000696982	0.00612479	down
ENSMUSG00000030309	protein_coding	Caprin2	caprin family member 2 [Source:MGI Symbol%3BAcc:MGI:2448541]	1.13443	0.000698327	0.00612893	up
ENSMUSG00000027965	protein_coding	Olfm3	olfactomedin 3 [Source:MGI Symbol%3BAcc:MGI:2387329]	1.25851	0.000701597	0.0061494	up
ENSMUSG00000094546	IG_V_gene	Ighv1-26	immunoglobulin heavy variable 1-26 [Source:MGI Symbol%3BAcc:MGI:4439641]	2.68969	0.000710828	0.00621785	up
ENSMUSG00000068130	protein_coding	Zfp442	zinc finger protein 442 [Source:MGI Symbol%3BAcc:MGI:3651999]	1.58663	0.000736505	0.00638288	up
ENSMUSG00000047496	protein_coding	Rnf152	ring finger protein 152 [Source:MGI Symbol%3BAcc:MGI:2443787]	1.29324	0.000745588	0.00643609	up
ENSMUSG00000026542	protein_coding	Apcs	serum amyloid P-component [Source:MGI Symbol%3BAcc:MGI:98229]	1.06538	0.000748294	0.00644366	up
ENSMUSG00000020658	protein_coding	Efr3b	EFR3 homolog B [Source:MGI Symbol%3BAcc:MGI:2444851]	2.4575	0.000764988	0.00655183	up
ENSMUSG00000018868	protein_coding	Pnpla5	patatin-like phospholipase domain containing 5 [Source:MGI Symbol%3BAcc:MGI:1923022]	-2.39842	0.0007778	0.00663989	down
ENSMUSG00000061013	protein_coding	Mkx	mohawk homeobox [Source:MGI Symbol%3BAcc:MGI:2687286]	1.02468	0.000804966	0.00679225	up
ENSMUSG00000035062	protein_coding	Zc4h2	zinc finger%2C C4H2 domain containing [Source:MGI Symbol%3BAcc:MGI:2679294]	1.49836	0.000811138	0.00683116	up
ENSMUSG00000031673	protein_coding	Cdh11	cadherin 11 [Source:MGI Symbol%3BAcc:MGI:99217]	2.35569	0.000818223	0.00688199	up
ENSMUSG00000029032	protein_coding	Arhgef16	Rho guanine nucleotide exchange factor (GEF) 16 [Source:MGI Symbol%3BAcc:MGI:2446219]	-2.1069	0.000832118	0.0069899	down
ENSMUSG00000015653	protein_coding	Steap2	six transmembrane epithelial antigen of prostate 2 [Source:MGI Symbol%3BAcc:MGI:1921301]	1.12317	0.00085848	0.00714275	up
ENSMUSG00000039478	protein_coding	Micu3	mitochondrial calcium uptake family%2C member 3 [Source:MGI Symbol%3BAcc:MGI:1925756]	1.13119	0.000867853	0.00719192	up
ENSMUSG00000034795	protein_coding	Ccdc122	coiled-coil domain containing 122 [Source:MGI Symbol%3BAcc:MGI:1918358]	1.27063	0.00087111	0.00720216	up
ENSMUSG00000026343	protein_coding	Gpr39	G protein-coupled receptor 39 [Source:MGI Symbol%3BAcc:MGI:1918361]	1.02217	0.000892647	0.00733401	up
ENSMUSG00000074361	protein_coding	C5ar2	complement component 5a receptor 2 [Source:MGI Symbol%3BAcc:MGI:2442013]	1.17346	0.000898606	0.00736453	up
ENSMUSG00000032735	protein_coding	Ablim3	actin binding LIM protein family%2C member 3 [Source:MGI Symbol%3BAcc:MGI:2442582]	-1.0196	0.000900183	0.00737285	down
ENSMUSG00000031906	protein_coding	Smpd3	sphingomyelin phosphodiesterase 3%2C neutral [Source:MGI Symbol%3BAcc:MGI:1927578]	1.93283	0.000916904	0.00748177	up
ENSMUSG00000096674	protein_coding	Mup15	major urinary protein 15 [Source:MGI Symbol%3BAcc:MGI:3780235]	-4.93734	0.000925077	0.00753909	down
ENSMUSG00000117621	protein_coding	Hspe1-rs1	heat shock protein 1 (chaperonin 10)%2C related sequence 1 [Source:MGI Symbol%3BAcc:MGI:1935159]	-1.62975	0.000946269	0.00765003	down
ENSMUSG00000033676	protein_coding	Gabrb3	gamma-aminobutyric acid (GABA) A receptor%2C subunit beta 3 [Source:MGI Symbol%3BAcc:MGI:95621]	2.087	0.000949469	0.00767117	up
ENSMUSG00000028712	protein_coding	Cyp4a31	cytochrome P450%2C family 4%2C subfamily a%2C polypeptide 31 [Source:MGI Symbol%3BAcc:MGI:3028580]	-1.82629	0.000969418	0.00779189	down
ENSMUSG00000041431	protein_coding	Ccnb1	cyclin B1 [Source:MGI Symbol%3BAcc:MGI:88302]	2.14186	0.000990441	0.00791064	up
ENSMUSG00000020889	protein_coding	Nr1d1	nuclear receptor subfamily 1%2C group D%2C member 1 [Source:MGI Symbol%3BAcc:MGI:2444210]	-1.89574	0.00100433	0.00800108	down
ENSMUSG00000074466	lncRNA	Gm15417	predicted gene 15417 [Source:MGI Symbol%3BAcc:MGI:3642531]	-1.05375	0.0010611	0.00837587	down
ENSMUSG00000038418	protein_coding	Egr1	early growth response 1 [Source:MGI Symbol%3BAcc:MGI:95295]	2.24526	0.00106159	0.00837587	up
ENSMUSG00000048498	protein_coding	Cd300e	CD300E molecule [Source:MGI Symbol%3BAcc:MGI:2387602]	1.34134	0.0010805	0.00849954	up
ENSMUSG00000045362	protein_coding	Tnfrsf26	tumor necrosis factor receptor superfamily%2C member 26 [Source:MGI Symbol%3BAcc:MGI:2651928]	1.43047	0.00116038	0.00899312	up
ENSMUSG00000115919	lncRNA	Gm31583	predicted gene%2C 31583 [Source:MGI Symbol%3BAcc:MGI:5590742]	1.25099	0.00116452	0.00901986	up
ENSMUSG00000040152	protein_coding	Thbs1	thrombospondin 1 [Source:MGI Symbol%3BAcc:MGI:98737]	1.28017	0.0011875	0.00916002	up
ENSMUSG00000037890	protein_coding	Wdr19	WD repeat domain 19 [Source:MGI Symbol%3BAcc:MGI:2443231]	1.17285	0.00120276	0.00925052	up
ENSMUSG00000032786	protein_coding	Alas1	aminolevulinic acid synthase 1 [Source:MGI Symbol%3BAcc:MGI:87989]	-1.92182	0.00121896	0.00935321	down
ENSMUSG00000032353	protein_coding	Tmed3	transmembrane p24 trafficking protein 3 [Source:MGI Symbol%3BAcc:MGI:1913361]	-1.07216	0.00124618	0.00948444	down
ENSMUSG00000042010	protein_coding	Acacb	acetyl-Coenzyme A carboxylase beta [Source:MGI Symbol%3BAcc:MGI:2140940]	-1.13443	0.00127133	0.00960342	down
ENSMUSG00000100658	lncRNA	F730311O21Rik	RIKEN cDNA F730311O21 gene [Source:MGI Symbol%3BAcc:MGI:3643355]	-1.70415	0.00128553	0.00968838	down
ENSMUSG00000025701	protein_coding	Alox5	arachidonate 5-lipoxygenase [Source:MGI Symbol%3BAcc:MGI:87999]	2.51727	0.00130699	0.00982751	up
ENSMUSG00000050423	protein_coding	Ppp1r3g	protein phosphatase 1%2C regulatory subunit 3G [Source:MGI Symbol%3BAcc:MGI:1923737]	-2.57875	0.00132812	0.00995481	down
ENSMUSG00000108431	lncRNA	Gm42375	predicted gene%2C 42375 [Source:MGI Symbol%3BAcc:MGI:5625260]	-1.68457	0.00140343	0.0103626	down
ENSMUSG00000028354	protein_coding	Fmn2	formin 2 [Source:MGI Symbol%3BAcc:MGI:1859252]	1.0798	0.00150474	0.0109383	up
ENSMUSG00000031765	protein_coding	Mt1	metallothionein 1 [Source:MGI Symbol%3BAcc:MGI:97171]	1.03343	0.00153683	0.0111161	up
ENSMUSG00000096852	protein_coding	Cyp2d12	cytochrome P450%2C family 2%2C subfamily d%2C polypeptide 12 [Source:MGI Symbol%3BAcc:MGI:88604]	-4.28628	0.00157335	0.0113304	down
ENSMUSG00000030393	protein_coding	Zik1	zinc finger protein interacting with K protein 1 [Source:MGI Symbol%3BAcc:MGI:108070]	1.31181	0.00159127	0.0114406	up
ENSMUSG00000014329	protein_coding	Bicc1	BicC family RNA binding protein 1 [Source:MGI Symbol%3BAcc:MGI:1933388]	1.11064	0.00159912	0.0114899	up
ENSMUSG00000048572	protein_coding	Tmem252	transmembrane protein 252 [Source:MGI Symbol%3BAcc:MGI:3583948]	1.5942	0.00160251	0.0114899	up
ENSMUSG00000041782	protein_coding	Lad1	ladinin [Source:MGI Symbol%3BAcc:MGI:109343]	-1.58192	0.00160694	0.0115028	down
ENSMUSG00000071177	protein_coding	Serpina1d	serine (or cysteine) peptidase inhibitor%2C clade A%2C member 1D [Source:MGI Symbol%3BAcc:MGI:891968]	-2.13996	0.00160785	0.0115031	down
ENSMUSG00000085929	lncRNA	Gm13421	predicted gene 13421 [Source:MGI Symbol%3BAcc:MGI:3649922]	-1.49062	0.00163407	0.0116398	down
ENSMUSG00000043110	protein_coding	Lrrn4	leucine rich repeat neuronal 4 [Source:MGI Symbol%3BAcc:MGI:2445154]	1.80972	0.00163619	0.0116486	up
ENSMUSG00000006398	protein_coding	Cdc20	cell division cycle 20 [Source:MGI Symbol%3BAcc:MGI:1859866]	1.67269	0.00171869	0.0121046	up
ENSMUSG00000056498	protein_coding	Tmem154	transmembrane protein 154 [Source:MGI Symbol%3BAcc:MGI:2444725]	1.46037	0.00173527	0.0122018	up
ENSMUSG00000024486	protein_coding	Hbegf	heparin-binding EGF-like growth factor [Source:MGI Symbol%3BAcc:MGI:96070]	1.0592	0.00177191	0.0123666	up
ENSMUSG00000051502	protein_coding	Ufsp1	UFM1-specific peptidase 1 [Source:MGI Symbol%3BAcc:MGI:1917490]	-1.05734	0.00178511	0.0124135	down
ENSMUSG00000024177	protein_coding	Nme4	NME/NM23 nucleoside diphosphate kinase 4 [Source:MGI Symbol%3BAcc:MGI:1931148]	-1.30612	0.0017862	0.0124135	down
ENSMUSG00000053964	protein_coding	Lgals4	lectin%2C galactose binding%2C soluble 4 [Source:MGI Symbol%3BAcc:MGI:107536]	-1.0911	0.00180833	0.0125284	down
ENSMUSG00000022041	protein_coding	Chrna2	cholinergic receptor%2C nicotinic%2C alpha polypeptide 2 (neuronal) [Source:MGI Symbol%3BAcc:MGI:87886]	-1.30442	0.00183409	0.0126792	down
ENSMUSG00000023272	protein_coding	Creld2	cysteine-rich with EGF-like domains 2 [Source:MGI Symbol%3BAcc:MGI:1923987]	-2.30238	0.00205271	0.0138121	down
ENSMUSG00000078894	protein_coding	2210418O10Rik	RIKEN cDNA 2210418O10 gene [Source:MGI Symbol%3BAcc:MGI:1924208]	-1.5892	0.00205774	0.0138389	down
ENSMUSG00000026580	protein_coding	Selp	selectin%2C platelet [Source:MGI Symbol%3BAcc:MGI:98280]	1.39681	0.00209022	0.0139999	up
ENSMUSG00000028976	protein_coding	Slc2a5	solute carrier family 2 (facilitated glucose transporter)%2C member 5 [Source:MGI Symbol%3BAcc:MGI:1928369]	-1.35978	0.00212597	0.0142175	down
ENSMUSG00000023484	protein_coding	Prph	peripherin [Source:MGI Symbol%3BAcc:MGI:97774]	-1.57814	0.00223388	0.0147951	down
ENSMUSG00000042607	protein_coding	Asb4	ankyrin repeat and SOCS box-containing 4 [Source:MGI Symbol%3BAcc:MGI:1929751]	1.35647	0.00223587	0.0147951	up
ENSMUSG00000004768	protein_coding	Rab23	RAB23%2C member RAS oncogene family [Source:MGI Symbol%3BAcc:MGI:99833]	1.05398	0.00227616	0.0149627	up
ENSMUSG00000052821	protein_coding	Cysltr1	cysteinyl leukotriene receptor 1 [Source:MGI Symbol%3BAcc:MGI:1926218]	1.32364	0.00231184	0.0151366	up
ENSMUSG00000021007	protein_coding	Spata7	spermatogenesis associated 7 [Source:MGI Symbol%3BAcc:MGI:2144877]	1.34386	0.00235901	0.0153611	up
ENSMUSG00000113831	lncRNA	Gm49602	predicted gene%2C 49602 [Source:MGI Symbol%3BAcc:MGI:6215013]	1.1506	0.00238103	0.0154585	up
ENSMUSG00000023034	protein_coding	Nr4a1	nuclear receptor subfamily 4%2C group A%2C member 1 [Source:MGI Symbol%3BAcc:MGI:1352454]	1.34819	0.00240775	0.015555	up
ENSMUSG00000011254	protein_coding	Thg1l	tRNA-histidine guanylyltransferase 1-like (S. cerevisiae) [Source:MGI Symbol%3BAcc:MGI:1913878]	-1.05418	0.00245465	0.015788	down
ENSMUSG00000021259	protein_coding	Cyp46a1	cytochrome P450%2C family 46%2C subfamily a%2C polypeptide 1 [Source:MGI Symbol%3BAcc:MGI:1341877]	-1.16447	0.00246667	0.0158147	down
ENSMUSG00000079014	protein_coding	Serpina3i	serine (or cysteine) peptidase inhibitor%2C clade A%2C member 3I [Source:MGI Symbol%3BAcc:MGI:2182841]	1.1499	0.00246725	0.0158147	up
ENSMUSG00000048621	protein_coding	Gm6377	predicted gene 6377 [Source:MGI Symbol%3BAcc:MGI:3647255]	1.16539	0.00249046	0.0159246	up
ENSMUSG00000052560	protein_coding	Cpne8	copine VIII [Source:MGI Symbol%3BAcc:MGI:1914121]	1.19374	0.00250139	0.0159867	up
ENSMUSG00000026605	protein_coding	Cenpf	centromere protein F [Source:MGI Symbol%3BAcc:MGI:1313302]	1.48436	0.00261023	0.0165222	up
ENSMUSG00000039109	protein_coding	F13a1	coagulation factor XIII%2C A1 subunit [Source:MGI Symbol%3BAcc:MGI:1921395]	2.18493	0.00262531	0.0166008	up
ENSMUSG00000020738	protein_coding	Sumo2	small ubiquitin-like modifier 2 [Source:MGI Symbol%3BAcc:MGI:2158813]	1.52575	0.00268034	0.0168756	up
ENSMUSG00000095990	protein_coding	Zfp97	zinc finger protein 97 [Source:MGI Symbol%3BAcc:MGI:105921]	1.03153	0.00270262	0.0169508	up
ENSMUSG00000062006	protein_coding	Rpl34	ribosomal protein L34 [Source:MGI Symbol%3BAcc:MGI:1915686]	-1.05297	0.00270693	0.0169697	down
ENSMUSG00000026475	protein_coding	Rgs16	regulator of G-protein signaling 16 [Source:MGI Symbol%3BAcc:MGI:108407]	-2.71188	0.00272349	0.0170247	down
ENSMUSG00000109771	protein_coding	Gm35315	predicted gene%2C 35315 [Source:MGI Symbol%3BAcc:MGI:5594474]	1.06051	0.00275795	0.0171828	up
ENSMUSG00000022034	protein_coding	Esco2	establishment of sister chromatid cohesion N-acetyltransferase 2 [Source:MGI Symbol%3BAcc:MGI:1919238]	1.81944	0.00282475	0.0175076	up
ENSMUSG00000030483	protein_coding	Cyp2b10	cytochrome P450%2C family 2%2C subfamily b%2C polypeptide 10 [Source:MGI Symbol%3BAcc:MGI:88598]	1.03366	0.00292885	0.0179577	up
ENSMUSG00000098678	protein_coding	Mroh6	maestro heat-like repeat family member 6 [Source:MGI Symbol%3BAcc:MGI:5011755]	-2.43643	0.00295246	0.0180771	down
ENSMUSG00000022026	protein_coding	Olfm4	olfactomedin 4 [Source:MGI Symbol%3BAcc:MGI:2685142]	3.06499	0.00308578	0.0187101	up
ENSMUSG00000097662	lncRNA	Gm2093	predicted gene 2093 [Source:MGI Symbol%3BAcc:MGI:3780260]	1.22125	0.00309419	0.0187264	up
ENSMUSG00000115980	TEC	Gm49437	predicted gene%2C 49437 [Source:MGI Symbol%3BAcc:MGI:6155079]	-1.08437	0.00311316	0.0188062	down
ENSMUSG00000075602	protein_coding	Ly6a	lymphocyte antigen 6 complex%2C locus A [Source:MGI Symbol%3BAcc:MGI:107527]	-1.03732	0.0032048	0.0191746	down
ENSMUSG00000051627	protein_coding	H1f4	H1.4 linker histone%2C cluster member [Source:MGI Symbol%3BAcc:MGI:1931527]	-1.76592	0.00320624	0.0191746	down
ENSMUSG00000074254	protein_coding	Cyp2a4	cytochrome P450%2C family 2%2C subfamily a%2C polypeptide 4 [Source:MGI Symbol%3BAcc:MGI:88596]	-1.50557	0.00325191	0.0193683	down
ENSMUSG00000108452	TEC	4930413G21Rik	RIKEN cDNA 4930413G21 gene [Source:MGI Symbol%3BAcc:MGI:1921201]	-1.63689	0.00327478	0.0194829	down
ENSMUSG00000024795	protein_coding	Kif20b	kinesin family member 20B [Source:MGI Symbol%3BAcc:MGI:2444576]	1.23576	0.00329147	0.019535	up
ENSMUSG00000053040	protein_coding	Aph1c	aph1 homolog C%2C gamma secretase subunit [Source:MGI Symbol%3BAcc:MGI:1915568]	1.06188	0.00338376	0.0199304	up
ENSMUSG00000064264	protein_coding	Zfp428	zinc finger protein 428 [Source:MGI Symbol%3BAcc:MGI:1916463]	-1.54512	0.00340043	0.0199897	down
ENSMUSG00000066477	lncRNA	Gm16551	predicted gene 16551 [Source:MGI Symbol%3BAcc:MGI:4414971]	-1.10877	0.00341364	0.0200584	down
ENSMUSG00000020330	protein_coding	Hmmr	hyaluronan mediated motility receptor (RHAMM) [Source:MGI Symbol%3BAcc:MGI:104667]	1.94179	0.00347809	0.0203412	up
ENSMUSG00000042787	protein_coding	Exog	endo/exonuclease (5'-3')%2C endonuclease G-like [Source:MGI Symbol%3BAcc:MGI:2143333]	-1.03161	0.0036062	0.0209089	down
ENSMUSG00000021903	protein_coding	Galnt15	polypeptide N-acetylgalactosaminyltransferase 15 [Source:MGI Symbol%3BAcc:MGI:1926004]	1.0302	0.00367278	0.0211696	up
ENSMUSG00000090698	protein_coding	Apold1	apolipoprotein L domain containing 1 [Source:MGI Symbol%3BAcc:MGI:2685921]	1.12684	0.00369752	0.0212583	up
ENSMUSG00000081058	protein_coding	H3c15	H3 clustered histone 15 [Source:MGI Symbol%3BAcc:MGI:2448357]	-1.80575	0.00374924	0.0214259	down
ENSMUSG00000036777	protein_coding	Anln	anillin%2C actin binding protein [Source:MGI Symbol%3BAcc:MGI:1920174]	1.0976	0.00375859	0.0214513	up
ENSMUSG00000109274	TEC	Gm45133	predicted gene 45133 [Source:MGI Symbol%3BAcc:MGI:5753709]	-1.12221	0.00383795	0.0218567	down
ENSMUSG00000041550	protein_coding	Serpina5	serine (or cysteine) peptidase inhibitor%2C clade A%2C member 5 [Source:MGI Symbol%3BAcc:MGI:107817]	2.39318	0.00394016	0.022284	up
ENSMUSG00000060336	protein_coding	Zfp937	zinc finger protein 937 [Source:MGI Symbol%3BAcc:MGI:3644476]	1.38319	0.00403741	0.0226772	up
ENSMUSG00000034127	protein_coding	Tspan8	tetraspanin 8 [Source:MGI Symbol%3BAcc:MGI:2384918]	1.45076	0.00409277	0.0229199	up
ENSMUSG00000042622	protein_coding	Maff	v-maf musculoaponeurotic fibrosarcoma oncogene family%2C protein F (avian) [Source:MGI Symbol%3BAcc:MGI:96910]	-1.10851	0.00411084	0.0229916	down
ENSMUSG00000074345	protein_coding	Tnfaip8l3	tumor necrosis factor%2C alpha-induced protein 8-like 3 [Source:MGI Symbol%3BAcc:MGI:2685363]	1.05308	0.00429026	0.0237321	up
ENSMUSG00000021125	protein_coding	Arg2	arginase type II [Source:MGI Symbol%3BAcc:MGI:1330806]	1.26984	0.00434831	0.0239723	up
ENSMUSG00000094345	IG_V_gene	Igkv14-126	immunoglobulin kappa variable 14-126 [Source:MGI Symbol%3BAcc:MGI:3643131]	4.03243	0.00440393	0.0241651	up
ENSMUSG00000030641	protein_coding	Ddias	DNA damage-induced apoptosis suppressor [Source:MGI Symbol%3BAcc:MGI:1921291]	1.39589	0.00443709	0.0243095	up
ENSMUSG00000076652	IG_V_gene	Ighv7-3	immunoglobulin heavy variable 7-3 [Source:MGI Symbol%3BAcc:MGI:4439766]	-2.02423	0.00446211	0.0243947	down
ENSMUSG00000000303	protein_coding	Cdh1	cadherin 1 [Source:MGI Symbol%3BAcc:MGI:88354]	1.06667	0.00452713	0.0246578	up
ENSMUSG00000038725	protein_coding	Pkhd1l1	polycystic kidney and hepatic disease 1-like 1 [Source:MGI Symbol%3BAcc:MGI:2183153]	1.55603	0.00455696	0.0247893	up
ENSMUSG00000060981	protein_coding	H4c8	H4 clustered histone 8 [Source:MGI Symbol%3BAcc:MGI:2448427]	-1.31532	0.00458264	0.0248981	down
ENSMUSG00000046101	protein_coding	Mcmdc2	minichromosome maintenance domain containing 2 [Source:MGI Symbol%3BAcc:MGI:3045334]	1.30785	0.00468363	0.0253314	up
ENSMUSG00000072623	protein_coding	Zfp9	zinc finger protein 9 [Source:MGI Symbol%3BAcc:MGI:99210]	-1.16545	0.00483896	0.026	down
ENSMUSG00000027331	protein_coding	Knstrn	kinetochore-localized astrin/SPAG5 binding [Source:MGI Symbol%3BAcc:MGI:1289298]	1.48419	0.00486734	0.0261204	up
ENSMUSG00000034593	protein_coding	Myo5a	myosin VA [Source:MGI Symbol%3BAcc:MGI:105976]	1.04427	0.00495215	0.026392	up
ENSMUSG00000026390	protein_coding	Marco	macrophage receptor with collagenous structure [Source:MGI Symbol%3BAcc:MGI:1309998]	-1.07708	0.00497332	0.0264834	down
ENSMUSG00000052271	protein_coding	Bhlha15	basic helix-loop-helix family%2C member a15 [Source:MGI Symbol%3BAcc:MGI:891976]	-2.31556	0.00502195	0.0266665	down
ENSMUSG00000071252	protein_coding	2210408I21Rik	RIKEN cDNA 2210408I21 gene [Source:MGI Symbol%3BAcc:MGI:1919621]	1.00989	0.00510252	0.0269852	up
ENSMUSG00000021572	protein_coding	Cep72	centrosomal protein 72 [Source:MGI Symbol%3BAcc:MGI:1921720]	1.0828	0.00511448	0.0270266	up
ENSMUSG00000045328	protein_coding	Cenpe	centromere protein E [Source:MGI Symbol%3BAcc:MGI:1098230]	1.4186	0.0051274	0.0270622	up
ENSMUSG00000072763	protein_coding	5430403G16Rik	RIKEN cDNA 5430403G16 gene [Source:MGI Symbol%3BAcc:MGI:1924450]	1.03111	0.00518542	0.0272697	up
ENSMUSG00000056832	protein_coding	Ttc26	tetratricopeptide repeat domain 26 [Source:MGI Symbol%3BAcc:MGI:2444853]	1.19583	0.00543671	0.0282851	up
ENSMUSG00000034271	protein_coding	Jdp2	Jun dimerization protein 2 [Source:MGI Symbol%3BAcc:MGI:1932093]	-1.02507	0.00546635	0.0283934	down
ENSMUSG00000020121	protein_coding	Srgap1	SLIT-ROBO Rho GTPase activating protein 1 [Source:MGI Symbol%3BAcc:MGI:2152936]	1.11751	0.00570488	0.0293199	up
ENSMUSG00000114425	lncRNA	Gm33447	predicted gene%2C 33447 [Source:MGI Symbol%3BAcc:MGI:5592606]	1.57817	0.00581246	0.0297215	up
ENSMUSG00000089712	lncRNA	Gm15889	predicted gene 15889 [Source:MGI Symbol%3BAcc:MGI:3802159]	-1.87398	0.00588232	0.0299735	down
ENSMUSG00000015880	protein_coding	Ncapg	non-SMC condensin I complex%2C subunit G [Source:MGI Symbol%3BAcc:MGI:1930197]	1.57412	0.00595479	0.0302604	up
ENSMUSG00000027750	protein_coding	Postn	periostin%2C osteoblast specific factor [Source:MGI Symbol%3BAcc:MGI:1926321]	1.08452	0.0059979	0.0303738	up
ENSMUSG00000068114	protein_coding	Ccdc134	coiled-coil domain containing 134 [Source:MGI Symbol%3BAcc:MGI:1923707]	-1.15216	0.0061591	0.0309038	down
ENSMUSG00000116097	lncRNA	Gm36738	predicted gene%2C 36738 [Source:MGI Symbol%3BAcc:MGI:5595897]	-1.12912	0.00637571	0.0316638	down
ENSMUSG00000091625	protein_coding	Lsm5	LSM5 homolog%2C U6 small nuclear RNA and mRNA degradation associated [Source:MGI Symbol%3BAcc:MGI:1913623]	-1.83127	0.00642873	0.0318427	down
ENSMUSG00000024673	protein_coding	Ms4a1	membrane-spanning 4-domains%2C subfamily A%2C member 1 [Source:MGI Symbol%3BAcc:MGI:88321]	1.71958	0.00653149	0.0322438	up
ENSMUSG00000021066	protein_coding	Atl1	atlastin GTPase 1 [Source:MGI Symbol%3BAcc:MGI:1921241]	1.00036	0.00665966	0.0326782	up
ENSMUSG00000020125	protein_coding	Elane	elastase%2C neutrophil expressed [Source:MGI Symbol%3BAcc:MGI:2679229]	1.31156	0.00668061	0.0327647	up
ENSMUSG00000118012	lncRNA	Gm46620	predicted gene%2C 46620 [Source:MGI Symbol%3BAcc:MGI:5826257]	1.02736	0.00680379	0.0331516	up
ENSMUSG00000016255	protein_coding	Tubb1	tubulin%2C beta 1 class VI [Source:MGI Symbol%3BAcc:MGI:107814]	1.98759	0.00693198	0.0336122	up
ENSMUSG00000061578	protein_coding	Ksr2	kinase suppressor of ras 2 [Source:MGI Symbol%3BAcc:MGI:3610315]	1.24639	0.0070238	0.033957	up
ENSMUSG00000107962	TEC	Gm43980	predicted gene%2C 43980 [Source:MGI Symbol%3BAcc:MGI:5690372]	1.21806	0.00709403	0.0341957	up
ENSMUSG00000027326	protein_coding	Knl1	kinetochore scaffold 1 [Source:MGI Symbol%3BAcc:MGI:1923714]	1.54162	0.00718426	0.0344661	up
ENSMUSG00000090264	protein_coding	Eif4ebp3	eukaryotic translation initiation factor 4E binding protein 3 [Source:MGI Symbol%3BAcc:MGI:1270847]	-1.91406	0.00726043	0.0347227	down
ENSMUSG00000064325	protein_coding	Hhip	Hedgehog-interacting protein [Source:MGI Symbol%3BAcc:MGI:1341847]	1.37916	0.00727792	0.0347882	up
ENSMUSG00000037868	protein_coding	Egr2	early growth response 2 [Source:MGI Symbol%3BAcc:MGI:95296]	1.27623	0.00735041	0.0350708	up
ENSMUSG00000061601	protein_coding	Pclo	piccolo (presynaptic cytomatrix protein) [Source:MGI Symbol%3BAcc:MGI:1349390]	1.35483	0.0080742	0.0376975	up
ENSMUSG00000073409	protein_coding	H2-Q6	histocompatibility 2%2C Q region locus 6 [Source:MGI Symbol%3BAcc:MGI:95935]	-1.0463	0.00810887	0.0377692	down
ENSMUSG00000038530	protein_coding	Rgs4	regulator of G-protein signaling 4 [Source:MGI Symbol%3BAcc:MGI:108409]	1.22296	0.00811458	0.0377692	up
ENSMUSG00000062743	protein_coding	Zfp677	zinc finger protein 677 [Source:MGI Symbol%3BAcc:MGI:3053207]	1.48113	0.00821668	0.0380823	up
ENSMUSG00000024807	protein_coding	Syvn1	synovial apoptosis inhibitor 1%2C synoviolin [Source:MGI Symbol%3BAcc:MGI:1921376]	-1.44588	0.00828102	0.0383264	down
ENSMUSG00000028039	protein_coding	Efna3	ephrin A3 [Source:MGI Symbol%3BAcc:MGI:106644]	1.36164	0.00829033	0.0383424	up
ENSMUSG00000069307	protein_coding	H2bc23	H2B clustered histone 23 [Source:MGI Symbol%3BAcc:MGI:3702051]	-1.01133	0.00837884	0.0386264	down
ENSMUSG00000001403	protein_coding	Ube2c	ubiquitin-conjugating enzyme E2C [Source:MGI Symbol%3BAcc:MGI:1915862]	1.40762	0.00838619	0.0386264	up
ENSMUSG00000047414	protein_coding	Flrt2	fibronectin leucine rich transmembrane protein 2 [Source:MGI Symbol%3BAcc:MGI:3603594]	1.60983	0.00843718	0.0387891	up
ENSMUSG00000078486	protein_coding	Perm1	PPARGC1 and ESRR induced regulator%2C muscle 1 [Source:MGI Symbol%3BAcc:MGI:1921433]	-1.84054	0.00845313	0.0388285	down
ENSMUSG00000100826	lncRNA	Snhg14	small nucleolar RNA host gene 14 [Source:MGI Symbol%3BAcc:MGI:1289201]	1.22621	0.00861253	0.0393198	up
ENSMUSG00000058443	protein_coding	Rpl10-ps3	ribosomal protein L10%2C pseudogene 3 [Source:MGI Symbol%3BAcc:MGI:3704336]	-1.16926	0.00865218	0.0394596	down
ENSMUSG00000049103	protein_coding	Ccr2	chemokine (C-C motif) receptor 2 [Source:MGI Symbol%3BAcc:MGI:106185]	1.17239	0.00865986	0.0394809	up
ENSMUSG00000087691	lncRNA	Cd55os	CD55 molecule%2C opposite strand sequence [Source:MGI Symbol%3BAcc:MGI:3783116]	1.23569	0.00898924	0.04066	up
ENSMUSG00000018752	protein_coding	Tnfsfm13	tumor necrosis factor (ligand) superfamily%2C membrane-bound member 13 [Source:MGI Symbol%3BAcc:MGI:3845075]	-1.49444	0.00914089	0.0411315	down
ENSMUSG00000029061	protein_coding	Mmp23	matrix metallopeptidase 23 [Source:MGI Symbol%3BAcc:MGI:1347361]	-1.1803	0.0091972	0.041303	down
ENSMUSG00000003779	protein_coding	Kif20a	kinesin family member 20A [Source:MGI Symbol%3BAcc:MGI:1201682]	1.21409	0.00924957	0.0414707	up
ENSMUSG00000040907	protein_coding	Atp1a3	ATPase%2C Na+/K+ transporting%2C alpha 3 polypeptide [Source:MGI Symbol%3BAcc:MGI:88107]	1.6162	0.00925119	0.0414707	up
ENSMUSG00000027073	protein_coding	Prg2	proteoglycan 2%2C bone marrow [Source:MGI Symbol%3BAcc:MGI:103294]	3.17196	0.00933613	0.0417282	up
ENSMUSG00000029663	protein_coding	Gngt1	guanine nucleotide binding protein (G protein)%2C gamma transducing activity polypeptide 1 [Source:MGI Symbol%3BAcc:MGI:109165]	1.20066	0.00961502	0.0426033	up
ENSMUSG00000109115	TEC	Gm44669	predicted gene 44669 [Source:MGI Symbol%3BAcc:MGI:5753245]	-1.36925	0.00966809	0.0427409	down
ENSMUSG00000041567	protein_coding	Serpina12	serine (or cysteine) peptidase inhibitor%2C clade A (alpha-1 antiproteinase%2C antitrypsin)%2C member 12 [Source:MGI Symbol%3BAcc:MGI:1915304]	-2.46347	0.00988145	0.0434409	down
ENSMUSG00000034266	protein_coding	Batf	basic leucine zipper transcription factor%2C ATF-like [Source:MGI Symbol%3BAcc:MGI:1859147]	-1.14517	0.00996516	0.0436525	down
ENSMUSG00000050587	protein_coding	Lrrc4c	leucine rich repeat containing 4C [Source:MGI Symbol%3BAcc:MGI:2442636]	1.12389	0.0100895	0.0441133	up
ENSMUSG00000057666	protein_coding	Gapdh	glyceraldehyde-3-phosphate dehydrogenase [Source:MGI Symbol%3BAcc:MGI:95640]	-1.03492	0.0101117	0.0441808	down
ENSMUSG00000020493	protein_coding	Prr11	proline rich 11 [Source:MGI Symbol%3BAcc:MGI:2444496]	1.42497	0.0104499	0.0453134	up
ENSMUSG00000034783	protein_coding	Cd207	CD207 antigen [Source:MGI Symbol%3BAcc:MGI:2180021]	-2.11061	0.011649	0.0488621	down
