# Supplementary material for: Transcriptomic Profiling Reveals Gene Expression Changes in Mouse Liver Tissue During Alveolar Echinococcosis
Source: Genes (Basel). 2025 Jul 18;16(7):839. doi: 10.3390/genes16070839 (PMC12294577; doi:10.3390/genes16070839)
Supplement: Supplementary file 1 [file genes-16-00839-s001.zip › Supplementary Table S7.xlsx]

## Sheet: Sheet1
Table S7 The Venn diagram depicted the differential expression profiles at the four timepoints
id	Treat-1_vs_control-1	Treat-2_vs_control-2	Treat-3_vs_control-3	Treat-4_vs_control-4
ENSMUSG00000000058	FALSE	FALSE	FALSE	TRUE
ENSMUSG00000000204	FALSE	FALSE	FALSE	TRUE
ENSMUSG00000000303	FALSE	FALSE	FALSE	TRUE
ENSMUSG00000001349	FALSE	TRUE	FALSE	FALSE
ENSMUSG00000001403	FALSE	FALSE	TRUE	TRUE
ENSMUSG00000001666	FALSE	FALSE	FALSE	TRUE
ENSMUSG00000001918	FALSE	TRUE	FALSE	FALSE
ENSMUSG00000002289	FALSE	FALSE	FALSE	TRUE
ENSMUSG00000002580	FALSE	FALSE	FALSE	TRUE
ENSMUSG00000002617	FALSE	FALSE	FALSE	TRUE
ENSMUSG00000002768	FALSE	FALSE	FALSE	TRUE
ENSMUSG00000002831	FALSE	FALSE	FALSE	TRUE
ENSMUSG00000003379	FALSE	TRUE	FALSE	FALSE
ENSMUSG00000003484	FALSE	FALSE	TRUE	FALSE
ENSMUSG00000003779	FALSE	FALSE	FALSE	TRUE
ENSMUSG00000004098	FALSE	TRUE	FALSE	FALSE
ENSMUSG00000004100	FALSE	FALSE	FALSE	TRUE
ENSMUSG00000004610	FALSE	FALSE	FALSE	TRUE
ENSMUSG00000004768	FALSE	FALSE	FALSE	TRUE
ENSMUSG00000005124	FALSE	FALSE	FALSE	TRUE
ENSMUSG00000005148	FALSE	TRUE	FALSE	FALSE
ENSMUSG00000005483	FALSE	FALSE	FALSE	TRUE
ENSMUSG00000005686	FALSE	FALSE	FALSE	TRUE
ENSMUSG00000005800	FALSE	FALSE	FALSE	TRUE
ENSMUSG00000006335	FALSE	FALSE	FALSE	TRUE
ENSMUSG00000006360	FALSE	TRUE	FALSE	FALSE
ENSMUSG00000006398	FALSE	FALSE	TRUE	TRUE
ENSMUSG00000006731	FALSE	FALSE	TRUE	FALSE
ENSMUSG00000008668	FALSE	FALSE	FALSE	TRUE
ENSMUSG00000008845	FALSE	FALSE	FALSE	TRUE
ENSMUSG00000009185	FALSE	TRUE	FALSE	FALSE
ENSMUSG00000009633	FALSE	FALSE	FALSE	TRUE
ENSMUSG00000009654	FALSE	TRUE	FALSE	FALSE
ENSMUSG00000010651	FALSE	FALSE	FALSE	TRUE
ENSMUSG00000011254	FALSE	FALSE	FALSE	TRUE
ENSMUSG00000013584	FALSE	TRUE	FALSE	FALSE
ENSMUSG00000014294	FALSE	FALSE	FALSE	TRUE
ENSMUSG00000014329	FALSE	FALSE	FALSE	TRUE
ENSMUSG00000014542	FALSE	TRUE	FALSE	FALSE
ENSMUSG00000014852	FALSE	FALSE	FALSE	TRUE
ENSMUSG00000015090	FALSE	TRUE	FALSE	FALSE
ENSMUSG00000015092	FALSE	FALSE	FALSE	TRUE
ENSMUSG00000015093	FALSE	FALSE	FALSE	TRUE
ENSMUSG00000015312	FALSE	FALSE	FALSE	TRUE
ENSMUSG00000015337	FALSE	FALSE	FALSE	TRUE
ENSMUSG00000015478	FALSE	FALSE	FALSE	TRUE
ENSMUSG00000015519	FALSE	TRUE	FALSE	FALSE
ENSMUSG00000015568	FALSE	FALSE	FALSE	TRUE
ENSMUSG00000015653	FALSE	FALSE	FALSE	TRUE
ENSMUSG00000015656	FALSE	FALSE	FALSE	TRUE
ENSMUSG00000015755	FALSE	FALSE	FALSE	TRUE
ENSMUSG00000015829	FALSE	FALSE	FALSE	TRUE
ENSMUSG00000015880	FALSE	FALSE	FALSE	TRUE
ENSMUSG00000016239	FALSE	FALSE	FALSE	TRUE
ENSMUSG00000016255	FALSE	FALSE	FALSE	TRUE
ENSMUSG00000016356	FALSE	FALSE	FALSE	TRUE
ENSMUSG00000017002	FALSE	FALSE	TRUE	FALSE
ENSMUSG00000017737	FALSE	FALSE	FALSE	TRUE
ENSMUSG00000018339	FALSE	FALSE	TRUE	FALSE
ENSMUSG00000018427	FALSE	FALSE	FALSE	TRUE
ENSMUSG00000018752	FALSE	FALSE	FALSE	TRUE
ENSMUSG00000018830	FALSE	TRUE	FALSE	FALSE
ENSMUSG00000018868	FALSE	FALSE	FALSE	TRUE
ENSMUSG00000018924	FALSE	FALSE	TRUE	TRUE
ENSMUSG00000019139	FALSE	FALSE	TRUE	FALSE
ENSMUSG00000019158	FALSE	FALSE	FALSE	TRUE
ENSMUSG00000019590	FALSE	FALSE	TRUE	FALSE
ENSMUSG00000019916	FALSE	FALSE	FALSE	TRUE
ENSMUSG00000019971	FALSE	FALSE	FALSE	TRUE
ENSMUSG00000020018	FALSE	FALSE	FALSE	TRUE
ENSMUSG00000020038	FALSE	FALSE	TRUE	FALSE
ENSMUSG00000020121	FALSE	FALSE	FALSE	TRUE
ENSMUSG00000020125	FALSE	FALSE	FALSE	TRUE
ENSMUSG00000020140	FALSE	FALSE	FALSE	TRUE
ENSMUSG00000020154	FALSE	TRUE	FALSE	FALSE
ENSMUSG00000020159	FALSE	TRUE	FALSE	FALSE
ENSMUSG00000020163	FALSE	FALSE	FALSE	TRUE
ENSMUSG00000020190	FALSE	FALSE	FALSE	TRUE
ENSMUSG00000020218	FALSE	TRUE	FALSE	FALSE
ENSMUSG00000020219	FALSE	FALSE	FALSE	TRUE
ENSMUSG00000020300	FALSE	FALSE	FALSE	TRUE
ENSMUSG00000020330	FALSE	FALSE	FALSE	TRUE
ENSMUSG00000020357	FALSE	TRUE	FALSE	FALSE
ENSMUSG00000020460	FALSE	TRUE	FALSE	FALSE
ENSMUSG00000020473	FALSE	FALSE	FALSE	TRUE
ENSMUSG00000020493	FALSE	FALSE	FALSE	TRUE
ENSMUSG00000020532	FALSE	TRUE	FALSE	FALSE
ENSMUSG00000020544	FALSE	FALSE	FALSE	TRUE
ENSMUSG00000020581	FALSE	TRUE	FALSE	FALSE
ENSMUSG00000020658	FALSE	FALSE	FALSE	TRUE
ENSMUSG00000020676	FALSE	TRUE	FALSE	FALSE
ENSMUSG00000020695	FALSE	TRUE	FALSE	FALSE
ENSMUSG00000020738	FALSE	FALSE	FALSE	TRUE
ENSMUSG00000020788	FALSE	TRUE	FALSE	FALSE
ENSMUSG00000020805	FALSE	FALSE	FALSE	TRUE
ENSMUSG00000020889	FALSE	FALSE	FALSE	TRUE
ENSMUSG00000021007	FALSE	FALSE	FALSE	TRUE
ENSMUSG00000021066	FALSE	FALSE	FALSE	TRUE
ENSMUSG00000021125	FALSE	FALSE	FALSE	TRUE
ENSMUSG00000021250	FALSE	FALSE	FALSE	TRUE
ENSMUSG00000021259	FALSE	FALSE	FALSE	TRUE
ENSMUSG00000021268	FALSE	TRUE	FALSE	FALSE
ENSMUSG00000021470	FALSE	FALSE	FALSE	TRUE
ENSMUSG00000021572	FALSE	FALSE	FALSE	TRUE
ENSMUSG00000021597	FALSE	FALSE	FALSE	TRUE
ENSMUSG00000021606	FALSE	FALSE	FALSE	TRUE
ENSMUSG00000021624	FALSE	FALSE	FALSE	TRUE
ENSMUSG00000021708	FALSE	FALSE	FALSE	TRUE
ENSMUSG00000021719	FALSE	FALSE	FALSE	TRUE
ENSMUSG00000021903	FALSE	FALSE	FALSE	TRUE
ENSMUSG00000022010	FALSE	FALSE	TRUE	FALSE
ENSMUSG00000022026	FALSE	FALSE	FALSE	TRUE
ENSMUSG00000022034	FALSE	FALSE	FALSE	TRUE
ENSMUSG00000022041	FALSE	FALSE	FALSE	TRUE
ENSMUSG00000022149	FALSE	FALSE	FALSE	TRUE
ENSMUSG00000022297	FALSE	FALSE	FALSE	TRUE
ENSMUSG00000022346	FALSE	TRUE	FALSE	FALSE
ENSMUSG00000022358	FALSE	FALSE	FALSE	TRUE
ENSMUSG00000022389	FALSE	FALSE	FALSE	TRUE
ENSMUSG00000022415	FALSE	TRUE	FALSE	FALSE
ENSMUSG00000022508	TRUE	FALSE	FALSE	FALSE
ENSMUSG00000022512	FALSE	FALSE	FALSE	TRUE
ENSMUSG00000022554	FALSE	FALSE	FALSE	TRUE
ENSMUSG00000022584	FALSE	FALSE	FALSE	TRUE
ENSMUSG00000022651	FALSE	FALSE	FALSE	TRUE
ENSMUSG00000022883	FALSE	FALSE	TRUE	FALSE
ENSMUSG00000022899	FALSE	FALSE	FALSE	TRUE
ENSMUSG00000023034	FALSE	FALSE	FALSE	TRUE
ENSMUSG00000023272	FALSE	FALSE	FALSE	TRUE
ENSMUSG00000023484	FALSE	FALSE	FALSE	TRUE
ENSMUSG00000023571	FALSE	TRUE	FALSE	FALSE
ENSMUSG00000023939	FALSE	FALSE	FALSE	TRUE
ENSMUSG00000024131	FALSE	TRUE	FALSE	TRUE
ENSMUSG00000024177	FALSE	FALSE	FALSE	TRUE
ENSMUSG00000024299	FALSE	TRUE	FALSE	FALSE
ENSMUSG00000024309	FALSE	FALSE	FALSE	TRUE
ENSMUSG00000024338	FALSE	FALSE	FALSE	TRUE
ENSMUSG00000024440	FALSE	TRUE	FALSE	FALSE
ENSMUSG00000024486	FALSE	FALSE	FALSE	TRUE
ENSMUSG00000024673	FALSE	TRUE	FALSE	TRUE
ENSMUSG00000024730	FALSE	FALSE	FALSE	TRUE
ENSMUSG00000024795	FALSE	FALSE	FALSE	TRUE
ENSMUSG00000024807	FALSE	FALSE	FALSE	TRUE
ENSMUSG00000024810	FALSE	FALSE	FALSE	TRUE
ENSMUSG00000024924	FALSE	FALSE	FALSE	TRUE
ENSMUSG00000024966	FALSE	FALSE	FALSE	TRUE
ENSMUSG00000025279	FALSE	TRUE	FALSE	FALSE
ENSMUSG00000025316	FALSE	FALSE	FALSE	TRUE
ENSMUSG00000025323	FALSE	FALSE	FALSE	TRUE
ENSMUSG00000025359	TRUE	FALSE	FALSE	FALSE
ENSMUSG00000025408	FALSE	FALSE	FALSE	TRUE
ENSMUSG00000025574	FALSE	FALSE	FALSE	TRUE
ENSMUSG00000025701	FALSE	FALSE	FALSE	TRUE
ENSMUSG00000025758	FALSE	FALSE	FALSE	TRUE
ENSMUSG00000025964	FALSE	FALSE	FALSE	TRUE
ENSMUSG00000026042	FALSE	TRUE	FALSE	FALSE
ENSMUSG00000026069	FALSE	TRUE	FALSE	FALSE
ENSMUSG00000026072	FALSE	FALSE	TRUE	TRUE
ENSMUSG00000026077	FALSE	FALSE	TRUE	FALSE
ENSMUSG00000026180	FALSE	FALSE	FALSE	TRUE
ENSMUSG00000026203	FALSE	FALSE	FALSE	TRUE
ENSMUSG00000026343	FALSE	FALSE	FALSE	TRUE
ENSMUSG00000026365	FALSE	FALSE	FALSE	TRUE
ENSMUSG00000026384	FALSE	FALSE	FALSE	TRUE
ENSMUSG00000026390	FALSE	FALSE	FALSE	TRUE
ENSMUSG00000026414	FALSE	TRUE	FALSE	FALSE
ENSMUSG00000026442	FALSE	FALSE	TRUE	TRUE
ENSMUSG00000026475	FALSE	FALSE	FALSE	TRUE
ENSMUSG00000026542	FALSE	FALSE	FALSE	TRUE
ENSMUSG00000026580	FALSE	FALSE	FALSE	TRUE
ENSMUSG00000026581	FALSE	FALSE	FALSE	TRUE
ENSMUSG00000026605	FALSE	FALSE	FALSE	TRUE
ENSMUSG00000026609	FALSE	FALSE	FALSE	TRUE
ENSMUSG00000026622	FALSE	FALSE	TRUE	TRUE
ENSMUSG00000026639	FALSE	FALSE	FALSE	TRUE
ENSMUSG00000026691	FALSE	FALSE	TRUE	FALSE
ENSMUSG00000026773	FALSE	FALSE	TRUE	FALSE
ENSMUSG00000026832	FALSE	FALSE	FALSE	TRUE
ENSMUSG00000027073	FALSE	FALSE	FALSE	TRUE
ENSMUSG00000027201	FALSE	FALSE	FALSE	TRUE
ENSMUSG00000027326	FALSE	FALSE	FALSE	TRUE
ENSMUSG00000027329	FALSE	FALSE	FALSE	TRUE
ENSMUSG00000027331	FALSE	FALSE	TRUE	TRUE
ENSMUSG00000027358	FALSE	TRUE	FALSE	FALSE
ENSMUSG00000027397	FALSE	FALSE	FALSE	TRUE
ENSMUSG00000027398	FALSE	FALSE	FALSE	TRUE
ENSMUSG00000027469	FALSE	FALSE	TRUE	FALSE
ENSMUSG00000027550	FALSE	FALSE	FALSE	TRUE
ENSMUSG00000027715	FALSE	FALSE	TRUE	FALSE
ENSMUSG00000027750	FALSE	FALSE	FALSE	TRUE
ENSMUSG00000027762	FALSE	FALSE	TRUE	FALSE
ENSMUSG00000027965	FALSE	FALSE	FALSE	TRUE
ENSMUSG00000027993	FALSE	FALSE	FALSE	TRUE
ENSMUSG00000028010	FALSE	FALSE	FALSE	TRUE
ENSMUSG00000028019	FALSE	FALSE	FALSE	TRUE
ENSMUSG00000028039	FALSE	FALSE	FALSE	TRUE
ENSMUSG00000028051	FALSE	FALSE	FALSE	TRUE
ENSMUSG00000028175	FALSE	FALSE	TRUE	FALSE
ENSMUSG00000028354	FALSE	FALSE	FALSE	TRUE
ENSMUSG00000028463	FALSE	TRUE	FALSE	FALSE
ENSMUSG00000028464	FALSE	TRUE	FALSE	FALSE
ENSMUSG00000028497	FALSE	FALSE	FALSE	TRUE
ENSMUSG00000028712	FALSE	FALSE	FALSE	TRUE
ENSMUSG00000028715	TRUE	FALSE	FALSE	TRUE
ENSMUSG00000028766	FALSE	FALSE	FALSE	TRUE
ENSMUSG00000028850	FALSE	FALSE	FALSE	TRUE
ENSMUSG00000028864	FALSE	TRUE	FALSE	FALSE
ENSMUSG00000028957	TRUE	FALSE	FALSE	TRUE
ENSMUSG00000028976	FALSE	FALSE	FALSE	TRUE
ENSMUSG00000028998	FALSE	TRUE	FALSE	TRUE
ENSMUSG00000029032	FALSE	FALSE	FALSE	TRUE
ENSMUSG00000029061	FALSE	FALSE	FALSE	TRUE
ENSMUSG00000029352	FALSE	FALSE	TRUE	FALSE
ENSMUSG00000029454	FALSE	FALSE	FALSE	TRUE
ENSMUSG00000029482	FALSE	FALSE	FALSE	TRUE
ENSMUSG00000029657	FALSE	FALSE	FALSE	TRUE
ENSMUSG00000029663	FALSE	FALSE	FALSE	TRUE
ENSMUSG00000029676	FALSE	FALSE	FALSE	TRUE
ENSMUSG00000029910	FALSE	FALSE	FALSE	TRUE
ENSMUSG00000030034	FALSE	FALSE	FALSE	TRUE
ENSMUSG00000030222	FALSE	FALSE	TRUE	FALSE
ENSMUSG00000030309	FALSE	FALSE	FALSE	TRUE
ENSMUSG00000030357	FALSE	FALSE	FALSE	TRUE
ENSMUSG00000030393	FALSE	FALSE	FALSE	TRUE
ENSMUSG00000030413	FALSE	FALSE	FALSE	TRUE
ENSMUSG00000030483	FALSE	FALSE	TRUE	TRUE
ENSMUSG00000030545	FALSE	FALSE	FALSE	TRUE
ENSMUSG00000030562	FALSE	FALSE	FALSE	TRUE
ENSMUSG00000030641	FALSE	FALSE	FALSE	TRUE
ENSMUSG00000030724	FALSE	TRUE	FALSE	FALSE
ENSMUSG00000030747	FALSE	FALSE	FALSE	TRUE
ENSMUSG00000030787	FALSE	FALSE	FALSE	TRUE
ENSMUSG00000030798	FALSE	FALSE	TRUE	FALSE
ENSMUSG00000030847	FALSE	FALSE	FALSE	TRUE
ENSMUSG00000031010	FALSE	TRUE	FALSE	FALSE
ENSMUSG00000031016	TRUE	FALSE	FALSE	FALSE
ENSMUSG00000031196	FALSE	TRUE	FALSE	TRUE
ENSMUSG00000031271	FALSE	TRUE	FALSE	FALSE
ENSMUSG00000031673	FALSE	FALSE	FALSE	TRUE
ENSMUSG00000031762	FALSE	FALSE	TRUE	FALSE
ENSMUSG00000031765	FALSE	FALSE	TRUE	TRUE
ENSMUSG00000031770	FALSE	FALSE	FALSE	TRUE
ENSMUSG00000031897	FALSE	FALSE	FALSE	TRUE
ENSMUSG00000031906	FALSE	FALSE	FALSE	TRUE
ENSMUSG00000032011	FALSE	TRUE	FALSE	FALSE
ENSMUSG00000032353	FALSE	FALSE	FALSE	TRUE
ENSMUSG00000032484	FALSE	FALSE	FALSE	TRUE
ENSMUSG00000032496	FALSE	FALSE	FALSE	TRUE
ENSMUSG00000032715	TRUE	FALSE	FALSE	FALSE
ENSMUSG00000032718	FALSE	FALSE	FALSE	TRUE
ENSMUSG00000032735	FALSE	FALSE	FALSE	TRUE
ENSMUSG00000032786	FALSE	FALSE	FALSE	TRUE
ENSMUSG00000032915	FALSE	TRUE	FALSE	FALSE
ENSMUSG00000033031	FALSE	FALSE	FALSE	TRUE
ENSMUSG00000033107	FALSE	FALSE	FALSE	TRUE
ENSMUSG00000033676	FALSE	FALSE	FALSE	TRUE
ENSMUSG00000033751	FALSE	FALSE	FALSE	TRUE
ENSMUSG00000033855	FALSE	TRUE	FALSE	FALSE
ENSMUSG00000033952	FALSE	FALSE	FALSE	TRUE
ENSMUSG00000034127	FALSE	FALSE	FALSE	TRUE
ENSMUSG00000034266	FALSE	FALSE	FALSE	TRUE
ENSMUSG00000034271	FALSE	FALSE	FALSE	TRUE
ENSMUSG00000034412	FALSE	FALSE	FALSE	TRUE
ENSMUSG00000034591	FALSE	FALSE	FALSE	TRUE
ENSMUSG00000034593	FALSE	TRUE	FALSE	TRUE
ENSMUSG00000034634	FALSE	TRUE	FALSE	FALSE
ENSMUSG00000034774	FALSE	FALSE	FALSE	TRUE
ENSMUSG00000034783	FALSE	TRUE	FALSE	TRUE
ENSMUSG00000034795	FALSE	FALSE	FALSE	TRUE
ENSMUSG00000034957	FALSE	FALSE	FALSE	TRUE
ENSMUSG00000035031	FALSE	FALSE	FALSE	TRUE
ENSMUSG00000035062	FALSE	FALSE	FALSE	TRUE
ENSMUSG00000035215	FALSE	TRUE	FALSE	TRUE
ENSMUSG00000035236	FALSE	FALSE	FALSE	TRUE
ENSMUSG00000035299	FALSE	FALSE	FALSE	TRUE
ENSMUSG00000035342	FALSE	FALSE	FALSE	TRUE
ENSMUSG00000035372	FALSE	FALSE	FALSE	TRUE
ENSMUSG00000035686	FALSE	FALSE	FALSE	TRUE
ENSMUSG00000035692	FALSE	FALSE	FALSE	TRUE
ENSMUSG00000035828	FALSE	FALSE	FALSE	TRUE
ENSMUSG00000036040	FALSE	FALSE	FALSE	TRUE
ENSMUSG00000036138	FALSE	FALSE	FALSE	TRUE
ENSMUSG00000036744	TRUE	FALSE	FALSE	TRUE
ENSMUSG00000036777	FALSE	FALSE	FALSE	TRUE
ENSMUSG00000036944	FALSE	FALSE	FALSE	TRUE
ENSMUSG00000037126	FALSE	FALSE	FALSE	TRUE
ENSMUSG00000037270	FALSE	FALSE	FALSE	TRUE
ENSMUSG00000037344	FALSE	TRUE	FALSE	FALSE
ENSMUSG00000037628	FALSE	FALSE	TRUE	FALSE
ENSMUSG00000037725	FALSE	FALSE	TRUE	TRUE
ENSMUSG00000037826	FALSE	FALSE	FALSE	TRUE
ENSMUSG00000037868	FALSE	FALSE	FALSE	TRUE
ENSMUSG00000037890	FALSE	FALSE	FALSE	TRUE
ENSMUSG00000038007	FALSE	TRUE	FALSE	FALSE
ENSMUSG00000038070	FALSE	FALSE	FALSE	TRUE
ENSMUSG00000038151	FALSE	FALSE	FALSE	TRUE
ENSMUSG00000038279	FALSE	FALSE	FALSE	TRUE
ENSMUSG00000038357	FALSE	FALSE	FALSE	TRUE
ENSMUSG00000038418	TRUE	FALSE	FALSE	TRUE
ENSMUSG00000038453	FALSE	FALSE	FALSE	TRUE
ENSMUSG00000038489	FALSE	FALSE	FALSE	TRUE
ENSMUSG00000038530	FALSE	FALSE	FALSE	TRUE
ENSMUSG00000038725	FALSE	FALSE	FALSE	TRUE
ENSMUSG00000038754	TRUE	FALSE	FALSE	TRUE
ENSMUSG00000038894	FALSE	FALSE	TRUE	FALSE
ENSMUSG00000039109	FALSE	FALSE	FALSE	TRUE
ENSMUSG00000039478	FALSE	FALSE	FALSE	TRUE
ENSMUSG00000039585	FALSE	FALSE	FALSE	TRUE
ENSMUSG00000039782	FALSE	FALSE	FALSE	TRUE
ENSMUSG00000039809	FALSE	FALSE	TRUE	FALSE
ENSMUSG00000040026	FALSE	TRUE	TRUE	FALSE
ENSMUSG00000040152	FALSE	FALSE	FALSE	TRUE
ENSMUSG00000040405	FALSE	FALSE	TRUE	FALSE
ENSMUSG00000040522	FALSE	FALSE	FALSE	TRUE
ENSMUSG00000040710	FALSE	FALSE	FALSE	TRUE
ENSMUSG00000040740	FALSE	FALSE	FALSE	TRUE
ENSMUSG00000040809	TRUE	FALSE	TRUE	TRUE
ENSMUSG00000040907	FALSE	FALSE	FALSE	TRUE
ENSMUSG00000040938	FALSE	FALSE	FALSE	TRUE
ENSMUSG00000041025	FALSE	FALSE	FALSE	TRUE
ENSMUSG00000041134	FALSE	TRUE	FALSE	TRUE
ENSMUSG00000041180	FALSE	FALSE	FALSE	TRUE
ENSMUSG00000041324	FALSE	FALSE	FALSE	TRUE
ENSMUSG00000041431	FALSE	FALSE	TRUE	TRUE
ENSMUSG00000041468	FALSE	FALSE	TRUE	FALSE
ENSMUSG00000041506	FALSE	FALSE	FALSE	TRUE
ENSMUSG00000041550	FALSE	FALSE	FALSE	TRUE
ENSMUSG00000041567	FALSE	FALSE	FALSE	TRUE
ENSMUSG00000041653	FALSE	FALSE	FALSE	TRUE
ENSMUSG00000041688	FALSE	FALSE	FALSE	TRUE
ENSMUSG00000041782	FALSE	FALSE	FALSE	TRUE
ENSMUSG00000041798	FALSE	FALSE	FALSE	TRUE
ENSMUSG00000041992	FALSE	TRUE	FALSE	FALSE
ENSMUSG00000042010	FALSE	FALSE	FALSE	TRUE
ENSMUSG00000042063	FALSE	FALSE	FALSE	TRUE
ENSMUSG00000042275	FALSE	FALSE	FALSE	TRUE
ENSMUSG00000042419	FALSE	TRUE	FALSE	TRUE
ENSMUSG00000042453	FALSE	TRUE	FALSE	FALSE
ENSMUSG00000042607	FALSE	FALSE	FALSE	TRUE
ENSMUSG00000042622	FALSE	FALSE	FALSE	TRUE
ENSMUSG00000042737	FALSE	FALSE	FALSE	TRUE
ENSMUSG00000042787	FALSE	FALSE	FALSE	TRUE
ENSMUSG00000042807	FALSE	TRUE	FALSE	FALSE
ENSMUSG00000042851	FALSE	FALSE	FALSE	TRUE
ENSMUSG00000042854	FALSE	FALSE	FALSE	TRUE
ENSMUSG00000042978	FALSE	FALSE	FALSE	TRUE
ENSMUSG00000043110	FALSE	FALSE	FALSE	TRUE
ENSMUSG00000043633	FALSE	FALSE	FALSE	TRUE
ENSMUSG00000043681	FALSE	FALSE	FALSE	TRUE
ENSMUSG00000043924	TRUE	FALSE	FALSE	FALSE
ENSMUSG00000044206	FALSE	TRUE	FALSE	FALSE
ENSMUSG00000045328	FALSE	FALSE	FALSE	TRUE
ENSMUSG00000045362	FALSE	FALSE	FALSE	TRUE
ENSMUSG00000046006	FALSE	FALSE	FALSE	TRUE
ENSMUSG00000046101	FALSE	FALSE	FALSE	TRUE
ENSMUSG00000047037	FALSE	FALSE	FALSE	TRUE
ENSMUSG00000047040	FALSE	TRUE	FALSE	FALSE
ENSMUSG00000047139	FALSE	FALSE	FALSE	TRUE
ENSMUSG00000047222	FALSE	FALSE	FALSE	TRUE
ENSMUSG00000047228	FALSE	FALSE	FALSE	TRUE
ENSMUSG00000047414	FALSE	TRUE	FALSE	TRUE
ENSMUSG00000047496	FALSE	FALSE	FALSE	TRUE
ENSMUSG00000047497	FALSE	FALSE	FALSE	TRUE
ENSMUSG00000047517	FALSE	TRUE	FALSE	FALSE
ENSMUSG00000047721	FALSE	TRUE	FALSE	FALSE
ENSMUSG00000047822	FALSE	FALSE	FALSE	TRUE
ENSMUSG00000047963	FALSE	FALSE	FALSE	TRUE
ENSMUSG00000048058	FALSE	FALSE	FALSE	TRUE
ENSMUSG00000048249	FALSE	FALSE	FALSE	TRUE
ENSMUSG00000048388	FALSE	FALSE	FALSE	TRUE
ENSMUSG00000048498	FALSE	FALSE	FALSE	TRUE
ENSMUSG00000048572	FALSE	FALSE	FALSE	TRUE
ENSMUSG00000048621	FALSE	FALSE	FALSE	TRUE
ENSMUSG00000049103	FALSE	FALSE	FALSE	TRUE
ENSMUSG00000049577	FALSE	FALSE	FALSE	TRUE
ENSMUSG00000049580	FALSE	FALSE	FALSE	TRUE
ENSMUSG00000049685	FALSE	FALSE	FALSE	TRUE
ENSMUSG00000049804	FALSE	FALSE	FALSE	TRUE
ENSMUSG00000049932	FALSE	FALSE	FALSE	TRUE
ENSMUSG00000049985	FALSE	FALSE	FALSE	TRUE
ENSMUSG00000050069	FALSE	FALSE	FALSE	TRUE
ENSMUSG00000050335	FALSE	FALSE	TRUE	FALSE
ENSMUSG00000050423	FALSE	FALSE	FALSE	TRUE
ENSMUSG00000050587	FALSE	FALSE	FALSE	TRUE
ENSMUSG00000050994	FALSE	TRUE	FALSE	FALSE
ENSMUSG00000051098	FALSE	FALSE	FALSE	TRUE
ENSMUSG00000051184	FALSE	FALSE	FALSE	TRUE
ENSMUSG00000051502	FALSE	FALSE	FALSE	TRUE
ENSMUSG00000051627	FALSE	FALSE	FALSE	TRUE
ENSMUSG00000052133	FALSE	TRUE	FALSE	FALSE
ENSMUSG00000052212	FALSE	FALSE	FALSE	TRUE
ENSMUSG00000052234	FALSE	FALSE	FALSE	TRUE
ENSMUSG00000052271	FALSE	FALSE	FALSE	TRUE
ENSMUSG00000052407	FALSE	FALSE	FALSE	TRUE
ENSMUSG00000052560	FALSE	FALSE	FALSE	TRUE
ENSMUSG00000052632	FALSE	FALSE	FALSE	TRUE
ENSMUSG00000052684	FALSE	TRUE	FALSE	FALSE
ENSMUSG00000052726	FALSE	FALSE	FALSE	TRUE
ENSMUSG00000052821	FALSE	FALSE	FALSE	TRUE
ENSMUSG00000052837	TRUE	FALSE	FALSE	FALSE
ENSMUSG00000053040	FALSE	FALSE	FALSE	TRUE
ENSMUSG00000053062	FALSE	FALSE	FALSE	TRUE
ENSMUSG00000053113	FALSE	FALSE	TRUE	FALSE
ENSMUSG00000053964	FALSE	FALSE	FALSE	TRUE
ENSMUSG00000054293	FALSE	FALSE	FALSE	TRUE
ENSMUSG00000054342	FALSE	TRUE	FALSE	FALSE
ENSMUSG00000054422	FALSE	FALSE	FALSE	TRUE
ENSMUSG00000054499	FALSE	FALSE	FALSE	TRUE
ENSMUSG00000054675	FALSE	TRUE	FALSE	FALSE
ENSMUSG00000055866	FALSE	FALSE	FALSE	TRUE
ENSMUSG00000056025	FALSE	FALSE	FALSE	TRUE
ENSMUSG00000056054	FALSE	FALSE	FALSE	TRUE
ENSMUSG00000056071	FALSE	FALSE	FALSE	TRUE
ENSMUSG00000056091	FALSE	FALSE	FALSE	TRUE
ENSMUSG00000056427	FALSE	TRUE	FALSE	FALSE
ENSMUSG00000056492	FALSE	TRUE	FALSE	FALSE
ENSMUSG00000056498	FALSE	FALSE	FALSE	TRUE
ENSMUSG00000056501	FALSE	FALSE	FALSE	TRUE
ENSMUSG00000056612	FALSE	FALSE	FALSE	TRUE
ENSMUSG00000056832	FALSE	FALSE	FALSE	TRUE
ENSMUSG00000056880	FALSE	FALSE	FALSE	TRUE
ENSMUSG00000056962	FALSE	FALSE	FALSE	TRUE
ENSMUSG00000057143	TRUE	FALSE	FALSE	FALSE
ENSMUSG00000057425	FALSE	FALSE	FALSE	TRUE
ENSMUSG00000057666	FALSE	FALSE	FALSE	TRUE
ENSMUSG00000057729	FALSE	FALSE	FALSE	TRUE
ENSMUSG00000057933	FALSE	FALSE	TRUE	FALSE
ENSMUSG00000058396	FALSE	TRUE	FALSE	FALSE
ENSMUSG00000058443	FALSE	FALSE	FALSE	TRUE
ENSMUSG00000058569	FALSE	FALSE	FALSE	TRUE
ENSMUSG00000059108	FALSE	FALSE	FALSE	TRUE
ENSMUSG00000059278	FALSE	FALSE	FALSE	TRUE
ENSMUSG00000059325	FALSE	FALSE	FALSE	TRUE
ENSMUSG00000059824	FALSE	FALSE	FALSE	TRUE
ENSMUSG00000060032	FALSE	TRUE	FALSE	TRUE
ENSMUSG00000060301	FALSE	FALSE	FALSE	TRUE
ENSMUSG00000060336	FALSE	FALSE	FALSE	TRUE
ENSMUSG00000060636	FALSE	FALSE	FALSE	TRUE
ENSMUSG00000060639	FALSE	FALSE	FALSE	TRUE
ENSMUSG00000060950	FALSE	FALSE	FALSE	TRUE
ENSMUSG00000060981	FALSE	FALSE	FALSE	TRUE
ENSMUSG00000061013	FALSE	FALSE	FALSE	TRUE
ENSMUSG00000061100	FALSE	FALSE	TRUE	TRUE
ENSMUSG00000061232	FALSE	TRUE	FALSE	FALSE
ENSMUSG00000061578	FALSE	FALSE	FALSE	TRUE
ENSMUSG00000061601	FALSE	FALSE	FALSE	TRUE
ENSMUSG00000061825	TRUE	FALSE	FALSE	FALSE
ENSMUSG00000061906	FALSE	FALSE	FALSE	TRUE
ENSMUSG00000062006	FALSE	FALSE	FALSE	TRUE
ENSMUSG00000062148	FALSE	FALSE	FALSE	TRUE
ENSMUSG00000062545	FALSE	FALSE	FALSE	TRUE
ENSMUSG00000062591	FALSE	TRUE	FALSE	FALSE
ENSMUSG00000062743	FALSE	FALSE	FALSE	TRUE
ENSMUSG00000064147	FALSE	FALSE	FALSE	TRUE
ENSMUSG00000064246	FALSE	FALSE	FALSE	TRUE
ENSMUSG00000064264	FALSE	FALSE	FALSE	TRUE
ENSMUSG00000064325	FALSE	FALSE	FALSE	TRUE
ENSMUSG00000064357	FALSE	FALSE	FALSE	TRUE
ENSMUSG00000064358	FALSE	FALSE	FALSE	TRUE
ENSMUSG00000064360	FALSE	FALSE	FALSE	TRUE
ENSMUSG00000066000	FALSE	FALSE	FALSE	TRUE
ENSMUSG00000066477	FALSE	FALSE	FALSE	TRUE
ENSMUSG00000066613	FALSE	FALSE	FALSE	TRUE
ENSMUSG00000066687	FALSE	TRUE	FALSE	TRUE
ENSMUSG00000066829	FALSE	FALSE	FALSE	TRUE
ENSMUSG00000067071	FALSE	FALSE	FALSE	TRUE
ENSMUSG00000067144	FALSE	FALSE	TRUE	FALSE
ENSMUSG00000067847	FALSE	FALSE	FALSE	TRUE
ENSMUSG00000068086	FALSE	TRUE	FALSE	FALSE
ENSMUSG00000068114	FALSE	FALSE	FALSE	TRUE
ENSMUSG00000068130	FALSE	FALSE	FALSE	TRUE
ENSMUSG00000068240	TRUE	FALSE	FALSE	FALSE
ENSMUSG00000068699	FALSE	TRUE	FALSE	FALSE
ENSMUSG00000068747	FALSE	FALSE	TRUE	FALSE
ENSMUSG00000069184	FALSE	FALSE	FALSE	TRUE
ENSMUSG00000069307	FALSE	FALSE	FALSE	TRUE
ENSMUSG00000069743	FALSE	FALSE	FALSE	TRUE
ENSMUSG00000070284	FALSE	FALSE	FALSE	TRUE
ENSMUSG00000070436	FALSE	FALSE	FALSE	TRUE
ENSMUSG00000070873	FALSE	TRUE	FALSE	FALSE
ENSMUSG00000071177	FALSE	FALSE	FALSE	TRUE
ENSMUSG00000071252	FALSE	FALSE	FALSE	TRUE
ENSMUSG00000071497	FALSE	FALSE	FALSE	TRUE
ENSMUSG00000071637	FALSE	FALSE	TRUE	FALSE
ENSMUSG00000071984	FALSE	TRUE	FALSE	FALSE
ENSMUSG00000072596	TRUE	FALSE	FALSE	FALSE
ENSMUSG00000072612	FALSE	FALSE	FALSE	TRUE
ENSMUSG00000072623	FALSE	FALSE	FALSE	TRUE
ENSMUSG00000072762	FALSE	FALSE	FALSE	TRUE
ENSMUSG00000072763	FALSE	FALSE	FALSE	TRUE
ENSMUSG00000072949	FALSE	FALSE	FALSE	TRUE
ENSMUSG00000073409	FALSE	FALSE	FALSE	TRUE
ENSMUSG00000073791	FALSE	FALSE	FALSE	TRUE
ENSMUSG00000074254	FALSE	FALSE	FALSE	TRUE
ENSMUSG00000074345	FALSE	FALSE	FALSE	TRUE
ENSMUSG00000074361	FALSE	FALSE	FALSE	TRUE
ENSMUSG00000074466	FALSE	FALSE	FALSE	TRUE
ENSMUSG00000074469	FALSE	FALSE	FALSE	TRUE
ENSMUSG00000074576	FALSE	FALSE	FALSE	TRUE
ENSMUSG00000074785	FALSE	FALSE	FALSE	TRUE
ENSMUSG00000074794	FALSE	TRUE	FALSE	FALSE
ENSMUSG00000075602	FALSE	FALSE	FALSE	TRUE
ENSMUSG00000076525	FALSE	FALSE	FALSE	TRUE
ENSMUSG00000076583	FALSE	TRUE	FALSE	FALSE
ENSMUSG00000076609	TRUE	TRUE	FALSE	FALSE
ENSMUSG00000076614	TRUE	TRUE	FALSE	FALSE
ENSMUSG00000076617	FALSE	TRUE	FALSE	FALSE
ENSMUSG00000076652	FALSE	FALSE	FALSE	TRUE
ENSMUSG00000078139	FALSE	TRUE	FALSE	FALSE
ENSMUSG00000078440	FALSE	FALSE	FALSE	TRUE
ENSMUSG00000078486	FALSE	FALSE	FALSE	TRUE
ENSMUSG00000078570	FALSE	FALSE	FALSE	TRUE
ENSMUSG00000078773	FALSE	FALSE	FALSE	TRUE
ENSMUSG00000078894	FALSE	FALSE	FALSE	TRUE
ENSMUSG00000079014	FALSE	FALSE	FALSE	TRUE
ENSMUSG00000079018	FALSE	FALSE	FALSE	TRUE
ENSMUSG00000079227	FALSE	FALSE	FALSE	TRUE
ENSMUSG00000079492	FALSE	FALSE	FALSE	TRUE
ENSMUSG00000081058	FALSE	FALSE	FALSE	TRUE
ENSMUSG00000085708	FALSE	FALSE	FALSE	TRUE
ENSMUSG00000085929	FALSE	FALSE	FALSE	TRUE
ENSMUSG00000086841	FALSE	TRUE	FALSE	TRUE
ENSMUSG00000086859	FALSE	FALSE	FALSE	TRUE
ENSMUSG00000086968	FALSE	FALSE	FALSE	TRUE
ENSMUSG00000087590	FALSE	FALSE	FALSE	TRUE
ENSMUSG00000087691	FALSE	FALSE	FALSE	TRUE
ENSMUSG00000089712	FALSE	FALSE	FALSE	TRUE
ENSMUSG00000089762	FALSE	FALSE	FALSE	TRUE
ENSMUSG00000090137	FALSE	FALSE	FALSE	TRUE
ENSMUSG00000090264	FALSE	FALSE	FALSE	TRUE
ENSMUSG00000090698	FALSE	FALSE	FALSE	TRUE
ENSMUSG00000090877	FALSE	FALSE	FALSE	TRUE
ENSMUSG00000091119	FALSE	FALSE	FALSE	TRUE
ENSMUSG00000091625	FALSE	FALSE	FALSE	TRUE
ENSMUSG00000091971	FALSE	FALSE	FALSE	TRUE
ENSMUSG00000094335	FALSE	TRUE	FALSE	FALSE
ENSMUSG00000094345	FALSE	TRUE	TRUE	TRUE
ENSMUSG00000094546	FALSE	FALSE	FALSE	TRUE
ENSMUSG00000095098	FALSE	FALSE	FALSE	TRUE
ENSMUSG00000095589	FALSE	TRUE	FALSE	TRUE
ENSMUSG00000095742	FALSE	TRUE	FALSE	TRUE
ENSMUSG00000095990	FALSE	FALSE	FALSE	TRUE
ENSMUSG00000096108	FALSE	TRUE	FALSE	TRUE
ENSMUSG00000096580	FALSE	FALSE	FALSE	TRUE
ENSMUSG00000096674	FALSE	FALSE	FALSE	TRUE
ENSMUSG00000096852	FALSE	FALSE	FALSE	TRUE
ENSMUSG00000097164	FALSE	FALSE	FALSE	TRUE
ENSMUSG00000097286	FALSE	FALSE	FALSE	TRUE
ENSMUSG00000097662	FALSE	FALSE	FALSE	TRUE
ENSMUSG00000097691	FALSE	FALSE	TRUE	FALSE
ENSMUSG00000098678	FALSE	FALSE	FALSE	TRUE
ENSMUSG00000098905	FALSE	FALSE	FALSE	TRUE
ENSMUSG00000100658	FALSE	FALSE	FALSE	TRUE
ENSMUSG00000100826	FALSE	FALSE	FALSE	TRUE
ENSMUSG00000101969	FALSE	FALSE	FALSE	TRUE
ENSMUSG00000104222	FALSE	FALSE	FALSE	TRUE
ENSMUSG00000105837	FALSE	FALSE	FALSE	TRUE
ENSMUSG00000105909	FALSE	FALSE	FALSE	TRUE
ENSMUSG00000106526	FALSE	FALSE	FALSE	TRUE
ENSMUSG00000107962	FALSE	FALSE	FALSE	TRUE
ENSMUSG00000108371	FALSE	FALSE	FALSE	TRUE
ENSMUSG00000108431	FALSE	FALSE	FALSE	TRUE
ENSMUSG00000108452	FALSE	FALSE	FALSE	TRUE
ENSMUSG00000109115	FALSE	FALSE	FALSE	TRUE
ENSMUSG00000109244	FALSE	FALSE	FALSE	TRUE
ENSMUSG00000109274	FALSE	FALSE	FALSE	TRUE
ENSMUSG00000109511	FALSE	FALSE	FALSE	TRUE
ENSMUSG00000109771	FALSE	FALSE	FALSE	TRUE
ENSMUSG00000110277	FALSE	FALSE	FALSE	TRUE
ENSMUSG00000112023	FALSE	FALSE	FALSE	TRUE
ENSMUSG00000112278	FALSE	TRUE	FALSE	TRUE
ENSMUSG00000112774	FALSE	FALSE	FALSE	TRUE
ENSMUSG00000112794	FALSE	FALSE	FALSE	TRUE
ENSMUSG00000112873	FALSE	FALSE	FALSE	TRUE
ENSMUSG00000113581	FALSE	FALSE	FALSE	TRUE
ENSMUSG00000113831	FALSE	FALSE	FALSE	TRUE
ENSMUSG00000114425	FALSE	FALSE	FALSE	TRUE
ENSMUSG00000114430	FALSE	FALSE	FALSE	TRUE
ENSMUSG00000115919	FALSE	FALSE	FALSE	TRUE
ENSMUSG00000115980	FALSE	FALSE	FALSE	TRUE
ENSMUSG00000116097	FALSE	TRUE	FALSE	TRUE
ENSMUSG00000117621	FALSE	TRUE	FALSE	TRUE
ENSMUSG00000118012	FALSE	FALSE	FALSE	TRUE
ENSMUSG00000118537	FALSE	FALSE	FALSE	TRUE
ENSMUSG00000118661	FALSE	TRUE	FALSE	FALSE
ENSMUSG00000118663	FALSE	FALSE	FALSE	TRUE
