# Supplementary material for: Transcriptomic Profiling Reveals Gene Expression Changes in Mouse Liver Tissue During Alveolar Echinococcosis
Source: Genes (Basel). 2025 Jul 18;16(7):839. doi: 10.3390/genes16070839 (PMC12294577; doi:10.3390/genes16070839)
Supplement: Supplementary file 1 [file genes-16-00839-s001.zip › Supplementary Table S8.xlsx]

## Sheet: Sheet1
Table S8 GO enrichment analysis at 6 weeks
Ontology	ID	Description	GeneRatio	BgRatio	Pvalue	Padj
Cellular component	GO:0043220	Schmidt-Lanterman incisure	1/17	15/22753	0.0111523	0.113801
Cellular component	GO:0033270	paranode region of axon	1/17	16/22753	0.0118916	0.113801
Cellular component	GO:0043218	compact myelin	1/17	20/22753	0.0148436	0.113801
Cellular component	GO:0042470	melanosome	1/17	35/22753	0.02584	0.116844
Cellular component	GO:0048770	pigment granule	1/17	35/22753	0.02584	0.116844
Cellular component	GO:0005771	multivesicular body	1/17	65/22753	0.0474871	0.116844
Cellular component	GO:0005657	replication fork	1/17	67/22753	0.0489141	0.116844
Cellular component	GO:0031902	late endosome membrane	1/17	68/22753	0.0496268	0.116844
Cellular component	GO:0042571	immunoglobulin complex, circulating	1/17	71/22753	0.0517619	0.116844
Cellular component	GO:0019814	immunoglobulin complex	1/17	82/22753	0.059552	0.116844
Cellular component	GO:0000932	P-body	1/17	83/22753	0.0602572	0.116844
Cellular component	GO:0044304	main axon	1/17	84/22753	0.0609619	0.116844
Cellular component	GO:0030176	integral component of endoplasmic reticulum membrane	1/17	150/22753	0.106388	0.17953
Cellular component	GO:0031227	intrinsic component of endoplasmic reticulum membrane	1/17	158/22753	0.111752	0.17953
Cellular component	GO:0090575	RNA polymerase II transcription regulator complex	1/17	166/22753	0.117085	0.17953
Cellular component	GO:0043209	myelin sheath	1/17	214/22753	0.148456	0.207355
Cellular component	GO:0036464	cytoplasmic ribonucleoprotein granule	1/17	232/22753	0.159948	0.207355
Cellular component	GO:0005770	late endosome	1/17	241/22753	0.165639	0.207355
Cellular component	GO:0035770	ribonucleoprotein granule	1/17	250/22753	0.171293	0.207355
Cellular component	GO:0010008	endosome membrane	1/17	273/22753	0.18558	0.213417
Cellular component	GO:0016324	apical plasma membrane	1/17	367/22753	0.241596	0.264605
Cellular component	GO:0005667	transcription regulator complex	1/17	413/22753	0.267667	0.279834
Cellular component	GO:0045177	apical part of cell	1/17	481/22753	0.304666	0.304666
Biological process	GO:0006631	fatty acid metabolic process	4/17	446/22796	0.000281059	0.118282
Biological process	GO:0048512	circadian behavior	2/17	62/22796	0.000964129	0.118282
Biological process	GO:0007622	rhythmic behavior	2/17	65/22796	0.0010591	0.118282
Biological process	GO:0032922	circadian regulation of gene expression	2/17	71/22796	0.00126199	0.118282
Biological process	GO:0032722	positive regulation of chemokine production	2/17	83/22796	0.00171914	0.118282
Biological process	GO:0032642	regulation of chemokine production	2/17	111/22796	0.00304656	0.118282
Biological process	GO:0046394	carboxylic acid biosynthetic process	3/17	405/22796	0.00314506	0.118282
Biological process	GO:0016053	organic acid biosynthetic process	3/17	406/22796	0.00316701	0.118282
Biological process	GO:0032602	chemokine production	2/17	115/22796	0.00326539	0.118282
Biological process	GO:0030098	lymphocyte differentiation	3/17	440/22796	0.00397069	0.118282
Biological process	GO:0033559	unsaturated fatty acid metabolic process	2/17	144/22796	0.00506432	0.118282
Biological process	GO:0006690	icosanoid metabolic process	2/17	152/22796	0.00562501	0.118282
Biological process	GO:0010565	regulation of cellular ketone metabolic process	2/17	154/22796	0.00576946	0.118282
Biological process	GO:0006633	fatty acid biosynthetic process	2/17	156/22796	0.00591561	0.118282
Biological process	GO:0050871	positive regulation of B cell activation	2/17	156/22796	0.00591561	0.118282
Biological process	GO:0030183	B cell differentiation	2/17	171/22796	0.00706546	0.118282
Biological process	GO:0072203	cell proliferation involved in metanephros development	1/17	10/22796	0.00743393	0.118282
Biological process	GO:1900378	positive regulation of secondary metabolite biosynthetic process	1/17	10/22796	0.00743393	0.118282
Biological process	GO:1901724	positive regulation of cell proliferation involved in kidney development	1/17	10/22796	0.00743393	0.118282
Biological process	GO:1901568	fatty acid derivative metabolic process	2/17	179/22796	0.00771702	0.118282
Biological process	GO:0090713	immunological memory process	1/17	11/22796	0.00817446	0.118282
Biological process	GO:0001659	temperature homeostasis	2/17	187/22796	0.00839485	0.118282
Biological process	GO:0061418	regulation of transcription from RNA polymerase II promoter in response to hypoxia	1/17	12/22796	0.00891447	0.118282
Biological process	GO:0072124	regulation of glomerular mesangial cell proliferation	1/17	12/22796	0.00891447	0.118282
Biological process	GO:1901072	glucosamine-containing compound catabolic process	1/17	12/22796	0.00891447	0.118282
Biological process	GO:1902947	regulation of tau-protein kinase activity	1/17	12/22796	0.00891447	0.118282
Biological process	GO:0042761	very long-chain fatty acid biosynthetic process	1/17	13/22796	0.00965395	0.118282
Biological process	GO:0045628	regulation of T-helper 2 cell differentiation	1/17	13/22796	0.00965395	0.118282
Biological process	GO:0072110	glomerular mesangial cell proliferation	1/17	13/22796	0.00965395	0.118282
Biological process	GO:0072216	positive regulation of metanephros development	1/17	13/22796	0.00965395	0.118282
Biological process	GO:0090193	positive regulation of glomerulus development	1/17	13/22796	0.00965395	0.118282
Biological process	GO:0046890	regulation of lipid biosynthetic process	2/17	203/22796	0.00982811	0.118282
Biological process	GO:0002638	negative regulation of immunoglobulin production	1/17	14/22796	0.0103929	0.118282
Biological process	GO:0002829	negative regulation of type 2 immune response	1/17	14/22796	0.0103929	0.118282
Biological process	GO:0030497	fatty acid elongation	1/17	14/22796	0.0103929	0.118282
Biological process	GO:0072224	metanephric glomerulus development	1/17	14/22796	0.0103929	0.118282
Biological process	GO:0050864	regulation of B cell activation	2/17	213/22796	0.0107756	0.118282
Biological process	GO:0016064	immunoglobulin mediated immune response	2/17	216/22796	0.0110675	0.118282
Biological process	GO:0048021	regulation of melanin biosynthetic process	1/17	15/22796	0.0111314	0.118282
Biological process	GO:0007623	circadian rhythm	2/17	219/22796	0.0113629	0.118282
Biological process	GO:0019724	B cell mediated immunity	2/17	219/22796	0.0113629	0.118282
Biological process	GO:0002467	germinal center formation	1/17	16/22796	0.0118693	0.118282
Biological process	GO:0002713	negative regulation of B cell mediated immunity	1/17	16/22796	0.0118693	0.118282
Biological process	GO:0002890	negative regulation of immunoglobulin mediated immune response	1/17	16/22796	0.0118693	0.118282
Biological process	GO:0045717	negative regulation of fatty acid biosynthetic process	1/17	16/22796	0.0118693	0.118282
Biological process	GO:0072109	glomerular mesangium development	1/17	16/22796	0.0118693	0.118282
Biological process	GO:1900376	regulation of secondary metabolite biosynthetic process	1/17	16/22796	0.0118693	0.118282
Biological process	GO:1901722	regulation of cell proliferation involved in kidney development	1/17	16/22796	0.0118693	0.118282
Biological process	GO:0010566	regulation of ketone biosynthetic process	1/17	17/22796	0.0126067	0.118282
Biological process	GO:0045064	T-helper 2 cell differentiation	1/17	17/22796	0.0126067	0.118282
Biological process	GO:0090192	regulation of glomerulus development	1/17	17/22796	0.0126067	0.118282
Biological process	GO:0042180	cellular ketone metabolic process	2/17	234/22796	0.0128919	0.118282
Biological process	GO:0046348	amino sugar catabolic process	1/17	18/22796	0.0133436	0.118282
Biological process	GO:0046886	positive regulation of hormone biosynthetic process	1/17	18/22796	0.0133436	0.118282
Biological process	GO:0032868	response to insulin	2/17	244/22796	0.0139587	0.118282
Biological process	GO:0042448	progesterone metabolic process	1/17	19/22796	0.01408	0.118282
Biological process	GO:0043455	regulation of secondary metabolic process	1/17	19/22796	0.01408	0.118282
Biological process	GO:0045591	positive regulation of regulatory T cell differentiation	1/17	19/22796	0.01408	0.118282
Biological process	GO:2000773	negative regulation of cellular senescence	1/17	19/22796	0.01408	0.118282
Biological process	GO:1903320	regulation of protein modification by small protein conjugation or removal	2/17	251/22796	0.0147278	0.118282
Biological process	GO:0032438	melanosome organization	1/17	20/22796	0.0148158	0.118282
Biological process	GO:0045623	negative regulation of T-helper cell differentiation	1/17	20/22796	0.0148158	0.118282
Biological process	GO:0006700	C21-steroid hormone biosynthetic process	1/17	21/22796	0.0155512	0.118282
Biological process	GO:0045475	locomotor rhythm	1/17	21/22796	0.0155512	0.118282
Biological process	GO:0046697	decidualization	1/17	21/22796	0.0155512	0.118282
Biological process	GO:0048753	pigment granule organization	1/17	21/22796	0.0155512	0.118282
Biological process	GO:0000272	polysaccharide catabolic process	1/17	22/22796	0.016286	0.118282
Biological process	GO:0072111	cell proliferation involved in kidney development	1/17	22/22796	0.016286	0.118282
Biological process	GO:0072215	regulation of metanephros development	1/17	22/22796	0.016286	0.118282
Biological process	GO:1902187	negative regulation of viral release from host cell	1/17	22/22796	0.016286	0.118282
Biological process	GO:0031065	positive regulation of histone deacetylation	1/17	23/22796	0.0170203	0.118282
Biological process	GO:0032288	myelin assembly	1/17	23/22796	0.0170203	0.118282
Biological process	GO:0010506	regulation of autophagy	2/17	273/22796	0.0172619	0.118282
Biological process	GO:0031643	positive regulation of myelination	1/17	24/22796	0.0177541	0.118282
Biological process	GO:0042438	melanin biosynthetic process	1/17	24/22796	0.0177541	0.118282
Biological process	GO:0043371	negative regulation of CD4-positive, alpha-beta T cell differentiation	1/17	24/22796	0.0177541	0.118282
Biological process	GO:0001829	trophectodermal cell differentiation	1/17	25/22796	0.0184874	0.118282
Biological process	GO:0002719	negative regulation of cytokine production involved in immune response	1/17	25/22796	0.0184874	0.118282
Biological process	GO:0035024	negative regulation of Rho protein signal transduction	1/17	25/22796	0.0184874	0.118282
Biological process	GO:0051791	medium-chain fatty acid metabolic process	1/17	25/22796	0.0184874	0.118282
Biological process	GO:0070498	interleukin-1-mediated signaling pathway	1/17	25/22796	0.0184874	0.118282
Biological process	GO:0090344	negative regulation of cell aging	1/17	25/22796	0.0184874	0.118282
Biological process	GO:0006582	melanin metabolic process	1/17	26/22796	0.0192201	0.118282
Biological process	GO:0033233	regulation of protein sumoylation	1/17	26/22796	0.0192201	0.118282
Biological process	GO:0072012	glomerulus vasculature development	1/17	26/22796	0.0192201	0.118282
Biological process	GO:0031664	regulation of lipopolysaccharide-mediated signaling pathway	1/17	27/22796	0.0199524	0.118282
Biological process	GO:0051443	positive regulation of ubiquitin-protein transferase activity	1/17	27/22796	0.0199524	0.118282
Biological process	GO:0060716	labyrinthine layer blood vessel development	1/17	27/22796	0.0199524	0.118282
Biological process	GO:0061437	renal system vasculature development	1/17	27/22796	0.0199524	0.118282
Biological process	GO:0061440	kidney vasculature development	1/17	27/22796	0.0199524	0.118282
Biological process	GO:1901071	glucosamine-containing compound metabolic process	1/17	27/22796	0.0199524	0.118282
Biological process	GO:0030217	T cell differentiation	2/17	299/22796	0.0204796	0.118282
Biological process	GO:0045187	regulation of circadian sleep/wake cycle, sleep	1/17	28/22796	0.0206841	0.118282
Biological process	GO:0046639	negative regulation of alpha-beta T cell differentiation	1/17	28/22796	0.0206841	0.118282
Biological process	GO:0071480	cellular response to gamma radiation	1/17	28/22796	0.0206841	0.118282
Biological process	GO:0072330	monocarboxylic acid biosynthetic process	2/17	301/22796	0.0207369	0.118282
Biological process	GO:0048511	rhythmic process	2/17	303/22796	0.0209955	0.118282
Biological process	GO:0032352	positive regulation of hormone metabolic process	1/17	29/22796	0.0214153	0.118282
Biological process	GO:0046597	negative regulation of viral entry into host cell	1/17	29/22796	0.0214153	0.118282
Biological process	GO:0043153	entrainment of circadian clock by photoperiod	1/17	30/22796	0.022146	0.118282
Biological process	GO:0044550	secondary metabolite biosynthetic process	1/17	30/22796	0.022146	0.118282
Biological process	GO:0050802	circadian sleep/wake cycle, sleep	1/17	30/22796	0.022146	0.118282
Biological process	GO:0061082	myeloid leukocyte cytokine production	1/17	30/22796	0.022146	0.118282
Biological process	GO:0009648	photoperiodism	1/17	31/22796	0.0228762	0.118282
Biological process	GO:0031063	regulation of histone deacetylation	1/17	31/22796	0.0228762	0.118282
Biological process	GO:0042749	regulation of circadian sleep/wake cycle	1/17	31/22796	0.0228762	0.118282
Biological process	GO:0045922	negative regulation of fatty acid metabolic process	1/17	31/22796	0.0228762	0.118282
Biological process	GO:0001893	maternal placenta development	1/17	32/22796	0.0236059	0.118282
Biological process	GO:0006026	aminoglycan catabolic process	1/17	32/22796	0.0236059	0.118282
Biological process	GO:0009649	entrainment of circadian clock	1/17	32/22796	0.0236059	0.118282
Biological process	GO:0022011	myelination in peripheral nervous system	1/17	32/22796	0.0236059	0.118282
Biological process	GO:0032292	peripheral nervous system axon ensheathment	1/17	32/22796	0.0236059	0.118282
Biological process	GO:0090312	positive regulation of protein deacetylation	1/17	32/22796	0.0236059	0.118282
Biological process	GO:2000515	negative regulation of CD4-positive, alpha-beta T cell activation	1/17	32/22796	0.0236059	0.118282
Biological process	GO:0001822	kidney development	2/17	324/22796	0.0237932	0.118282
Biological process	GO:0002828	regulation of type 2 immune response	1/17	33/22796	0.0243351	0.118282
Biological process	GO:0022410	circadian sleep/wake cycle process	1/17	33/22796	0.0243351	0.118282
Biological process	GO:1902186	regulation of viral release from host cell	1/17	33/22796	0.0243351	0.118282
Biological process	GO:0033687	osteoblast proliferation	1/17	34/22796	0.0250637	0.118282
Biological process	GO:0043651	linoleic acid metabolic process	1/17	34/22796	0.0250637	0.118282
Biological process	GO:0000038	very long-chain fatty acid metabolic process	1/17	35/22796	0.0257919	0.118282
Biological process	GO:0014044	Schwann cell development	1/17	35/22796	0.0257919	0.118282
Biological process	GO:0045589	regulation of regulatory T cell differentiation	1/17	35/22796	0.0257919	0.118282
Biological process	GO:0045746	negative regulation of Notch signaling pathway	1/17	35/22796	0.0257919	0.118282
Biological process	GO:0072001	renal system development	2/17	339/22796	0.0258812	0.118282
Biological process	GO:0048169	regulation of long-term neuronal synaptic plasticity	1/17	36/22796	0.0265195	0.118282
Biological process	GO:0043434	response to peptide hormone	2/17	348/22796	0.0271692	0.118282
Biological process	GO:0042745	circadian sleep/wake cycle	1/17	37/22796	0.0272466	0.118282
Biological process	GO:0046885	regulation of hormone biosynthetic process	1/17	37/22796	0.0272466	0.118282
Biological process	GO:0001953	negative regulation of cell-matrix adhesion	1/17	38/22796	0.0279732	0.118282
Biological process	GO:0002701	negative regulation of production of molecular mediator of immune response	1/17	38/22796	0.0279732	0.118282
Biological process	GO:0060674	placenta blood vessel development	1/17	38/22796	0.0279732	0.118282
Biological process	GO:0072210	metanephric nephron development	1/17	38/22796	0.0279732	0.118282
Biological process	GO:0002931	response to ischemia	1/17	39/22796	0.0286993	0.118282
Biological process	GO:0019076	viral release from host cell	1/17	39/22796	0.0286993	0.118282
Biological process	GO:0035890	exit from host	1/17	39/22796	0.0286993	0.118282
Biological process	GO:0035891	exit from host cell	1/17	39/22796	0.0286993	0.118282
Biological process	GO:0045066	regulatory T cell differentiation	1/17	39/22796	0.0286993	0.118282
Biological process	GO:0050869	negative regulation of B cell activation	1/17	39/22796	0.0286993	0.118282
Biological process	GO:0052126	movement in host environment	1/17	39/22796	0.0286993	0.118282
Biological process	GO:0030431	sleep	1/17	40/22796	0.0294249	0.118392
Biological process	GO:0045622	regulation of T-helper cell differentiation	1/17	40/22796	0.0294249	0.118392
Biological process	GO:0042092	type 2 immune response	1/17	41/22796	0.03015	0.118392
Biological process	GO:0001101	response to acid chemical	2/17	369/22796	0.0302743	0.118392
Biological process	GO:0007616	long-term memory	1/17	42/22796	0.0308745	0.118392
Biological process	GO:0014037	Schwann cell differentiation	1/17	42/22796	0.0308745	0.118392
Biological process	GO:0042181	ketone biosynthetic process	1/17	42/22796	0.0308745	0.118392
Biological process	GO:0042113	B cell activation	2/17	373/22796	0.0308813	0.118392
Biological process	GO:0051251	positive regulation of lymphocyte activation	2/17	373/22796	0.0308813	0.118392
Biological process	GO:0008207	C21-steroid hormone metabolic process	1/17	43/22796	0.0315986	0.118392
Biological process	GO:0016925	protein sumoylation	1/17	43/22796	0.0315986	0.118392
Biological process	GO:0045191	regulation of isotype switching	1/17	43/22796	0.0315986	0.118392
Biological process	GO:0046636	negative regulation of alpha-beta T cell activation	1/17	43/22796	0.0315986	0.118392
Biological process	GO:2000772	regulation of cellular senescence	1/17	43/22796	0.0315986	0.118392
Biological process	GO:0001655	urogenital system development	2/17	382/22796	0.0322651	0.118789
Biological process	GO:0033059	cellular pigmentation	1/17	44/22796	0.0323221	0.118789
Biological process	GO:0048821	erythrocyte development	1/17	44/22796	0.0323221	0.118789
Biological process	GO:0006040	amino sugar metabolic process	1/17	45/22796	0.0330452	0.120678
Biological process	GO:0030890	positive regulation of B cell proliferation	1/17	46/22796	0.0337677	0.121246
Biological process	GO:0090184	positive regulation of kidney development	1/17	46/22796	0.0337677	0.121246
Biological process	GO:0019216	regulation of lipid metabolic process	2/17	392/22796	0.0338313	0.121246
Biological process	GO:0042304	regulation of fatty acid biosynthetic process	1/17	47/22796	0.0344897	0.121345
Biological process	GO:0045910	negative regulation of DNA recombination	1/17	47/22796	0.0344897	0.121345
Biological process	GO:0060135	maternal process involved in female pregnancy	1/17	47/22796	0.0344897	0.121345
Biological process	GO:0031331	positive regulation of cellular catabolic process	2/17	403/22796	0.0355886	0.121785
Biological process	GO:0002449	lymphocyte mediated immunity	2/17	404/22796	0.0357501	0.121785
Biological process	GO:0010332	response to gamma radiation	1/17	49/22796	0.0359322	0.121785
Biological process	GO:0062012	regulation of small molecule metabolic process	2/17	406/22796	0.0360741	0.121785
Biological process	GO:1901652	response to peptide	2/17	409/22796	0.0365621	0.121785
Biological process	GO:0002227	innate immune response in mucosa	1/17	50/22796	0.0366527	0.121785
Biological process	GO:0043618	regulation of transcription from RNA polymerase II promoter in response to stress	1/17	50/22796	0.0366527	0.121785
Biological process	GO:0046596	regulation of viral entry into host cell	1/17	50/22796	0.0366527	0.121785
Biological process	GO:0090342	regulation of cell aging	1/17	50/22796	0.0366527	0.121785
Biological process	GO:0002460	adaptive immune response based on somatic recombination of immune receptors built from immunoglobulin superfamily domains	2/17	410/22796	0.0367254	0.121785
Biological process	GO:0051438	regulation of ubiquitin-protein transferase activity	1/17	51/22796	0.0373727	0.123223
Biological process	GO:0045581	negative regulation of T cell differentiation	1/17	52/22796	0.0380922	0.124176
Biological process	GO:0046189	phenol-containing compound biosynthetic process	1/17	52/22796	0.0380922	0.124176
Biological process	GO:0002823	negative regulation of adaptive immune response based on somatic recombination of immune receptors built from immunoglobulin superfamily domains	1/17	53/22796	0.0388112	0.124769
Biological process	GO:0046456	icosanoid biosynthetic process	1/17	53/22796	0.0388112	0.124769
Biological process	GO:0030099	myeloid cell differentiation	2/17	426/22796	0.0393767	0.124769
Biological process	GO:0009314	response to radiation	2/17	427/22796	0.0395448	0.124769
Biological process	GO:0043370	regulation of CD4-positive, alpha-beta T cell differentiation	1/17	55/22796	0.0402476	0.124769
Biological process	GO:0043620	regulation of DNA-templated transcription in response to stress	1/17	55/22796	0.0402476	0.124769
Biological process	GO:0046580	negative regulation of Ras protein signal transduction	1/17	55/22796	0.0402476	0.124769
Biological process	GO:0090311	regulation of protein deacetylation	1/17	55/22796	0.0402476	0.124769
Biological process	GO:0002696	positive regulation of leukocyte activation	2/17	435/22796	0.0408999	0.124769
Biological process	GO:0006914	autophagy	2/17	437/22796	0.0412415	0.124769
Biological process	GO:0061919	process utilizing autophagic mechanism	2/17	437/22796	0.0412415	0.124769
Biological process	GO:0002820	negative regulation of adaptive immune response	1/17	58/22796	0.0423985	0.124769
Biological process	GO:0045599	negative regulation of fat cell differentiation	1/17	58/22796	0.0423985	0.124769
Biological process	GO:0051055	negative regulation of lipid biosynthetic process	1/17	58/22796	0.0423985	0.124769
Biological process	GO:0001825	blastocyst formation	1/17	59/22796	0.0431144	0.124769
Biological process	GO:0002204	somatic recombination of immunoglobulin genes involved in immune response	1/17	59/22796	0.0431144	0.124769
Biological process	GO:0002208	somatic diversification of immunoglobulins involved in immune response	1/17	59/22796	0.0431144	0.124769
Biological process	GO:0032731	positive regulation of interleukin-1 beta production	1/17	59/22796	0.0431144	0.124769
Biological process	GO:0045190	isotype switching	1/17	59/22796	0.0431144	0.124769
Biological process	GO:0032350	regulation of hormone metabolic process	1/17	60/22796	0.0438299	0.124769
Biological process	GO:0060711	labyrinthine layer development	1/17	60/22796	0.0438299	0.124769
Biological process	GO:0090183	regulation of kidney development	1/17	60/22796	0.0438299	0.124769
Biological process	GO:0050867	positive regulation of cell activation	2/17	453/22796	0.0440136	0.124769
Biological process	GO:0010812	negative regulation of cell-substrate adhesion	1/17	61/22796	0.0445448	0.124769
Biological process	GO:0031641	regulation of myelination	1/17	61/22796	0.0445448	0.124769
Biological process	GO:0031663	lipopolysaccharide-mediated signaling pathway	1/17	61/22796	0.0445448	0.124769
Biological process	GO:0042698	ovulation cycle	1/17	61/22796	0.0445448	0.124769
Biological process	GO:0045620	negative regulation of lymphocyte differentiation	1/17	61/22796	0.0445448	0.124769
Biological process	GO:0046148	pigment biosynthetic process	1/17	61/22796	0.0445448	0.124769
Biological process	GO:0002707	negative regulation of lymphocyte mediated immunity	1/17	62/22796	0.0452593	0.125551
Biological process	GO:0051058	negative regulation of small GTPase mediated signal transduction	1/17	62/22796	0.0452593	0.125551
Biological process	GO:0014911	positive regulation of smooth muscle cell migration	1/17	63/22796	0.0459732	0.125718
Biological process	GO:0032835	glomerulus development	1/17	63/22796	0.0459732	0.125718
Biological process	GO:0070534	protein K63-linked ubiquitination	1/17	63/22796	0.0459732	0.125718
Biological process	GO:0070059	intrinsic apoptotic signaling pathway in response to endoplasmic reticulum stress	1/17	64/22796	0.0466866	0.127067
Biological process	GO:0009896	positive regulation of catabolic process	2/17	470/22796	0.0470346	0.127413
Biological process	GO:0006692	prostanoid metabolic process	1/17	66/22796	0.048112	0.128521
Biological process	GO:0006693	prostaglandin metabolic process	1/17	66/22796	0.048112	0.128521
Biological process	GO:1901570	fatty acid derivative biosynthetic process	1/17	66/22796	0.048112	0.128521
Biological process	GO:0002385	mucosal immune response	1/17	67/22796	0.0488239	0.129227
Biological process	GO:0090398	cellular senescence	1/17	67/22796	0.0488239	0.129227
Biological process	GO:0016447	somatic recombination of immunoglobulin gene segments	1/17	68/22796	0.0495353	0.130511
Biological process	GO:0048168	regulation of neuronal synaptic plasticity	1/17	69/22796	0.0502463	0.130827
Biological process	GO:1902895	positive regulation of pri-miRNA transcription by RNA polymerase II	1/17	69/22796	0.0502463	0.130827
Biological process	GO:0071479	cellular response to ionizing radiation	1/17	70/22796	0.0509567	0.130827
Biological process	GO:0002251	organ or tissue specific immune response	1/17	71/22796	0.0516666	0.130827
Biological process	GO:0019748	secondary metabolic process	1/17	71/22796	0.0516666	0.130827
Biological process	GO:0032732	positive regulation of interleukin-1 production	1/17	71/22796	0.0516666	0.130827
Biological process	GO:0042093	T-helper cell differentiation	1/17	71/22796	0.0516666	0.130827
Biological process	GO:0002294	CD4-positive, alpha-beta T cell differentiation involved in immune response	1/17	72/22796	0.052376	0.130827
Biological process	GO:0002712	regulation of B cell mediated immunity	1/17	72/22796	0.052376	0.130827
Biological process	GO:0002889	regulation of immunoglobulin mediated immune response	1/17	72/22796	0.052376	0.130827
Biological process	GO:0097327	response to antineoplastic agent	1/17	72/22796	0.052376	0.130827
Biological process	GO:2000514	regulation of CD4-positive, alpha-beta T cell activation	1/17	72/22796	0.052376	0.130827
Biological process	GO:0002293	alpha-beta T cell differentiation involved in immune response	1/17	73/22796	0.053085	0.132026
Biological process	GO:0002287	alpha-beta T cell activation involved in immune response	1/17	74/22796	0.0537934	0.13208
Biological process	GO:0002704	negative regulation of leukocyte mediated immunity	1/17	74/22796	0.0537934	0.13208
Biological process	GO:0030888	regulation of B cell proliferation	1/17	74/22796	0.0537934	0.13208
Biological process	GO:0016445	somatic diversification of immunoglobulins	1/17	75/22796	0.0545013	0.132131
Biological process	GO:0042440	pigment metabolic process	1/17	75/22796	0.0545013	0.132131
Biological process	GO:0046637	regulation of alpha-beta T cell differentiation	1/17	75/22796	0.0545013	0.132131
Biological process	GO:0007422	peripheral nervous system development	1/17	76/22796	0.0552087	0.133286
Biological process	GO:0042446	hormone biosynthetic process	1/17	77/22796	0.0559157	0.133351
Biological process	GO:0002562	somatic diversification of immune receptors via germline recombination within a single locus	1/17	78/22796	0.0566221	0.133351
Biological process	GO:0016444	somatic cell DNA recombination	1/17	78/22796	0.0566221	0.133351
Biological process	GO:0016575	histone deacetylation	1/17	78/22796	0.0566221	0.133351
Biological process	GO:0019369	arachidonic acid metabolic process	1/17	78/22796	0.0566221	0.133351
Biological process	GO:0071277	cellular response to calcium ion	1/17	78/22796	0.0566221	0.133351
Biological process	GO:0002292	T cell differentiation involved in immune response	1/17	80/22796	0.0580335	0.136119
Biological process	GO:0071347	cellular response to interleukin-1	1/17	81/22796	0.0587384	0.137215
Biological process	GO:0002381	immunoglobulin production involved in immunoglobulin-mediated immune response	1/17	82/22796	0.0594429	0.138301
Biological process	GO:1902893	regulation of pri-miRNA transcription by RNA polymerase II	1/17	83/22796	0.0601468	0.139376
Biological process	GO:0050810	regulation of steroid biosynthetic process	1/17	84/22796	0.0608503	0.14038
Biological process	GO:0006910	phagocytosis, recognition	1/17	85/22796	0.0615532	0.14038
Biological process	GO:0043525	positive regulation of neuron apoptotic process	1/17	85/22796	0.0615532	0.14038
Biological process	GO:0061614	pri-miRNA transcription by RNA polymerase II	1/17	85/22796	0.0615532	0.14038
Biological process	GO:0002200	somatic diversification of immune receptors	1/17	86/22796	0.0622557	0.140869
Biological process	GO:0031646	positive regulation of nervous system process	1/17	86/22796	0.0622557	0.140869
Biological process	GO:0002637	regulation of immunoglobulin production	1/17	87/22796	0.0629576	0.141348
Biological process	GO:0061515	myeloid cell development	1/17	87/22796	0.0629576	0.141348
Biological process	GO:0008593	regulation of Notch signaling pathway	1/17	88/22796	0.0636591	0.14182
Biological process	GO:0035914	skeletal muscle cell differentiation	1/17	88/22796	0.0636591	0.14182
Biological process	GO:0010827	regulation of glucose transmembrane transport	1/17	89/22796	0.0643601	0.142283
Biological process	GO:0032436	positive regulation of proteasomal ubiquitin-dependent protein catabolic process	1/17	89/22796	0.0643601	0.142283
Biological process	GO:0001656	metanephros development	1/17	91/22796	0.0657606	0.143727
Biological process	GO:0002532	production of molecular mediator involved in inflammatory response	1/17	91/22796	0.0657606	0.143727
Biological process	GO:0035023	regulation of Rho protein signal transduction	1/17	91/22796	0.0657606	0.143727
Biological process	GO:0030148	sphingolipid biosynthetic process	1/17	92/22796	0.0664601	0.144707
Biological process	GO:0032651	regulation of interleukin-1 beta production	1/17	93/22796	0.0671591	0.14568
Biological process	GO:0014910	regulation of smooth muscle cell migration	1/17	94/22796	0.0678576	0.146096
Biological process	GO:0043367	CD4-positive, alpha-beta T cell differentiation	1/17	94/22796	0.0678576	0.146096
Biological process	GO:0002312	B cell activation involved in immune response	1/17	95/22796	0.0685556	0.14705
Biological process	GO:0001570	vasculogenesis	1/17	97/22796	0.0699502	0.148771
Biological process	GO:0120162	positive regulation of cold-induced thermogenesis	1/17	97/22796	0.0699502	0.148771
Biological process	GO:0002718	regulation of cytokine production involved in immune response	1/17	98/22796	0.0706467	0.148771
Biological process	GO:0050795	regulation of behavior	1/17	98/22796	0.0706467	0.148771
Biological process	GO:0070555	response to interleukin-1	1/17	98/22796	0.0706467	0.148771
Biological process	GO:0032611	interleukin-1 beta production	1/17	99/22796	0.0713428	0.14969
Biological process	GO:0043473	pigmentation	1/17	100/22796	0.0720383	0.150602
Biological process	GO:0032092	positive regulation of protein binding	1/17	101/22796	0.0727334	0.151314
Biological process	GO:0006958	complement activation, classical pathway	1/17	102/22796	0.073428	0.151314
Biological process	GO:0019217	regulation of fatty acid metabolic process	1/17	102/22796	0.073428	0.151314
Biological process	GO:1903901	negative regulation of viral life cycle	1/17	102/22796	0.073428	0.151314
Biological process	GO:0006476	protein deacetylation	1/17	103/22796	0.0741221	0.151661
Biological process	GO:2000060	positive regulation of ubiquitin-dependent protein catabolic process	1/17	103/22796	0.0741221	0.151661
Biological process	GO:0006022	aminoglycan metabolic process	1/17	105/22796	0.0755088	0.152338
Biological process	GO:0014909	smooth muscle cell migration	1/17	105/22796	0.0755088	0.152338
Biological process	GO:0048661	positive regulation of smooth muscle cell proliferation	1/17	105/22796	0.0755088	0.152338
Biological process	GO:0071456	cellular response to hypoxia	1/17	105/22796	0.0755088	0.152338
Biological process	GO:0045582	positive regulation of T cell differentiation	1/17	106/22796	0.0762014	0.152667
Biological process	GO:0045833	negative regulation of lipid metabolic process	1/17	106/22796	0.0762014	0.152667
Biological process	GO:0046718	viral entry into host cell	1/17	107/22796	0.0768935	0.153521
Biological process	GO:0031058	positive regulation of histone modification	1/17	108/22796	0.0775852	0.154368
Biological process	GO:1901800	positive regulation of proteasomal protein catabolic process	1/17	109/22796	0.0782763	0.154676
Biological process	GO:1902106	negative regulation of leukocyte differentiation	1/17	109/22796	0.0782763	0.154676
Biological process	GO:0005976	polysaccharide metabolic process	1/17	110/22796	0.078967	0.154979
Biological process	GO:0062014	negative regulation of small molecule metabolic process	1/17	110/22796	0.078967	0.154979
Biological process	GO:0044409	entry into host	1/17	111/22796	0.0796572	0.155804
Biological process	GO:0002367	cytokine production involved in immune response	1/17	112/22796	0.0803469	0.155994
Biological process	GO:0000018	regulation of DNA recombination	1/17	113/22796	0.0810361	0.155994
Biological process	GO:0046634	regulation of alpha-beta T cell activation	1/17	113/22796	0.0810361	0.155994
Biological process	GO:0001892	embryonic placenta development	1/17	114/22796	0.0817248	0.155994
Biological process	GO:0032652	regulation of interleukin-1 production	1/17	114/22796	0.0817248	0.155994
Biological process	GO:0035601	protein deacylation	1/17	115/22796	0.0824131	0.155994
Biological process	GO:0098732	macromolecule deacylation	1/17	115/22796	0.0824131	0.155994
Biological process	GO:1904659	glucose transmembrane transport	1/17	115/22796	0.0824131	0.155994
Biological process	GO:0008645	hexose transmembrane transport	1/17	116/22796	0.0831008	0.155994
Biological process	GO:0010927	cellular component assembly involved in morphogenesis	1/17	116/22796	0.0831008	0.155994
Biological process	GO:0002455	humoral immune response mediated by circulating immunoglobulin	1/17	117/22796	0.0837881	0.155994
Biological process	GO:0030316	osteoclast differentiation	1/17	117/22796	0.0837881	0.155994
Biological process	GO:0034754	cellular hormone metabolic process	1/17	117/22796	0.0837881	0.155994
Biological process	GO:0035710	CD4-positive, alpha-beta T cell activation	1/17	117/22796	0.0837881	0.155994
Biological process	GO:0015749	monosaccharide transmembrane transport	1/17	118/22796	0.0844749	0.155994
Biological process	GO:0019218	regulation of steroid metabolic process	1/17	118/22796	0.0844749	0.155994
Biological process	GO:0021782	glial cell development	1/17	118/22796	0.0844749	0.155994
Biological process	GO:0014812	muscle cell migration	1/17	119/22796	0.0851612	0.155994
Biological process	GO:0034219	carbohydrate transmembrane transport	1/17	119/22796	0.0851612	0.155994
Biological process	GO:0050853	B cell receptor signaling pathway	1/17	119/22796	0.0851612	0.155994
Biological process	GO:0032612	interleukin-1 production	1/17	120/22796	0.085847	0.156258
Biological process	GO:0042100	B cell proliferation	1/17	120/22796	0.085847	0.156258
Biological process	GO:0031398	positive regulation of protein ubiquitination	1/17	122/22796	0.0872172	0.157756
Biological process	GO:0045621	positive regulation of lymphocyte differentiation	1/17	122/22796	0.0872172	0.157756
Biological process	GO:0018958	phenol-containing compound metabolic process	1/17	124/22796	0.0885854	0.158739
Biological process	GO:0048525	negative regulation of viral process	1/17	124/22796	0.0885854	0.158739
Biological process	GO:1905269	positive regulation of chromatin organization	1/17	124/22796	0.0885854	0.158739
Biological process	GO:0006956	complement activation	1/17	125/22796	0.0892688	0.158976
Biological process	GO:1903052	positive regulation of proteolysis involved in cellular protein catabolic process	1/17	125/22796	0.0892688	0.158976
Biological process	GO:0002286	T cell activation involved in immune response	1/17	126/22796	0.0899518	0.159699
Biological process	GO:0001952	regulation of cell-matrix adhesion	1/17	127/22796	0.0906342	0.159926
Biological process	GO:0046467	membrane lipid biosynthetic process	1/17	127/22796	0.0906342	0.159926
Biological process	GO:0042752	regulation of circadian rhythm	1/17	128/22796	0.0913162	0.160587
Biological process	GO:1901216	positive regulation of neuron death	1/17	129/22796	0.0919976	0.160587
Biological process	GO:0006911	phagocytosis, engulfment	1/17	130/22796	0.0926786	0.160587
Biological process	GO:0036294	cellular response to decreased oxygen levels	1/17	130/22796	0.0926786	0.160587
Biological process	GO:0050868	negative regulation of T cell activation	1/17	130/22796	0.0926786	0.160587
Biological process	GO:0051592	response to calcium ion	1/17	130/22796	0.0926786	0.160587
Biological process	GO:0001676	long-chain fatty acid metabolic process	1/17	131/22796	0.0933591	0.160801
Biological process	GO:0046632	alpha-beta T cell differentiation	1/17	131/22796	0.0933591	0.160801
Biological process	GO:0043123	positive regulation of I-kappaB kinase/NF-kappaB signaling	1/17	132/22796	0.0940392	0.16149
Biological process	GO:0010212	response to ionizing radiation	1/17	133/22796	0.0947187	0.161694
Biological process	GO:0090090	negative regulation of canonical Wnt signaling pathway	1/17	133/22796	0.0947187	0.161694
Biological process	GO:0032434	regulation of proteasomal ubiquitin-dependent protein catabolic process	1/17	134/22796	0.0953978	0.162373
Biological process	GO:0006665	sphingolipid metabolic process	1/17	138/22796	0.0981093	0.165524
Biological process	GO:0007266	Rho protein signal transduction	1/17	138/22796	0.0981093	0.165524
Biological process	GO:0072376	protein activation cascade	1/17	138/22796	0.0981093	0.165524
Biological process	GO:0099024	plasma membrane invagination	1/17	139/22796	0.0987859	0.166179
Biological process	GO:0030218	erythrocyte differentiation	1/17	141/22796	0.100138	0.167964
Biological process	GO:0016052	carbohydrate catabolic process	1/17	142/22796	0.100813	0.168606
Biological process	GO:0010508	positive regulation of autophagy	1/17	144/22796	0.102162	0.169333
Biological process	GO:1903038	negative regulation of leukocyte cell-cell adhesion	1/17	144/22796	0.102162	0.169333
Biological process	GO:0120161	regulation of cold-induced thermogenesis	1/17	145/22796	0.102836	0.169333
Biological process	GO:1903322	positive regulation of protein modification by small protein conjugation or removal	1/17	145/22796	0.102836	0.169333
Biological process	GO:1903364	positive regulation of cellular protein catabolic process	1/17	145/22796	0.102836	0.169333
Biological process	GO:0071453	cellular response to oxygen levels	1/17	146/22796	0.103509	0.169333
Biological process	GO:0010324	membrane invagination	1/17	147/22796	0.104182	0.169333
Biological process	GO:0016999	antibiotic metabolic process	1/17	147/22796	0.104182	0.169333
Biological process	GO:0106106	cold-induced thermogenesis	1/17	147/22796	0.104182	0.169333
Biological process	GO:1901136	carbohydrate derivative catabolic process	1/17	147/22796	0.104182	0.169333
Biological process	GO:0050671	positive regulation of lymphocyte proliferation	1/17	148/22796	0.104855	0.169947
Biological process	GO:0045598	regulation of fat cell differentiation	1/17	149/22796	0.105526	0.170557
Biological process	GO:0002698	negative regulation of immune effector process	1/17	150/22796	0.106198	0.170686
Biological process	GO:0032946	positive regulation of mononuclear cell proliferation	1/17	150/22796	0.106198	0.170686
Biological process	GO:0030010	establishment of cell polarity	1/17	152/22796	0.107539	0.17106
Biological process	GO:0001824	blastocyst development	1/17	153/22796	0.108209	0.17106
Biological process	GO:0034101	erythrocyte homeostasis	1/17	153/22796	0.108209	0.17106
Biological process	GO:0051092	positive regulation of NF-kappaB transcription factor activity	1/17	153/22796	0.108209	0.17106
Biological process	GO:0072006	nephron development	1/17	153/22796	0.108209	0.17106
Biological process	GO:1903707	negative regulation of hemopoiesis	1/17	153/22796	0.108209	0.17106
Biological process	GO:0007569	cell aging	1/17	155/22796	0.109548	0.172232
Biological process	GO:0008643	carbohydrate transport	1/17	155/22796	0.109548	0.172232
Biological process	GO:0051053	negative regulation of DNA metabolic process	1/17	157/22796	0.110885	0.17386
Biological process	GO:0007613	memory	1/17	158/22796	0.111552	0.174433
Biological process	GO:0051701	biological process involved in interaction with host	1/17	162/22796	0.114218	0.177161
Biological process	GO:0070665	positive regulation of leukocyte proliferation	1/17	162/22796	0.114218	0.177161
Biological process	GO:1990845	adaptive thermogenesis	1/17	162/22796	0.114218	0.177161
Biological process	GO:2000058	regulation of ubiquitin-dependent protein catabolic process	1/17	163/22796	0.114884	0.177715
Biological process	GO:0042737	drug catabolic process	1/17	164/22796	0.115548	0.178266
Biological process	GO:0071248	cellular response to metal ion	1/17	167/22796	0.11754	0.180374
Biological process	GO:0071466	cellular response to xenobiotic stimulus	1/17	167/22796	0.11754	0.180374
Biological process	GO:0007565	female pregnancy	1/17	168/22796	0.118203	0.18091
Biological process	GO:0030178	negative regulation of Wnt signaling pathway	1/17	169/22796	0.118865	0.180964
Biological process	GO:0045580	regulation of T cell differentiation	1/17	169/22796	0.118865	0.180964
Biological process	GO:0006694	steroid biosynthetic process	1/17	170/22796	0.119527	0.181017
Biological process	GO:0051250	negative regulation of lymphocyte activation	1/17	170/22796	0.119527	0.181017
Biological process	GO:0002831	regulation of response to biotic stimulus	1/17	172/22796	0.12085	0.18159
Biological process	GO:0030509	BMP signaling pathway	1/17	172/22796	0.12085	0.18159
Biological process	GO:0071478	cellular response to radiation	1/17	172/22796	0.12085	0.18159
Biological process	GO:0031056	regulation of histone modification	1/17	173/22796	0.121511	0.181636
Biological process	GO:0042552	myelination	1/17	173/22796	0.121511	0.181636
Biological process	GO:0001890	placenta development	1/17	174/22796	0.122171	0.182151
Biological process	GO:0007272	ensheathment of neurons	1/17	176/22796	0.12349	0.183171
Biological process	GO:0008366	axon ensheathment	1/17	176/22796	0.12349	0.183171
Biological process	GO:0046631	alpha-beta T cell activation	1/17	177/22796	0.124148	0.183206
Biological process	GO:0048660	regulation of smooth muscle cell proliferation	1/17	177/22796	0.124148	0.183206
Biological process	GO:0002700	regulation of production of molecular mediator of immune response	1/17	178/22796	0.124807	0.183708
Biological process	GO:0007219	Notch signaling pathway	1/17	180/22796	0.126122	0.185171
Biological process	GO:0006643	membrane lipid metabolic process	1/17	181/22796	0.126779	0.185193
Biological process	GO:1903900	regulation of viral life cycle	1/17	181/22796	0.126779	0.185193
Biological process	GO:0071772	response to BMP	1/17	183/22796	0.128091	0.1857
Biological process	GO:0071773	cellular response to BMP stimulus	1/17	183/22796	0.128091	0.1857
Biological process	GO:0097237	cellular response to toxic substance	1/17	183/22796	0.128091	0.1857
Biological process	GO:0048659	smooth muscle cell proliferation	1/17	185/22796	0.129402	0.18713
Biological process	GO:0009749	response to glucose	1/17	187/22796	0.13071	0.18855
Biological process	GO:0031644	regulation of nervous system process	1/17	189/22796	0.132017	0.189009
Biological process	GO:0050821	protein stabilization	1/17	189/22796	0.132017	0.189009
Biological process	GO:0009746	response to hexose	1/17	190/22796	0.13267	0.189009
Biological process	GO:1902107	positive regulation of leukocyte differentiation	1/17	190/22796	0.13267	0.189009
Biological process	GO:0034284	response to monosaccharide	1/17	191/22796	0.133322	0.189009
Biological process	GO:0050777	negative regulation of immune response	1/17	191/22796	0.133322	0.189009
Biological process	GO:0061136	regulation of proteasomal protein catabolic process	1/17	191/22796	0.133322	0.189009
Biological process	GO:0002262	myeloid cell homeostasis	1/17	194/22796	0.135276	0.190376
Biological process	GO:0043405	regulation of MAP kinase activity	1/17	194/22796	0.135276	0.190376
Biological process	GO:0043901	negative regulation of multi-organism process	1/17	194/22796	0.135276	0.190376
Biological process	GO:0043122	regulation of I-kappaB kinase/NF-kappaB signaling	1/17	197/22796	0.137226	0.19265
Biological process	GO:0051099	positive regulation of binding	1/17	198/22796	0.137875	0.192974
Biological process	GO:0007519	skeletal muscle tissue development	1/17	199/22796	0.138523	0.192974
Biological process	GO:0044706	multi-multicellular organism process	1/17	199/22796	0.138523	0.192974
Biological process	GO:0046578	regulation of Ras protein signal transduction	1/17	200/22796	0.139171	0.192974
Biological process	GO:0071236	cellular response to antibiotic	1/17	200/22796	0.139171	0.192974
Biological process	GO:2001252	positive regulation of chromosome organization	1/17	201/22796	0.139819	0.192974
Biological process	GO:0002695	negative regulation of leukocyte activation	1/17	202/22796	0.140466	0.192974
Biological process	GO:0006469	negative regulation of protein kinase activity	1/17	202/22796	0.140466	0.192974
Biological process	GO:0030308	negative regulation of cell growth	1/17	202/22796	0.140466	0.192974
Biological process	GO:0045619	regulation of lymphocyte differentiation	1/17	203/22796	0.141113	0.193402
Biological process	GO:0009743	response to carbohydrate	1/17	205/22796	0.142405	0.19425
Biological process	GO:0022408	negative regulation of cell-cell adhesion	1/17	205/22796	0.142405	0.19425
Biological process	GO:0032869	cellular response to insulin stimulus	1/17	208/22796	0.14434	0.196425
Biological process	GO:0060538	skeletal muscle organ development	1/17	210/22796	0.145627	0.19771
Biological process	GO:0002218	activation of innate immune response	1/17	212/22796	0.146913	0.198522
Biological process	GO:1904018	positive regulation of vasculature development	1/17	212/22796	0.146913	0.198522
Biological process	GO:0001666	response to hypoxia	1/17	213/22796	0.147555	0.198924
Biological process	GO:0002822	regulation of adaptive immune response based on somatic recombination of immune receptors built from immunoglobulin superfamily domains	1/17	214/22796	0.148197	0.199323
Biological process	GO:0002706	regulation of lymphocyte mediated immunity	1/17	216/22796	0.149479	0.200114
Biological process	GO:0008037	cell recognition	1/17	216/22796	0.149479	0.200114
Biological process	GO:0031396	regulation of protein ubiquitination	1/17	217/22796	0.150119	0.200506
Biological process	GO:1902275	regulation of chromatin organization	1/17	218/22796	0.150759	0.200821
Biological process	GO:0001649	osteoblast differentiation	1/17	219/22796	0.151399	0.200821
Biological process	GO:0002285	lymphocyte activation involved in immune response	1/17	219/22796	0.151399	0.200821
Biological process	GO:0050870	positive regulation of T cell activation	1/17	220/22796	0.152037	0.201206
Biological process	GO:0045732	positive regulation of protein catabolic process	1/17	223/22796	0.153952	0.202636
Biological process	GO:0007160	cell-matrix adhesion	1/17	224/22796	0.154589	0.202636
Biological process	GO:0050866	negative regulation of cell activation	1/17	224/22796	0.154589	0.202636
Biological process	GO:1903050	regulation of proteolysis involved in cellular protein catabolic process	1/17	224/22796	0.154589	0.202636
Biological process	GO:0010810	regulation of cell-substrate adhesion	1/17	225/22796	0.155226	0.202636
Biological process	GO:0033673	negative regulation of kinase activity	1/17	225/22796	0.155226	0.202636
Biological process	GO:0050792	regulation of viral process	1/17	227/22796	0.156498	0.203286
Biological process	GO:0007163	establishment or maintenance of cell polarity	1/17	228/22796	0.157133	0.203286
Biological process	GO:0007249	I-kappaB kinase/NF-kappaB signaling	1/17	228/22796	0.157133	0.203286
Biological process	GO:0043393	regulation of protein binding	1/17	228/22796	0.157133	0.203286
Biological process	GO:0002819	regulation of adaptive immune response	1/17	230/22796	0.158402	0.20447
Biological process	GO:0051056	regulation of small GTPase mediated signal transduction	1/17	233/22796	0.160303	0.206002
Biological process	GO:1903708	positive regulation of hemopoiesis	1/17	233/22796	0.160303	0.206002
Biological process	GO:1901617	organic hydroxy compound biosynthetic process	1/17	235/22796	0.161568	0.207166
Biological process	GO:0071241	cellular response to inorganic substance	1/17	236/22796	0.1622	0.207515
Biological process	GO:0009410	response to xenobiotic stimulus	1/17	238/22796	0.163462	0.208432
Biological process	GO:0002573	myeloid leukocyte differentiation	1/17	240/22796	0.164722	0.208432
Biological process	GO:0036293	response to decreased oxygen levels	1/17	240/22796	0.164722	0.208432
Biological process	GO:0042445	hormone metabolic process	1/17	240/22796	0.164722	0.208432
Biological process	GO:0050851	antigen receptor-mediated signaling pathway	1/17	240/22796	0.164722	0.208432
Biological process	GO:0043903	regulation of biological process involved in symbiotic interaction	1/17	243/22796	0.16661	0.210358
Biological process	GO:1903039	positive regulation of leukocyte cell-cell adhesion	1/17	244/22796	0.167238	0.21069
Biological process	GO:0060828	regulation of canonical Wnt signaling pathway	1/17	246/22796	0.168493	0.211675
Biological process	GO:0000209	protein polyubiquitination	1/17	247/22796	0.16912	0.211675
Biological process	GO:0050670	regulation of lymphocyte proliferation	1/17	247/22796	0.16912	0.211675
Biological process	GO:0032944	regulation of mononuclear cell proliferation	1/17	251/22796	0.171623	0.214343
Biological process	GO:0007568	aging	1/17	252/22796	0.172247	0.214658
Biological process	GO:0010001	glial cell differentiation	1/17	254/22796	0.173495	0.215593
Biological process	GO:0033002	muscle cell proliferation	1/17	255/22796	0.174119	0.215593
Biological process	GO:0034976	response to endoplasmic reticulum stress	1/17	255/22796	0.174119	0.215593
Biological process	GO:1903362	regulation of cellular protein catabolic process	1/17	256/22796	0.174741	0.215901
Biological process	GO:0051348	negative regulation of transferase activity	1/17	258/22796	0.175986	0.216974
Biological process	GO:0045444	fat cell differentiation	1/17	259/22796	0.176607	0.217276
Biological process	GO:0007626	locomotory behavior	1/17	261/22796	0.177849	0.218338
Biological process	GO:0071375	cellular response to peptide hormone stimulus	1/17	262/22796	0.178469	0.218634
Biological process	GO:0051091	positive regulation of DNA-binding transcription factor activity	1/17	266/22796	0.180946	0.221018
Biological process	GO:0045926	negative regulation of growth	1/17	267/22796	0.181564	0.221018
Biological process	GO:0070663	regulation of leukocyte proliferation	1/17	267/22796	0.181564	0.221018
Biological process	GO:0019058	viral life cycle	1/17	269/22796	0.182799	0.222052
Biological process	GO:0002377	immunoglobulin production	1/17	274/22796	0.185878	0.225318
Biological process	GO:0002429	immune response-activating cell surface receptor signaling pathway	1/17	276/22796	0.187106	0.225387
Biological process	GO:0045089	positive regulation of innate immune response	1/17	276/22796	0.187106	0.225387
Biological process	GO:0071229	cellular response to acid chemical	1/17	276/22796	0.187106	0.225387
Biological process	GO:0043523	regulation of neuron apoptotic process	1/17	278/22796	0.188333	0.226392
Biological process	GO:0016050	vesicle organization	1/17	282/22796	0.190782	0.228859
Biological process	GO:0002703	regulation of leukocyte mediated immunity	1/17	283/22796	0.191393	0.229115
Biological process	GO:0071222	cellular response to lipopolysaccharide	1/17	284/22796	0.192003	0.22937
Biological process	GO:0001818	negative regulation of cytokine production	1/17	285/22796	0.192613	0.229624
Biological process	GO:0002768	immune response-regulating cell surface receptor signaling pathway	1/17	287/22796	0.193832	0.230126
Biological process	GO:0061448	connective tissue development	1/17	287/22796	0.193832	0.230126
Biological process	GO:0022409	positive regulation of cell-cell adhesion	1/17	292/22796	0.196872	0.233017
Biological process	GO:0010038	response to metal ion	1/17	293/22796	0.197479	0.233017
Biological process	GO:0070482	response to oxygen levels	1/17	293/22796	0.197479	0.233017
Biological process	GO:0071219	cellular response to molecule of bacterial origin	1/17	294/22796	0.198085	0.233256
Biological process	GO:0006909	phagocytosis	1/17	300/22796	0.201714	0.236563
Biological process	GO:0060070	canonical Wnt signaling pathway	1/17	300/22796	0.201714	0.236563
Biological process	GO:0006310	DNA recombination	1/17	301/22796	0.202317	0.236789
Biological process	GO:0031647	regulation of protein stability	1/17	306/22796	0.205327	0.238858
Biological process	GO:0097193	intrinsic apoptotic signaling pathway	1/17	306/22796	0.205327	0.238858
Biological process	GO:1901653	cellular response to peptide	1/17	306/22796	0.205327	0.238858
Biological process	GO:0046677	response to antibiotic	1/17	308/22796	0.206528	0.239772
Biological process	GO:0007162	negative regulation of cell adhesion	1/17	309/22796	0.207128	0.239985
Biological process	GO:0007611	learning or memory	1/17	311/22796	0.208326	0.24089
Biological process	GO:0051402	neuron apoptotic process	1/17	312/22796	0.208925	0.241099
Biological process	GO:0043087	regulation of GTPase activity	1/17	317/22796	0.211911	0.243287
Biological process	GO:0009416	response to light stimulus	1/17	318/22796	0.212507	0.243287
Biological process	GO:0030111	regulation of Wnt signaling pathway	1/17	318/22796	0.212507	0.243287
Biological process	GO:0071216	cellular response to biotic stimulus	1/17	318/22796	0.212507	0.243287
Biological process	GO:0002366	leukocyte activation involved in immune response	1/17	320/22796	0.213698	0.243683
Biological process	GO:0018108	peptidyl-tyrosine phosphorylation	1/17	320/22796	0.213698	0.243683
Biological process	GO:0071214	cellular response to abiotic stimulus	1/17	322/22796	0.214887	0.244074
Biological process	GO:0104004	cellular response to environmental stimulus	1/17	322/22796	0.214887	0.244074
Biological process	GO:0018212	peptidyl-tyrosine modification	1/17	323/22796	0.215481	0.244268
Biological process	GO:0002263	cell activation involved in immune response	1/17	324/22796	0.216074	0.24446
Biological process	GO:1902105	regulation of leukocyte differentiation	1/17	325/22796	0.216667	0.244652
Biological process	GO:0007265	Ras protein signal transduction	1/17	330/22796	0.219626	0.247508
Biological process	GO:0006959	humoral immune response	1/17	331/22796	0.220217	0.24769
Biological process	GO:0046651	lymphocyte proliferation	1/17	336/22796	0.223163	0.250516
Biological process	GO:1903037	regulation of leukocyte cell-cell adhesion	1/17	337/22796	0.223751	0.250688
Biological process	GO:0045088	regulation of innate immune response	1/17	338/22796	0.224338	0.250859
Biological process	GO:0008202	steroid metabolic process	1/17	339/22796	0.224926	0.251029
Biological process	GO:0032943	mononuclear cell proliferation	1/17	340/22796	0.225512	0.251198
Biological process	GO:0042063	gliogenesis	1/17	343/22796	0.22727	0.252668
Biological process	GO:0050863	regulation of T cell activation	1/17	345/22796	0.22844	0.25348
Biological process	GO:0071900	regulation of protein serine/threonine kinase activity	1/17	346/22796	0.229024	0.253641
Biological process	GO:0050890	cognition	1/17	348/22796	0.230191	0.254445
Biological process	GO:0016032	viral process	1/17	355/22796	0.234263	0.258451
Biological process	GO:0009636	response to toxic substance	1/17	356/22796	0.234843	0.258597
Biological process	GO:0045862	positive regulation of proteolysis	1/17	357/22796	0.235423	0.258741
Biological process	GO:0040013	negative regulation of locomotion	1/17	358/22796	0.236002	0.258885
Biological process	GO:0048872	homeostasis of number of cells	1/17	359/22796	0.236581	0.259027
Biological process	GO:1901342	regulation of vasculature development	1/17	362/22796	0.238315	0.260432
Biological process	GO:0070661	leukocyte proliferation	1/17	364/22796	0.239469	0.261198
Biological process	GO:0031589	cell-substrate adhesion	1/17	365/22796	0.240045	0.261333
Biological process	GO:0032496	response to lipopolysaccharide	1/17	367/22796	0.241197	0.262092
Biological process	GO:0048167	regulation of synaptic plasticity	1/17	369/22796	0.242347	0.262846
Biological process	GO:0045860	positive regulation of protein kinase activity	1/17	371/22796	0.243495	0.263596
Biological process	GO:0018205	peptidyl-lysine modification	1/17	374/22796	0.245214	0.26496
Biological process	GO:0007159	leukocyte cell-cell adhesion	1/17	376/22796	0.246358	0.265699
Biological process	GO:0002440	production of molecular mediator of immune response	1/17	378/22796	0.247501	0.266433
Biological process	GO:0033044	regulation of chromosome organization	1/17	380/22796	0.248642	0.267163
Biological process	GO:0042742	defense response to bacterium	1/17	386/22796	0.252055	0.269825
Biological process	GO:1901214	regulation of neuron death	1/17	386/22796	0.252055	0.269825
Biological process	GO:0002237	response to molecule of bacterial origin	1/17	388/22796	0.253189	0.270037
Biological process	GO:0007178	transmembrane receptor protein serine/threonine kinase signaling pathway	1/17	388/22796	0.253189	0.270037
Biological process	GO:0035690	cellular response to drug	1/17	395/22796	0.257147	0.273343
Biological process	GO:0019221	cytokine-mediated signaling pathway	1/17	396/22796	0.25771	0.273343
Biological process	GO:0050727	regulation of inflammatory response	1/17	396/22796	0.25771	0.273343
Biological process	GO:0051098	regulation of binding	1/17	398/22796	0.258837	0.274034
Biological process	GO:0042176	regulation of protein catabolic process	1/17	399/22796	0.259399	0.274127
Biological process	GO:0001503	ossification	1/17	411/22796	0.266118	0.280713
Biological process	GO:0043161	proteasome-mediated ubiquitin-dependent protein catabolic process	1/17	415/22796	0.268345	0.282546
Biological process	GO:0031349	positive regulation of defense response	1/17	417/22796	0.269456	0.283199
Biological process	GO:0051090	regulation of DNA-binding transcription factor activity	1/17	424/22796	0.273333	0.286751
Biological process	GO:0007264	small GTPase mediated signal transduction	1/17	425/22796	0.273885	0.286809
Biological process	GO:1903706	regulation of hemopoiesis	1/17	429/22796	0.27609	0.288594
Biological process	GO:0007517	muscle organ development	1/17	430/22796	0.27664	0.288646
Biological process	GO:0070997	neuron death	1/17	431/22796	0.27719	0.288698
Biological process	GO:0001933	negative regulation of protein phosphorylation	1/17	432/22796	0.277739	0.288749
Biological process	GO:0002757	immune response-activating signal transduction	1/17	433/22796	0.278288	0.288799
Biological process	GO:0044403	biological process involved in symbiotic interaction	1/17	434/22796	0.278837	0.288849
Biological process	GO:0002764	immune response-regulating signaling pathway	1/17	445/22796	0.284846	0.294545
Biological process	GO:0033674	positive regulation of kinase activity	1/17	448/22796	0.286477	0.295701
Biological process	GO:0016055	Wnt signaling pathway	1/17	449/22796	0.287019	0.295732
Biological process	GO:0001558	regulation of cell growth	1/17	450/22796	0.287562	0.295763
Biological process	GO:0198738	cell-cell signaling by wnt	1/17	451/22796	0.288104	0.295793
Biological process	GO:0043900	regulation of multi-organism process	1/17	457/22796	0.291347	0.298592
Biological process	GO:0014706	striated muscle tissue development	1/17	458/22796	0.291887	0.298615
Biological process	GO:0016570	histone modification	1/17	459/22796	0.292426	0.298636
Biological process	GO:0022407	regulation of cell-cell adhesion	1/17	461/22796	0.293502	0.299206
Biological process	GO:0051052	regulation of DNA metabolic process	1/17	467/22796	0.296723	0.301956
Biological process	GO:0002697	regulation of immune effector process	1/17	474/22796	0.300463	0.304687
Biological process	GO:0016569	covalent chromatin modification	1/17	474/22796	0.300463	0.304687
Biological process	GO:0045785	positive regulation of cell adhesion	1/17	475/22796	0.300996	0.304692
Biological process	GO:0045666	positive regulation of neuron differentiation	1/17	476/22796	0.301528	0.304697
Biological process	GO:0048608	reproductive structure development	1/17	479/22796	0.303123	0.305773
Biological process	GO:0060537	muscle tissue development	1/17	482/22796	0.304714	0.306306
Biological process	GO:0042326	negative regulation of phosphorylation	1/17	483/22796	0.305244	0.306306
Biological process	GO:0061458	reproductive system development	1/17	483/22796	0.305244	0.306306
Biological process	GO:0010498	proteasomal protein catabolic process	1/17	496/22796	0.312096	0.31262
Biological process	GO:0044419	biological process involved in interspecies interaction between organisms	1/17	497/22796	0.31262	0.31262
Molecular function	GO:0019911	structural constituent of myelin sheath	1/17	10/22286	0.00760351	0.0816006
Molecular function	GO:0050542	icosanoid binding	1/17	10/22286	0.00760351	0.0816006
Molecular function	GO:0050543	icosatetraenoic acid binding	1/17	10/22286	0.00760351	0.0816006
Molecular function	GO:0008061	chitin binding	1/17	11/22286	0.00836086	0.0816006
Molecular function	GO:0018685	alkane 1-monooxygenase activity	1/17	11/22286	0.00836086	0.0816006
Molecular function	GO:0004312	fatty acid synthase activity	1/17	12/22286	0.00911766	0.0816006
Molecular function	GO:0050051	leukotriene-B4 20-monooxygenase activity	1/17	12/22286	0.00911766	0.0816006
Molecular function	GO:0001161	intronic transcription regulatory region sequence-specific DNA binding	1/17	15/22286	0.0113848	0.0816006
Molecular function	GO:0016713	oxidoreductase activity, acting on paired donors, with incorporation or reduction of molecular oxygen, reduced iron-sulfur protein as one donor, and incorporation of one atom of oxygen	1/17	16/22286	0.0121395	0.0816006
Molecular function	GO:0015929	hexosaminidase activity	1/17	18/22286	0.0136471	0.0816006
Molecular function	GO:0031434	mitogen-activated protein kinase kinase binding	1/17	19/22286	0.0144001	0.0816006
Molecular function	GO:0036041	long-chain fatty acid binding	1/17	19/22286	0.0144001	0.0816006
Molecular function	GO:0000979	RNA polymerase II core promoter sequence-specific DNA binding	1/17	21/22286	0.0159045	0.0831928
Molecular function	GO:0055106	ubiquitin-protein transferase regulator activity	1/17	25/22286	0.0189068	0.0918331
Molecular function	GO:0035035	histone acetyltransferase binding	1/17	27/22286	0.0204047	0.0918902
Molecular function	GO:0038187	pattern recognition receptor activity	1/17	29/22286	0.0219005	0.0918902
Molecular function	GO:0031625	ubiquitin protein ligase binding	2/17	313/22286	0.0232697	0.0918902
Molecular function	GO:1901567	fatty acid derivative binding	1/17	34/22286	0.0256305	0.0918902
Molecular function	GO:0044389	ubiquitin-like protein ligase binding	2/17	330/22286	0.0256752	0.0918902
Molecular function	GO:0001222	transcription corepressor binding	1/17	37/22286	0.0278621	0.0947311
Molecular function	GO:0004715	non-membrane spanning protein tyrosine kinase activity	1/17	45/22286	0.0337895	0.106445
Molecular function	GO:0001046	core promoter sequence-specific DNA binding	1/17	48/22286	0.0360035	0.106445
Molecular function	GO:0008392	arachidonic acid epoxygenase activity	1/17	48/22286	0.0360035	0.106445
Molecular function	GO:0008391	arachidonic acid monooxygenase activity	1/17	51/22286	0.0382127	0.108269
Molecular function	GO:0016709	oxidoreductase activity, acting on paired donors, with incorporation or reduction of molecular oxygen, NAD(P)H as one donor, and incorporation of one atom of oxygen	1/17	56/22286	0.0418841	0.111459
Molecular function	GO:0005504	fatty acid binding	1/17	57/22286	0.0426168	0.111459
Molecular function	GO:0004860	protein kinase inhibitor activity	1/17	62/22286	0.0462724	0.116538
Molecular function	GO:0019210	kinase inhibitor activity	1/17	67/22286	0.0499149	0.118829
Molecular function	GO:0003712	transcription coregulator activity	2/17	479/22286	0.0506772	0.118829
Molecular function	GO:1990841	promoter-specific chromatin binding	1/17	71/22286	0.0528194	0.119724
Molecular function	GO:0034987	immunoglobulin receptor binding	1/17	75/22286	0.0557156	0.122215
Molecular function	GO:0001221	transcription coregulator binding	1/17	89/22286	0.0657868	0.137035
Molecular function	GO:0033293	monocarboxylic acid binding	1/17	90/22286	0.0665022	0.137035
Molecular function	GO:0031490	chromatin DNA binding	1/17	95/22286	0.0700719	0.138907
Molecular function	GO:0004553	hydrolase activity, hydrolyzing O-glycosyl compounds	1/17	97/22286	0.0714962	0.138907
Molecular function	GO:0004540	ribonuclease activity	1/17	115/22286	0.0842227	0.159087
Molecular function	GO:0004519	endonuclease activity	1/17	123/22286	0.089826	0.165086
Molecular function	GO:0004713	protein tyrosine kinase activity	1/17	133/22286	0.0967848	0.173194
Molecular function	GO:0016798	hydrolase activity, acting on glycosyl bonds	1/17	138/22286	0.100245	0.17324
Molecular function	GO:0004497	monooxygenase activity	1/17	147/22286	0.106443	0.17324
Molecular function	GO:0016616	oxidoreductase activity, acting on the CH-OH group of donors, NAD or NADP as acceptor	1/17	148/22286	0.107129	0.17324
Molecular function	GO:0003823	antigen binding	1/17	150/22286	0.1085	0.17324
Molecular function	GO:0052689	carboxylic ester hydrolase activity	1/17	155/22286	0.111918	0.17324
Molecular function	GO:0016614	oxidoreductase activity, acting on CH-OH group of donors	1/17	157/22286	0.113282	0.17324
Molecular function	GO:0020037	heme binding	1/17	159/22286	0.114644	0.17324
Molecular function	GO:0046906	tetrapyrrole binding	1/17	168/22286	0.120748	0.175677
Molecular function	GO:0005506	iron ion binding	1/17	169/22286	0.121424	0.175677
Molecular function	GO:0003714	transcription corepressor activity	1/17	186/22286	0.132838	0.188187
Molecular function	GO:0019887	protein kinase regulator activity	1/17	191/22286	0.136169	0.188969
Molecular function	GO:0030674	protein-macromolecule adaptor activity	1/17	201/22286	0.142793	0.193615
Molecular function	GO:0004518	nuclease activity	1/17	206/22286	0.146088	0.193615
Molecular function	GO:0000287	magnesium ion binding	1/17	209/22286	0.148059	0.193615
Molecular function	GO:0016705	oxidoreductase activity, acting on paired donors, with incorporation or reduction of molecular oxygen	1/17	214/22286	0.151334	0.194164
Molecular function	GO:0019207	kinase regulator activity	1/17	224/22286	0.157849	0.195961
Molecular function	GO:0016747	transferase activity, transferring acyl groups other than amino-acyl groups	1/17	225/22286	0.158498	0.195961
Molecular function	GO:0031406	carboxylic acid binding	1/17	239/22286	0.167534	0.203434
Molecular function	GO:0043177	organic acid binding	1/17	250/22286	0.174569	0.206905
Molecular function	GO:0003713	transcription coactivator activity	1/17	253/22286	0.176478	0.206905
Molecular function	GO:0016746	transferase activity, transferring acyl groups	1/17	258/22286	0.17965	0.207055
Molecular function	GO:0030246	carbohydrate binding	1/17	273/22286	0.189099	0.214312
Molecular function	GO:0061630	ubiquitin protein ligase activity	1/17	307/22286	0.210137	0.234242
Molecular function	GO:0061659	ubiquitin-like protein ligase activity	1/17	317/22286	0.216227	0.234242
Molecular function	GO:0001227	DNA-binding transcription repressor activity, RNA polymerase II-specific	1/17	322/22286	0.219255	0.234242
Molecular function	GO:0060090	molecular adaptor activity	1/17	324/22286	0.220463	0.234242
Molecular function	GO:0140098	catalytic activity, acting on RNA	1/17	367/22286	0.246016	0.257371
Molecular function	GO:0004857	enzyme inhibitor activity	1/17	406/22286	0.268509	0.275396
Molecular function	GO:0004842	ubiquitin-protein transferase activity	1/17	411/22286	0.271346	0.275396
Molecular function	GO:0019787	ubiquitin-like protein transferase activity	1/17	432/22286	0.283151	0.283151
