# Supplementary material for: Transcriptomic Profiling Reveals Gene Expression Changes in Mouse Liver Tissue During Alveolar Echinococcosis
Source: Genes (Basel). 2025 Jul 18;16(7):839. doi: 10.3390/genes16070839 (PMC12294577; doi:10.3390/genes16070839)
Supplement: Supplementary file 1 [file genes-16-00839-s001.zip › Supplementary Table S9.xlsx]

## Sheet: Sheet1
Table S9 GO enrichment analysis at 12 weeks
Ontology	ID	Description	GeneRatio	BgRatio	Pvalue	Padj
Cellular component	GO:0019814	immunoglobulin complex	5/90	82/22753	1.85772e-05	0.00345536
Cellular component	GO:0042571	immunoglobulin complex, circulating	4/90	71/22753	0.000181648	0.0168933
Cellular component	GO:0005583	fibrillar collagen trimer	2/90	11/22753	0.000831489	0.0386643
Cellular component	GO:0098643	banded collagen fibril	2/90	11/22753	0.000831489	0.0386643
Cellular component	GO:0098644	complex of collagen trimers	2/90	18/22753	0.00227177	0.0845097
Cellular component	GO:0005865	striated muscle thin filament	2/90	23/22753	0.00370865	0.107227
Cellular component	GO:0030670	phagocytic vesicle membrane	2/90	24/22753	0.00403543	0.107227
Cellular component	GO:0036379	myofilament	2/90	27/22753	0.00509268	0.117737
Cellular component	GO:0043235	receptor complex	6/90	409/22753	0.00569697	0.117737
Cellular component	GO:0030666	endocytic vesicle membrane	2/90	42/22753	0.0120221	0.223611
Cellular component	GO:0000791	euchromatin	2/90	46/22753	0.014305	0.241884
Cellular component	GO:0062023	collagen-containing extracellular matrix	5/90	392/22753	0.019738	0.305939
Cellular component	GO:0016459	myosin complex	2/90	60/22753	0.0236078	0.329203
Cellular component	GO:0098802	plasma membrane signaling receptor complex	3/90	182/22753	0.0356403	0.329203
Cellular component	GO:0042824	MHC class I peptide loading complex	1/90	10/22753	0.0388661	0.329203
Cellular component	GO:0005581	collagen trimer	2/90	81/22753	0.0409786	0.329203
Cellular component	GO:0045177	apical part of cell	5/90	481/22753	0.0421384	0.329203
Cellular component	GO:0016528	sarcoplasm	2/90	84/22753	0.0437578	0.329203
Cellular component	GO:0044304	main axon	2/90	84/22753	0.0437578	0.329203
Cellular component	GO:0032593	insulin-responsive compartment	1/90	12/22753	0.0464581	0.329203
Cellular component	GO:0017053	transcription repressor complex	2/90	87/22753	0.0466053	0.329203
Cellular component	GO:0001527	microfibril	1/90	13/22753	0.0502319	0.329203
Cellular component	GO:0071556	integral component of lumenal side of endoplasmic reticulum membrane	1/90	13/22753	0.0502319	0.329203
Cellular component	GO:0098553	lumenal side of endoplasmic reticulum membrane	1/90	13/22753	0.0502319	0.329203
Cellular component	GO:0043209	myelin sheath	3/90	214/22753	0.0531456	0.329203
Cellular component	GO:0042589	zymogen granule membrane	1/90	14/22753	0.0539908	0.329203
Cellular component	GO:0098871	postsynaptic actin cytoskeleton	1/90	14/22753	0.0539908	0.329203
Cellular component	GO:0042641	actomyosin	2/90	97/22753	0.0565651	0.329203
Cellular component	GO:0071004	U2-type prespliceosome	1/90	15/22753	0.0577351	0.329203
Cellular component	GO:0071010	prespliceosome	1/90	15/22753	0.0577351	0.329203
Cellular component	GO:0098799	outer mitochondrial membrane protein complex	1/90	15/22753	0.0577351	0.329203
Cellular component	GO:0016460	myosin II complex	1/90	16/22753	0.0614647	0.329203
Cellular component	GO:0032982	myosin filament	1/90	17/22753	0.0651797	0.329203
Cellular component	GO:0043292	contractile fiber	3/90	235/22753	0.0664951	0.329203
Cellular component	GO:0032433	filopodium tip	1/90	18/22753	0.0688802	0.329203
Cellular component	GO:0045335	phagocytic vesicle	2/90	109/22753	0.0693916	0.329203
Cellular component	GO:0045121	membrane raft	4/90	392/22753	0.0701034	0.329203
Cellular component	GO:0098857	membrane microdomain	4/90	393/22753	0.0706193	0.329203
Cellular component	GO:0008021	synaptic vesicle	3/90	242/22753	0.0712559	0.329203
Cellular component	GO:0005797	Golgi medial cisterna	1/90	19/22753	0.0725662	0.329203
Cellular component	GO:1902711	GABA-A receptor complex	1/90	19/22753	0.0725662	0.329203
Cellular component	GO:0099571	postsynaptic cytoskeleton	1/90	20/22753	0.0762377	0.337593
Cellular component	GO:0030673	axolemma	1/90	21/22753	0.0798949	0.337593
Cellular component	GO:1902710	GABA receptor complex	1/90	21/22753	0.0798949	0.337593
Cellular component	GO:0031362	anchored component of external side of plasma membrane	1/90	22/22753	0.0835377	0.337593
Cellular component	GO:0032398	MHC class Ib protein complex	1/90	22/22753	0.0835377	0.337593
Cellular component	GO:0070382	exocytic vesicle	3/90	263/22753	0.086423	0.337593
Cellular component	GO:0033017	sarcoplasmic reticulum membrane	1/90	24/22753	0.0907807	0.337593
Cellular component	GO:0042612	MHC class I protein complex	1/90	24/22753	0.0907807	0.337593
Cellular component	GO:0005884	actin filament	2/90	130/22753	0.0938158	0.337593
Cellular component	GO:0016323	basolateral plasma membrane	3/90	273/22753	0.0940902	0.337593
Cellular component	GO:0042588	zymogen granule	1/90	25/22753	0.094381	0.337593
Cellular component	GO:0005689	U12-type spliceosomal complex	1/90	27/22753	0.101539	0.343387
Cellular component	GO:0031233	intrinsic component of external side of plasma membrane	1/90	27/22753	0.101539	0.343387
Cellular component	GO:0070971	endoplasmic reticulum exit site	1/90	27/22753	0.101539	0.343387
Cellular component	GO:0033106	cis-Golgi network membrane	1/90	28/22753	0.105097	0.349073
Cellular component	GO:0005903	brush border	2/90	144/22753	0.111272	0.363098
Cellular component	GO:0046540	U4/U6 x U5 tri-snRNP complex	1/90	31/22753	0.115688	0.364712
Cellular component	GO:0097526	spliceosomal tri-snRNP complex	1/90	31/22753	0.115688	0.364712
Cellular component	GO:0042470	melanosome	1/90	35/22753	0.129617	0.388851
Cellular component	GO:0042611	MHC protein complex	1/90	35/22753	0.129617	0.388851
Cellular component	GO:0048770	pigment granule	1/90	35/22753	0.129617	0.388851
Cellular component	GO:0005790	smooth endoplasmic reticulum	1/90	36/22753	0.133065	0.392859
Cellular component	GO:0034364	high-density lipoprotein particle	1/90	37/22753	0.1365	0.396702
Cellular component	GO:0032809	neuronal cell body membrane	1/90	38/22753	0.139921	0.400389
Cellular component	GO:0005925	focal adhesion	2/90	170/22753	0.145629	0.41041
Cellular component	GO:0044298	cell body membrane	1/90	41/22753	0.150104	0.411461
Cellular component	GO:0030133	transport vesicle	3/90	345/22753	0.156554	0.411461
Cellular component	GO:0030659	cytoplasmic vesicle membrane	3/90	346/22753	0.157499	0.411461
Cellular component	GO:0030055	cell-substrate junction	2/90	181/22753	0.160764	0.411461
Cellular component	GO:0030285	integral component of synaptic vesicle membrane	1/90	45/22753	0.163496	0.411461
Cellular component	GO:0034358	plasma lipoprotein particle	1/90	46/22753	0.166812	0.411461
Cellular component	GO:0034707	chloride channel complex	1/90	46/22753	0.166812	0.411461
Cellular component	GO:1990777	lipoprotein particle	1/90	46/22753	0.166812	0.411461
Cellular component	GO:0022627	cytosolic small ribosomal subunit	1/90	47/22753	0.170114	0.411461
Cellular component	GO:0032994	protein-lipid complex	1/90	49/22753	0.17668	0.411461
Cellular component	GO:0016324	apical plasma membrane	3/90	367/22753	0.177735	0.411461
Cellular component	GO:0032590	dendrite membrane	1/90	50/22753	0.179944	0.411461
Cellular component	GO:0030017	sarcomere	2/90	197/22753	0.183254	0.411461
Cellular component	GO:0012506	vesicle membrane	3/90	374/22753	0.184637	0.411461
Cellular component	GO:0031225	anchored component of membrane	2/90	199/22753	0.186099	0.411461
Cellular component	GO:0030173	integral component of Golgi membrane	1/90	52/22753	0.186433	0.411461
Cellular component	GO:0071005	U2-type precatalytic spliceosome	1/90	52/22753	0.186433	0.411461
Cellular component	GO:0030426	growth cone	2/90	201/22753	0.18895	0.411461
Cellular component	GO:0030139	endocytic vesicle	2/90	203/22753	0.191807	0.411461
Cellular component	GO:0031228	intrinsic component of Golgi membrane	1/90	54/22753	0.192871	0.411461
Cellular component	GO:0071011	precatalytic spliceosome	1/90	54/22753	0.192871	0.411461
Cellular component	GO:0098862	cluster of actin-based cell projections	2/90	205/22753	0.19467	0.411461
Cellular component	GO:0030427	site of polarized growth	2/90	208/22753	0.198975	0.415835
Cellular component	GO:0009925	basal plasma membrane	1/90	58/22753	0.205597	0.420231
Cellular component	GO:0097525	spliceosomal snRNP complex	1/90	58/22753	0.205597	0.420231
Cellular component	GO:0031985	Golgi cisterna	1/90	60/22753	0.211885	0.42722
Cellular component	GO:0005774	vacuolar membrane	2/90	222/22753	0.219206	0.42722
Cellular component	GO:0030016	myofibril	2/90	222/22753	0.219206	0.42722
Cellular component	GO:0031252	cell leading edge	3/90	410/22753	0.221169	0.42722
Cellular component	GO:0030532	small nuclear ribonucleoprotein complex	1/90	63/22753	0.221225	0.42722
Cellular component	GO:0098563	intrinsic component of synaptic vesicle membrane	1/90	64/22753	0.224314	0.42722
Cellular component	GO:0000786	nucleosome	1/90	65/22753	0.227391	0.42722
Cellular component	GO:0005771	multivesicular body	1/90	65/22753	0.227391	0.42722
Cellular component	GO:0031301	integral component of organelle membrane	2/90	237/22753	0.241071	0.443479
Cellular component	GO:0005905	clathrin-coated pit	1/90	70/22753	0.242596	0.443479
Cellular component	GO:0032589	neuron projection membrane	1/90	71/22753	0.245601	0.443479
Cellular component	GO:0005770	late endosome	2/90	241/22753	0.246923	0.443479
Cellular component	GO:0005801	cis-Golgi network	1/90	72/22753	0.248594	0.443479
Cellular component	GO:0044815	DNA packaging complex	1/90	73/22753	0.251576	0.443479
Cellular component	GO:0120114	Sm-like protein family complex	1/90	74/22753	0.254546	0.443479
Cellular component	GO:0005911	cell-cell junction	3/90	443/22753	0.255838	0.443479
Cellular component	GO:0016529	sarcoplasmic reticulum	1/90	75/22753	0.257504	0.443479
Cellular component	GO:0016605	PML body	1/90	76/22753	0.260451	0.444439
Cellular component	GO:0046658	anchored component of plasma membrane	1/90	78/22753	0.266309	0.450305
Cellular component	GO:0031526	brush border membrane	1/90	79/22753	0.269222	0.451128
Cellular component	GO:0015935	small ribosomal subunit	1/90	80/22753	0.272122	0.451917
Cellular component	GO:0001750	photoreceptor outer segment	1/90	81/22753	0.275012	0.452674
Cellular component	GO:0031300	intrinsic component of organelle membrane	2/90	264/22753	0.280632	0.454092
Cellular component	GO:0045178	basal part of cell	1/90	83/22753	0.280756	0.454092
Cellular component	GO:0005795	Golgi stack	1/90	85/22753	0.286456	0.459317
Cellular component	GO:0001725	stress fiber	1/90	88/22753	0.294921	0.46097
Cellular component	GO:0005791	rough endoplasmic reticulum	1/90	88/22753	0.294921	0.46097
Cellular component	GO:0097517	contractile actin filament bundle	1/90	88/22753	0.294921	0.46097
Cellular component	GO:0030667	secretory granule membrane	1/90	91/22753	0.303288	0.470096
Cellular component	GO:0005684	U2-type spliceosomal complex	1/90	94/22753	0.311556	0.474995
Cellular component	GO:0071013	catalytic step 2 spliceosome	1/90	94/22753	0.311556	0.474995
Cellular component	GO:0031901	early endosome membrane	1/90	96/22753	0.317014	0.475754
Cellular component	GO:0030175	filopodium	1/90	97/22753	0.319727	0.475754
Cellular component	GO:0032432	actin filament bundle	1/90	97/22753	0.319727	0.475754
Cellular component	GO:0031594	neuromuscular junction	1/90	99/22753	0.325121	0.479941
Cellular component	GO:0005912	adherens junction	2/90	303/22753	0.33745	0.494219
Cellular component	GO:0000139	Golgi membrane	2/90	312/22753	0.350405	0.504784
Cellular component	GO:0031253	cell projection membrane	2/90	314/22753	0.353273	0.504784
Cellular component	GO:0022626	cytosolic ribosome	1/90	110/22753	0.354041	0.504784
Cellular component	GO:0070161	anchoring junction	2/90	317/22753	0.357567	0.504784
Cellular component	GO:0030136	clathrin-coated vesicle	1/90	114/22753	0.364251	0.504784
Cellular component	GO:0005769	early endosome	2/90	322/22753	0.364701	0.504784
Cellular component	GO:0098685	Schaffer collateral - CA1 synapse	1/90	115/22753	0.366779	0.504784
Cellular component	GO:0030672	synaptic vesicle membrane	1/90	116/22753	0.369296	0.504784
Cellular component	GO:0099501	exocytic vesicle membrane	1/90	116/22753	0.369296	0.504784
Cellular component	GO:0097733	photoreceptor cell cilium	1/90	117/22753	0.371804	0.504784
Cellular component	GO:0005819	spindle	2/90	331/22753	0.377467	0.50876
Cellular component	GO:0016607	nuclear speck	2/90	342/22753	0.392929	0.52579
Cellular component	GO:0005882	intermediate filament	1/90	130/22753	0.403518	0.532301
Cellular component	GO:0097731	9+0 non-motile cilium	1/90	130/22753	0.403518	0.532301
Cellular component	GO:0044853	plasma membrane raft	1/90	136/22753	0.417617	0.546208
Cellular component	GO:0005930	axoneme	1/90	137/22753	0.419934	0.546208
Cellular component	GO:0097014	ciliary plasm	1/90	139/22753	0.424542	0.548367
Cellular component	GO:0043204	perikaryon	1/90	141/22753	0.429113	0.549573
Cellular component	GO:0001650	fibrillar center	1/90	142/22753	0.431385	0.549573
Cellular component	GO:0150034	distal axon	2/90	380/22753	0.444952	0.556075
Cellular component	GO:0030176	integral component of endoplasmic reticulum membrane	1/90	150/22753	0.449244	0.556075
Cellular component	GO:0005777	peroxisome	1/90	151/22753	0.451437	0.556075
Cellular component	GO:0030658	transport vesicle membrane	1/90	151/22753	0.451437	0.556075
Cellular component	GO:0042579	microbody	1/90	151/22753	0.451437	0.556075
Cellular component	GO:0001726	ruffle	1/90	153/22753	0.455797	0.557752
Cellular component	GO:0031256	leading edge membrane	1/90	157/22753	0.464415	0.558532
Cellular component	GO:0031227	intrinsic component of endoplasmic reticulum membrane	1/90	158/22753	0.466548	0.558532
Cellular component	GO:0055037	recycling endosome	1/90	158/22753	0.466548	0.558532
Cellular component	GO:0072686	mitotic spindle	1/90	160/22753	0.47079	0.558532
Cellular component	GO:0032993	protein-DNA complex	1/90	163/22753	0.477089	0.558532
Cellular component	GO:0042383	sarcolemma	1/90	165/22753	0.481247	0.558532
Cellular component	GO:0090575	RNA polymerase II transcription regulator complex	1/90	166/22753	0.483314	0.558532
Cellular component	GO:0097730	non-motile cilium	1/90	168/22753	0.487424	0.558532
Cellular component	GO:0005667	transcription regulator complex	2/90	413/22753	0.488108	0.558532
Cellular component	GO:0005765	lysosomal membrane	1/90	169/22753	0.489466	0.558532
Cellular component	GO:0098852	lytic vacuole membrane	1/90	169/22753	0.489466	0.558532
Cellular component	GO:0045111	intermediate filament cytoskeleton	1/90	171/22753	0.493528	0.559732
Cellular component	GO:0030141	secretory granule	2/90	425/22753	0.503286	0.567341
Cellular component	GO:0032838	plasma membrane bounded cell projection cytoplasm	1/90	181/22753	0.513359	0.575209
Cellular component	GO:0005741	mitochondrial outer membrane	1/90	184/22753	0.519157	0.578222
Cellular component	GO:0044391	ribosomal subunit	1/90	193/22753	0.536144	0.593588
Cellular component	GO:0030135	coated vesicle	1/90	200/22753	0.548945	0.602949
Cellular component	GO:0019867	outer membrane	1/90	203/22753	0.554324	0.602949
Cellular component	GO:0031968	organelle outer membrane	1/90	203/22753	0.554324	0.602949
Cellular component	GO:0005681	spliceosomal complex	1/90	205/22753	0.557875	0.603283
Cellular component	GO:0098858	actin-based cell projection	1/90	225/22753	0.591876	0.636353
Cellular component	GO:0005840	ribosome	1/90	236/22753	0.609461	0.651493
Cellular component	GO:0098798	mitochondrial protein-containing complex	1/90	264/22753	0.650913	0.691828
Cellular component	GO:0010008	endosome membrane	1/90	273/22753	0.663289	0.700976
Cellular component	GO:0034702	ion channel complex	1/90	284/22753	0.677828	0.712294
Cellular component	GO:1902495	transmembrane transporter complex	1/90	303/22753	0.701492	0.733019
Cellular component	GO:1990351	transporter complex	1/90	316/22753	0.716684	0.744711
Cellular component	GO:0019898	extrinsic component of membrane	1/90	325/22753	0.726751	0.750976
Cellular component	GO:0045211	postsynaptic membrane	1/90	330/22753	0.73219	0.752416
Cellular component	GO:0005874	microtubule	1/90	426/22753	0.818117	0.836098
Cellular component	GO:0005743	mitochondrial inner membrane	1/90	452/22753	0.836259	0.849968
Cellular component	GO:0097060	synaptic membrane	1/90	470/22753	0.847759	0.856973
Cellular component	GO:0099568	cytoplasmic region	1/90	489/22753	0.859031	0.862972
Cellular component	GO:0019866	organelle inner membrane	1/90	496/22753	0.862972	0.862972
Biological process	GO:0050851	antigen receptor-mediated signaling pathway	10/92	240/22796	4.69972e-08	9.64853e-05
Biological process	GO:0002429	immune response-activating cell surface receptor signaling pathway	10/92	276/22796	1.73209e-07	0.000170076
Biological process	GO:0002768	immune response-regulating cell surface receptor signaling pathway	10/92	287/22796	2.48528e-07	0.000170076
Biological process	GO:0050853	B cell receptor signaling pathway	7/92	119/22796	5.3678e-07	0.000275502
Biological process	GO:0002757	immune response-activating signal transduction	11/92	433/22796	1.3821e-06	0.000567492
Biological process	GO:0002764	immune response-regulating signaling pathway	11/92	445/22796	1.80106e-06	0.000616261
Biological process	GO:0072376	protein activation cascade	6/92	138/22796	2.05283e-05	0.00602066
Biological process	GO:0050854	regulation of antigen receptor-mediated signaling pathway	4/92	65/22796	0.000139327	0.0350511
Biological process	GO:0006956	complement activation	5/92	125/22796	0.000153658	0.0350511
Biological process	GO:0045600	positive regulation of fat cell differentiation	4/92	70/22796	0.000185807	0.0381462
Biological process	GO:0048799	animal organ maturation	3/92	30/22796	0.00023865	0.0445408
Biological process	GO:0006816	calcium ion transport	8/92	432/22796	0.00036181	0.0574608
Biological process	GO:0006959	humoral immune response	7/92	331/22796	0.000389298	0.0574608
Biological process	GO:0006910	phagocytosis, recognition	4/92	85/22796	0.000391842	0.0574608
Biological process	GO:0050867	positive regulation of cell activation	8/92	453/22796	0.000495327	0.0677937
Biological process	GO:0030183	B cell differentiation	5/92	171/22796	0.000650751	0.0834995
Biological process	GO:0006958	complement activation, classical pathway	4/92	102/22796	0.000780613	0.0900512
Biological process	GO:0042113	B cell activation	7/92	373/22796	0.000789538	0.0900512
Biological process	GO:0060401	cytosolic calcium ion transport	5/92	185/22796	0.000926994	0.0990254
Biological process	GO:0050856	regulation of T cell receptor signaling pathway	3/92	48/22796	0.000964689	0.0990254
Biological process	GO:0003007	heart morphogenesis	6/92	284/22796	0.00103228	0.100918
Biological process	GO:0002455	humoral immune response mediated by circulating immunoglobulin	4/92	117/22796	0.00130071	0.110062
Biological process	GO:0002460	adaptive immune response based on somatic recombination of immune receptors built from immunoglobulin superfamily domains	7/92	410/22796	0.00136465	0.110062
Biological process	GO:0030198	extracellular matrix organization	6/92	309/22796	0.00158754	0.110062
Biological process	GO:0042692	muscle cell differentiation	7/92	423/22796	0.00163048	0.110062
Biological process	GO:0031987	locomotion involved in locomotory behavior	2/92	15/22796	0.0016348	0.110062
Biological process	GO:0033690	positive regulation of osteoblast proliferation	2/92	15/22796	0.0016348	0.110062
Biological process	GO:0050864	regulation of B cell activation	5/92	213/22796	0.00172967	0.110062
Biological process	GO:0002526	acute inflammatory response	4/92	128/22796	0.00180977	0.110062
Biological process	GO:0051146	striated muscle cell differentiation	6/92	318/22796	0.00183495	0.110062
Biological process	GO:0016064	immunoglobulin mediated immune response	5/92	216/22796	0.00183875	0.110062
Biological process	GO:0018108	peptidyl-tyrosine phosphorylation	6/92	320/22796	0.00189369	0.110062
Biological process	GO:0002696	positive regulation of leukocyte activation	7/92	435/22796	0.0019102	0.110062
Biological process	GO:0006911	phagocytosis, engulfment	4/92	130/22796	0.00191523	0.110062
Biological process	GO:0070098	chemokine-mediated signaling pathway	3/92	61/22796	0.00193288	0.110062
Biological process	GO:0019724	B cell mediated immunity	5/92	219/22796	0.0019528	0.110062
Biological process	GO:0018212	peptidyl-tyrosine modification	6/92	323/22796	0.00198448	0.110062
Biological process	GO:0030098	lymphocyte differentiation	7/92	440/22796	0.00203719	0.110062
Biological process	GO:0045655	regulation of monocyte differentiation	2/92	17/22796	0.00210637	0.110882
Biological process	GO:0031102	neuron projection regeneration	3/92	64/22796	0.0022182	0.113849
Biological process	GO:0098656	anion transmembrane transport	5/92	230/22796	0.00241559	0.118953
Biological process	GO:0099024	plasma membrane invagination	4/92	139/22796	0.00244283	0.118953
Biological process	GO:0070374	positive regulation of ERK1 and ERK2 cascade	5/92	232/22796	0.00250762	0.118953
Biological process	GO:0014706	striated muscle tissue development	7/92	458/22796	0.00254941	0.118953
Biological process	GO:0048245	eosinophil chemotaxis	2/92	19/22796	0.00263459	0.120196
Biological process	GO:1902895	positive regulation of pri-miRNA transcription by RNA polymerase II	3/92	69/22796	0.00274928	0.122701
Biological process	GO:1990868	response to chemokine	3/92	71/22796	0.00298176	0.125238
Biological process	GO:1990869	cellular response to chemokine	3/92	71/22796	0.00298176	0.125238
Biological process	GO:0010324	membrane invagination	4/92	147/22796	0.00298911	0.125238
Biological process	GO:0070371	ERK1 and ERK2 cascade	6/92	353/22796	0.00308419	0.126308
Biological process	GO:0045598	regulation of fat cell differentiation	4/92	149/22796	0.0031377	0.126308
Biological process	GO:0060537	muscle tissue development	7/92	482/22796	0.00338062	0.126447
Biological process	GO:0043062	extracellular structure organization	6/92	361/22796	0.00344229	0.126447
Biological process	GO:0031099	regeneration	4/92	153/22796	0.00344986	0.126447
Biological process	GO:0035634	response to stilbenoid	2/92	22/22796	0.00353113	0.126447
Biological process	GO:0072111	cell proliferation involved in kidney development	2/92	22/22796	0.00353113	0.126447
Biological process	GO:0061097	regulation of protein tyrosine kinase activity	3/92	76/22796	0.00361476	0.126447
Biological process	GO:0002274	myeloid leukocyte activation	5/92	253/22796	0.00363389	0.126447
Biological process	GO:0034764	positive regulation of transmembrane transport	5/92	253/22796	0.00363389	0.126447
Biological process	GO:0050871	positive regulation of B cell activation	4/92	156/22796	0.0036974	0.126513
Biological process	GO:0072677	eosinophil migration	2/92	23/22796	0.00385731	0.127593
Biological process	GO:0045444	fat cell differentiation	5/92	259/22796	0.00401328	0.127593
Biological process	GO:0051251	positive regulation of lymphocyte activation	6/92	373/22796	0.00403646	0.127593
Biological process	GO:0051262	protein tetramerization	3/92	80/22796	0.00417592	0.127593
Biological process	GO:0003181	atrioventricular valve morphogenesis	2/92	24/22796	0.00419697	0.127593
Biological process	GO:0043931	ossification involved in bone maturation	2/92	24/22796	0.00419697	0.127593
Biological process	GO:1901522	positive regulation of transcription from RNA polymerase II promoter involved in cellular response to chemical stimulus	2/92	24/22796	0.00419697	0.127593
Biological process	GO:0006919	activation of cysteine-type endopeptidase activity involved in apoptotic process	3/92	81/22796	0.004324	0.127593
Biological process	GO:0071347	cellular response to interleukin-1	3/92	81/22796	0.004324	0.127593
Biological process	GO:0050730	regulation of peptidyl-tyrosine phosphorylation	5/92	264/22796	0.00435047	0.127593
Biological process	GO:0051279	regulation of release of sequestered calcium ion into cytosol	3/92	82/22796	0.00447523	0.128651
Biological process	GO:0001936	regulation of endothelial cell proliferation	4/92	165/22796	0.00451188	0.128651
Biological process	GO:1902893	regulation of pri-miRNA transcription by RNA polymerase II	3/92	83/22796	0.00462963	0.1302
Biological process	GO:0042742	defense response to bacterium	6/92	386/22796	0.00476262	0.131616
Biological process	GO:0060402	calcium ion transport into cytosol	4/92	168/22796	0.00480818	0.131616
Biological process	GO:0070977	bone maturation	2/92	26/22796	0.00491628	0.131926
Biological process	GO:0061614	pri-miRNA transcription by RNA polymerase II	3/92	85/22796	0.00494804	0.131926
Biological process	GO:0044728	DNA methylation or demethylation	3/92	87/22796	0.00527936	0.135901
Biological process	GO:0003176	aortic valve development	2/92	27/22796	0.0052957	0.135901
Biological process	GO:0015740	C4-dicarboxylate transport	2/92	27/22796	0.0052957	0.135901
Biological process	GO:0050727	regulation of inflammatory response	6/92	396/22796	0.00538358	0.13645
Biological process	GO:0003171	atrioventricular valve development	2/92	28/22796	0.00568817	0.139483
Biological process	GO:0033688	regulation of osteoblast proliferation	2/92	28/22796	0.00568817	0.139483
Biological process	GO:0048660	regulation of smooth muscle cell proliferation	4/92	177/22796	0.005775	0.139483
Biological process	GO:1904064	positive regulation of cation transmembrane transport	4/92	177/22796	0.005775	0.139483
Biological process	GO:0002449	lymphocyte mediated immunity	6/92	404/22796	0.00592162	0.141345
Biological process	GO:0001818	negative regulation of cytokine production	5/92	285/22796	0.00598976	0.141345
Biological process	GO:0001935	endothelial cell proliferation	4/92	180/22796	0.00612405	0.142871
Biological process	GO:1900078	positive regulation of cellular response to insulin stimulus	2/92	30/22796	0.00651176	0.15021
Biological process	GO:0048659	smooth muscle cell proliferation	4/92	185/22796	0.00673654	0.153668
Biological process	GO:0061036	positive regulation of cartilage development	2/92	31/22796	0.00694268	0.15663
Biological process	GO:0001938	positive regulation of endothelial cell proliferation	3/92	97/22796	0.00713449	0.159208
Biological process	GO:0050795	regulation of behavior	3/92	98/22796	0.00733858	0.159407
Biological process	GO:0070555	response to interleukin-1	3/92	98/22796	0.00733858	0.159407
Biological process	GO:0072330	monocarboxylic acid biosynthetic process	5/92	301/22796	0.00750084	0.159407
Biological process	GO:0042116	macrophage activation	3/92	99/22796	0.0075461	0.159407
Biological process	GO:0050731	positive regulation of peptidyl-tyrosine phosphorylation	4/92	192/22796	0.00766034	0.159407
Biological process	GO:0006304	DNA modification	3/92	100/22796	0.00775707	0.159407
Biological process	GO:0030224	monocyte differentiation	2/92	33/22796	0.00784222	0.159407
Biological process	GO:1903131	mononuclear cell differentiation	2/92	33/22796	0.00784222	0.159407
Biological process	GO:1905314	semi-lunar valve development	2/92	33/22796	0.00784222	0.159407
Biological process	GO:0043901	negative regulation of multi-organism process	4/92	194/22796	0.00793884	0.159789
Biological process	GO:0060395	SMAD protein signal transduction	3/92	102/22796	0.00818941	0.162089
Biological process	GO:0006884	cell volume homeostasis	2/92	34/22796	0.00831063	0.162089
Biological process	GO:0033687	osteoblast proliferation	2/92	34/22796	0.00831063	0.162089
Biological process	GO:0034767	positive regulation of ion transmembrane transport	4/92	197/22796	0.00836895	0.162089
Biological process	GO:0003209	cardiac atrium morphogenesis	2/92	35/22796	0.00879133	0.168678
Biological process	GO:0071695	anatomical structure maturation	4/92	204/22796	0.00943131	0.179282
Biological process	GO:0045778	positive regulation of ossification	3/92	108/22796	0.00957047	0.179876
Biological process	GO:0048846	axon extension involved in axon guidance	2/92	37/22796	0.00978916	0.179876
Biological process	GO:1902284	neuron projection extension involved in neuron projection guidance	2/92	37/22796	0.00978916	0.179876
Biological process	GO:0001823	mesonephros development	3/92	109/22796	0.00981303	0.179876
Biological process	GO:0010522	regulation of calcium ion transport into cytosol	3/92	111/22796	0.0103088	0.187292
Biological process	GO:0043281	regulation of cysteine-type endopeptidase activity involved in apoptotic process	4/92	211/22796	0.010578	0.190497
Biological process	GO:0050679	positive regulation of epithelial cell proliferation	4/92	212/22796	0.0107488	0.191759
Biological process	GO:0070570	regulation of neuron projection regeneration	2/92	39/22796	0.0108349	0.191759
Biological process	GO:0051209	release of sequestered calcium ion into cytosol	3/92	114/22796	0.0110795	0.194008
Biological process	GO:0070372	regulation of ERK1 and ERK2 cascade	5/92	332/22796	0.011151	0.194008
Biological process	GO:0051283	negative regulation of sequestering of calcium ion	3/92	115/22796	0.0113435	0.194272
Biological process	GO:2001024	negative regulation of response to drug	2/92	40/22796	0.0113755	0.194272
Biological process	GO:0008037	cell recognition	4/92	216/22796	0.01145	0.194272
Biological process	GO:0050673	epithelial cell proliferation	6/92	469/22796	0.0118475	0.1959
Biological process	GO:0051282	regulation of sequestering of calcium ion	3/92	117/22796	0.0118826	0.1959
Biological process	GO:0003230	cardiac atrium development	2/92	41/22796	0.0119277	0.1959
Biological process	GO:0006953	acute-phase response	2/92	41/22796	0.0119277	0.1959
Biological process	GO:0021700	developmental maturation	5/92	339/22796	0.0121177	0.19727
Biological process	GO:0051208	sequestering of calcium ion	3/92	119/22796	0.0124361	0.19727
Biological process	GO:0030501	positive regulation of bone mineralization	2/92	42/22796	0.0124915	0.19727
Biological process	GO:0032733	positive regulation of interleukin-10 production	2/92	42/22796	0.0124915	0.19727
Biological process	GO:2000144	positive regulation of DNA-templated transcription, initiation	2/92	42/22796	0.0124915	0.19727
Biological process	GO:0042100	B cell proliferation	3/92	120/22796	0.0127184	0.198629
Biological process	GO:0007160	cell-matrix adhesion	4/92	224/22796	0.0129394	0.198629
Biological process	GO:0051281	positive regulation of release of sequestered calcium ion into cytosol	2/92	43/22796	0.0130668	0.198629
Biological process	GO:1900744	regulation of p38MAPK cascade	2/92	43/22796	0.0130668	0.198629
Biological process	GO:0043270	positive regulation of ion transport	5/92	346/22796	0.01314	0.198629
Biological process	GO:0007409	axonogenesis	6/92	480/22796	0.0131581	0.198629
Biological process	GO:0048565	digestive tract development	3/92	123/22796	0.0135871	0.200218
Biological process	GO:0015804	neutral amino acid transport	2/92	44/22796	0.0136534	0.200218
Biological process	GO:0051154	negative regulation of striated muscle cell differentiation	2/92	44/22796	0.0136534	0.200218
Biological process	GO:0061098	positive regulation of protein tyrosine kinase activity	2/92	44/22796	0.0136534	0.200218
Biological process	GO:0061138	morphogenesis of a branching epithelium	4/92	230/22796	0.0141341	0.205796
Biological process	GO:0035136	forelimb morphogenesis	2/92	45/22796	0.0142513	0.206042
Biological process	GO:0006874	cellular calcium ion homeostasis	6/92	491/22796	0.0145674	0.209139
Biological process	GO:0052548	regulation of endopeptidase activity	5/92	356/22796	0.0146996	0.209572
Biological process	GO:0030324	lung development	4/92	234/22796	0.0149682	0.211008
Biological process	GO:0001889	liver development	3/92	128/22796	0.0151087	0.211008
Biological process	GO:0043280	positive regulation of cysteine-type endopeptidase activity involved in apoptotic process	3/92	128/22796	0.0151087	0.211008
Biological process	GO:0030323	respiratory tube development	4/92	237/22796	0.0156138	0.216042
Biological process	GO:0051153	regulation of striated muscle cell differentiation	3/92	130/22796	0.0157432	0.216042
Biological process	GO:0051259	protein complex oligomerization	4/92	239/22796	0.0160539	0.216042
Biological process	GO:2000116	regulation of cysteine-type endopeptidase activity	4/92	239/22796	0.0160539	0.216042
Biological process	GO:0061008	hepaticobiliary system development	3/92	131/22796	0.016066	0.216042
Biological process	GO:0003179	heart valve morphogenesis	2/92	48/22796	0.0161117	0.216042
Biological process	GO:0031589	cell-substrate adhesion	5/92	365/22796	0.0162058	0.216042
Biological process	GO:0014902	myotube differentiation	3/92	132/22796	0.0163925	0.217122
Biological process	GO:0050852	T cell receptor signaling pathway	3/92	133/22796	0.0167228	0.218674
Biological process	GO:1905039	carboxylic acid transmembrane transport	3/92	133/22796	0.0167228	0.218674
Biological process	GO:0009791	post-embryonic development	3/92	134/22796	0.0170568	0.220236
Biological process	GO:1903825	organic acid transmembrane transport	3/92	134/22796	0.0170568	0.220236
Biological process	GO:1903727	positive regulation of phospholipid metabolic process	2/92	50/22796	0.0174065	0.221959
Biological process	GO:2000142	regulation of DNA-templated transcription, initiation	2/92	50/22796	0.0174065	0.221959
Biological process	GO:0055123	digestive system development	3/92	136/22796	0.0177359	0.224765
Biological process	GO:0032941	secretion by tissue	2/92	51/22796	0.0180699	0.226205
Biological process	GO:0051289	protein homotetramerization	2/92	51/22796	0.0180699	0.226205
Biological process	GO:1904062	regulation of cation transmembrane transport	5/92	376/22796	0.0181825	0.226235
Biological process	GO:0001763	morphogenesis of a branching structure	4/92	249/22796	0.0183711	0.227203
Biological process	GO:0007411	axon guidance	4/92	250/22796	0.0186136	0.22774
Biological process	GO:0070169	positive regulation of biomineral tissue development	2/92	52/22796	0.018744	0.22774
Biological process	GO:0048675	axon extension	3/92	139/22796	0.0187827	0.22774
Biological process	GO:0097485	neuron projection guidance	4/92	251/22796	0.0188581	0.22774
Biological process	GO:0033002	muscle cell proliferation	4/92	255/22796	0.0198563	0.237434
Biological process	GO:0038066	p38MAPK cascade	2/92	54/22796	0.0201235	0.237434
Biological process	GO:1902475	L-alpha-amino acid transmembrane transport	2/92	54/22796	0.0201235	0.237434
Biological process	GO:1902476	chloride transmembrane transport	2/92	54/22796	0.0201235	0.237434
Biological process	GO:0097553	calcium ion transmembrane import into cytosol	3/92	144/22796	0.0206022	0.24159
Biological process	GO:0048247	lymphocyte chemotaxis	2/92	55/22796	0.0208288	0.24159
Biological process	GO:2001222	regulation of neuron migration	2/92	55/22796	0.0208288	0.24159
Biological process	GO:0051928	positive regulation of calcium ion transport	3/92	145/22796	0.0209773	0.241946
Biological process	GO:0010463	mesenchymal cell proliferation	2/92	56/22796	0.0215443	0.244367
Biological process	GO:0043030	regulation of macrophage activation	2/92	56/22796	0.0215443	0.244367
Biological process	GO:0072132	mesenchyme morphogenesis	2/92	56/22796	0.0215443	0.244367
Biological process	GO:0060541	respiratory system development	4/92	265/22796	0.0224927	0.252591
Biological process	GO:2001056	positive regulation of cysteine-type endopeptidase activity	3/92	149/22796	0.0225154	0.252591
Biological process	GO:0003206	cardiac chamber morphogenesis	3/92	150/22796	0.0229093	0.255613
Biological process	GO:0050678	regulation of epithelial cell proliferation	5/92	400/22796	0.0230346	0.255622
Biological process	GO:0048738	cardiac muscle tissue development	4/92	268/22796	0.0233234	0.257435
Biological process	GO:0019730	antimicrobial humoral response	3/92	152/22796	0.0237084	0.257995
Biological process	GO:0002548	monocyte chemotaxis	2/92	59/22796	0.0237511	0.257995
Biological process	GO:0003170	heart valve development	2/92	59/22796	0.0237511	0.257995
Biological process	GO:0051054	positive regulation of DNA metabolic process	4/92	270/22796	0.0238874	0.25811
Biological process	GO:0046394	carboxylic acid biosynthetic process	5/92	405/22796	0.0241415	0.259489
Biological process	GO:0016053	organic acid biosynthetic process	5/92	406/22796	0.0243669	0.260548
Biological process	GO:0002377	immunoglobulin production	4/92	274/22796	0.0250403	0.266361
Biological process	GO:1904705	regulation of vascular associated smooth muscle cell proliferation	2/92	61/22796	0.0252718	0.266907
Biological process	GO:0006633	fatty acid biosynthetic process	3/92	156/22796	0.0253516	0.266907
Biological process	GO:0060560	developmental growth involved in morphogenesis	4/92	276/22796	0.0256291	0.268452
Biological process	GO:0002067	glandular epithelial cell differentiation	2/92	62/22796	0.0260467	0.27007
Biological process	GO:1903078	positive regulation of protein localization to plasma membrane	2/92	62/22796	0.0260467	0.27007
Biological process	GO:0002065	columnar/cuboidal epithelial cell differentiation	3/92	158/22796	0.0261957	0.27025
Biological process	GO:0001836	release of cytochrome c from mitochondria	2/92	63/22796	0.0268312	0.274052
Biological process	GO:0014911	positive regulation of smooth muscle cell migration	2/92	63/22796	0.0268312	0.274052
Biological process	GO:0032653	regulation of interleukin-10 production	2/92	64/22796	0.0276251	0.279381
Biological process	GO:1990874	vascular associated smooth muscle cell proliferation	2/92	64/22796	0.0276251	0.279381
Biological process	GO:0006879	cellular iron ion homeostasis	2/92	65/22796	0.0284285	0.283319
Biological process	GO:0010830	regulation of myotube differentiation	2/92	65/22796	0.0284285	0.283319
Biological process	GO:0043462	regulation of ATPase activity	2/92	65/22796	0.0284285	0.283319
Biological process	GO:0051924	regulation of calcium ion transport	4/92	287/22796	0.0290172	0.284513
Biological process	GO:0001658	branching involved in ureteric bud morphogenesis	2/92	66/22796	0.0292412	0.284513
Biological process	GO:0010524	positive regulation of calcium ion transport into cytosol	2/92	66/22796	0.0292412	0.284513
Biological process	GO:0032613	interleukin-10 production	2/92	66/22796	0.0292412	0.284513
Biological process	GO:0048286	lung alveolus development	2/92	66/22796	0.0292412	0.284513
Biological process	GO:0060485	mesenchyme development	4/92	290/22796	0.0299853	0.285682
Biological process	GO:0007517	muscle organ development	5/92	430/22796	0.0301903	0.285682
Biological process	GO:0070588	calcium ion transmembrane transport	4/92	291/22796	0.0303122	0.285682
Biological process	GO:0001933	negative regulation of protein phosphorylation	5/92	432/22796	0.0307119	0.285682
Biological process	GO:0006865	amino acid transport	3/92	170/22796	0.0315744	0.285682
Biological process	GO:0010950	positive regulation of endopeptidase activity	3/92	170/22796	0.0315744	0.285682
Biological process	GO:0015807	L-amino acid transport	2/92	69/22796	0.0317344	0.285682
Biological process	GO:0046324	regulation of glucose import	2/92	69/22796	0.0317344	0.285682
Biological process	GO:0048662	negative regulation of smooth muscle cell proliferation	2/92	69/22796	0.0317344	0.285682
Biological process	GO:0051148	negative regulation of muscle cell differentiation	2/92	69/22796	0.0317344	0.285682
Biological process	GO:1904377	positive regulation of protein localization to cell periphery	2/92	69/22796	0.0317344	0.285682
Biological process	GO:0006305	DNA alkylation	2/92	70/22796	0.0325835	0.285682
Biological process	GO:0006306	DNA methylation	2/92	70/22796	0.0325835	0.285682
Biological process	GO:0048146	positive regulation of fibroblast proliferation	2/92	70/22796	0.0325835	0.285682
Biological process	GO:0050771	negative regulation of axonogenesis	2/92	70/22796	0.0325835	0.285682
Biological process	GO:1903169	regulation of calcium ion transmembrane transport	3/92	173/22796	0.0330029	0.285682
Biological process	GO:0052547	regulation of peptidase activity	5/92	441/22796	0.0331296	0.285682
Biological process	GO:0006909	phagocytosis	4/92	300/22796	0.0333498	0.285682
Biological process	GO:0002673	regulation of acute inflammatory response	2/92	71/22796	0.0334415	0.285682
Biological process	GO:0055008	cardiac muscle tissue morphogenesis	2/92	71/22796	0.0334415	0.285682
Biological process	GO:0010959	regulation of metal ion transport	5/92	444/22796	0.0339613	0.285682
Biological process	GO:0051147	regulation of muscle cell differentiation	3/92	175/22796	0.0339737	0.285682
Biological process	GO:0010977	negative regulation of neuron projection development	3/92	176/22796	0.0344647	0.285682
Biological process	GO:0051100	negative regulation of binding	3/92	177/22796	0.0349594	0.285682
Biological process	GO:0051260	protein homooligomerization	3/92	177/22796	0.0349594	0.285682
Biological process	GO:0060675	ureteric bud morphogenesis	2/92	73/22796	0.0351839	0.285682
Biological process	GO:0061035	regulation of cartilage development	2/92	73/22796	0.0351839	0.285682
Biological process	GO:0006081	cellular aldehyde metabolic process	2/92	74/22796	0.0360681	0.285682
Biological process	GO:0043113	receptor clustering	2/92	74/22796	0.0360681	0.285682
Biological process	GO:0045669	positive regulation of osteoblast differentiation	2/92	74/22796	0.0360681	0.285682
Biological process	GO:0072171	mesonephric tubule morphogenesis	2/92	74/22796	0.0360681	0.285682
Biological process	GO:0010952	positive regulation of peptidase activity	3/92	180/22796	0.0364654	0.285682
Biological process	GO:0014068	positive regulation of phosphatidylinositol 3-kinase signaling	2/92	75/22796	0.0369609	0.285682
Biological process	GO:0021766	hippocampus development	2/92	75/22796	0.0369609	0.285682
Biological process	GO:0060326	cell chemotaxis	4/92	311/22796	0.0372966	0.285682
Biological process	GO:0098661	inorganic anion transmembrane transport	2/92	76/22796	0.0378621	0.285682
Biological process	GO:0003228	atrial cardiac muscle tissue development	1/92	10/22796	0.0396405	0.285682
Biological process	GO:0003330	regulation of extracellular matrix constituent secretion	1/92	10/22796	0.0396405	0.285682
Biological process	GO:0030049	muscle filament sliding	1/92	10/22796	0.0396405	0.285682
Biological process	GO:0035360	positive regulation of peroxisome proliferator activated receptor signaling pathway	1/92	10/22796	0.0396405	0.285682
Biological process	GO:0051643	endoplasmic reticulum localization	1/92	10/22796	0.0396405	0.285682
Biological process	GO:0060312	regulation of blood vessel remodeling	1/92	10/22796	0.0396405	0.285682
Biological process	GO:0061626	pharyngeal arch artery morphogenesis	1/92	10/22796	0.0396405	0.285682
Biological process	GO:0072203	cell proliferation involved in metanephros development	1/92	10/22796	0.0396405	0.285682
Biological process	GO:0090129	positive regulation of synapse maturation	1/92	10/22796	0.0396405	0.285682
Biological process	GO:0090647	modulation of age-related behavioral decline	1/92	10/22796	0.0396405	0.285682
Biological process	GO:0097119	postsynaptic density protein 95 clustering	1/92	10/22796	0.0396405	0.285682
Biological process	GO:0098779	positive regulation of mitophagy in response to mitochondrial depolarization	1/92	10/22796	0.0396405	0.285682
Biological process	GO:1900103	positive regulation of endoplasmic reticulum unfolded protein response	1/92	10/22796	0.0396405	0.285682
Biological process	GO:1901724	positive regulation of cell proliferation involved in kidney development	1/92	10/22796	0.0396405	0.285682
Biological process	GO:1903012	positive regulation of bone development	1/92	10/22796	0.0396405	0.285682
Biological process	GO:1903749	positive regulation of establishment of protein localization to mitochondrion	1/92	10/22796	0.0396405	0.285682
Biological process	GO:1904959	regulation of cytochrome-c oxidase activity	1/92	10/22796	0.0396405	0.285682
Biological process	GO:1990264	peptidyl-tyrosine dephosphorylation involved in inactivation of protein kinase activity	1/92	10/22796	0.0396405	0.285682
Biological process	GO:0051966	regulation of synaptic transmission, glutamatergic	2/92	78/22796	0.0396897	0.285682
Biological process	GO:2000573	positive regulation of DNA biosynthetic process	2/92	78/22796	0.0396897	0.285682
Biological process	GO:0042391	regulation of membrane potential	5/92	465/22796	0.0401475	0.285682
Biological process	GO:0007179	transforming growth factor beta receptor signaling pathway	3/92	189/22796	0.0411811	0.285682
Biological process	GO:0048732	gland development	5/92	471/22796	0.0420334	0.285682
Biological process	GO:0019731	antibacterial humoral response	2/92	81/22796	0.0424927	0.285682
Biological process	GO:0048754	branching morphogenesis of an epithelial tube	3/92	192/22796	0.0428183	0.285682
Biological process	GO:0072078	nephron tubule morphogenesis	2/92	82/22796	0.0434432	0.285682
Biological process	GO:0002176	male germ cell proliferation	1/92	11/22796	0.043518	0.285682
Biological process	GO:0003129	heart induction	1/92	11/22796	0.043518	0.285682
Biological process	GO:0015810	aspartate transmembrane transport	1/92	11/22796	0.043518	0.285682
Biological process	GO:0021800	cerebral cortex tangential migration	1/92	11/22796	0.043518	0.285682
Biological process	GO:0031943	regulation of glucocorticoid metabolic process	1/92	11/22796	0.043518	0.285682
Biological process	GO:0032342	aldosterone biosynthetic process	1/92	11/22796	0.043518	0.285682
Biological process	GO:0033629	negative regulation of cell adhesion mediated by integrin	1/92	11/22796	0.043518	0.285682
Biological process	GO:0034650	cortisol metabolic process	1/92	11/22796	0.043518	0.285682
Biological process	GO:0043922	negative regulation by host of viral transcription	1/92	11/22796	0.043518	0.285682
Biological process	GO:0048251	elastic fiber assembly	1/92	11/22796	0.043518	0.285682
Biological process	GO:0060693	regulation of branching involved in salivary gland morphogenesis	1/92	11/22796	0.043518	0.285682
Biological process	GO:0072075	metanephric mesenchyme development	1/92	11/22796	0.043518	0.285682
Biological process	GO:0090037	positive regulation of protein kinase C signaling	1/92	11/22796	0.043518	0.285682
Biological process	GO:1904732	regulation of electron transfer activity	1/92	11/22796	0.043518	0.285682
Biological process	GO:0072088	nephron epithelium morphogenesis	2/92	83/22796	0.0444015	0.285682
Biological process	GO:0001764	neuron migration	3/92	196/22796	0.0450515	0.285682
Biological process	GO:0030500	regulation of bone mineralization	2/92	84/22796	0.0453677	0.285682
Biological process	GO:0032526	response to retinoic acid	2/92	84/22796	0.0453677	0.285682
Biological process	GO:1903725	regulation of phospholipid metabolic process	2/92	84/22796	0.0453677	0.285682
Biological process	GO:0042326	negative regulation of phosphorylation	5/92	483/22796	0.0459645	0.285682
Biological process	GO:0003205	cardiac chamber development	3/92	198/22796	0.0461896	0.285682
Biological process	GO:0046323	glucose import	2/92	85/22796	0.0463417	0.285682
Biological process	GO:0072028	nephron morphogenesis	2/92	85/22796	0.0463417	0.285682
Biological process	GO:0007519	skeletal muscle tissue development	3/92	199/22796	0.046764	0.285682
Biological process	GO:0046651	lymphocyte proliferation	4/92	336/22796	0.0472293	0.285682
Biological process	GO:0031646	positive regulation of nervous system process	2/92	86/22796	0.0473233	0.285682
Biological process	GO:0048041	focal adhesion assembly	2/92	86/22796	0.0473233	0.285682
Biological process	GO:0060415	muscle tissue morphogenesis	2/92	86/22796	0.0473233	0.285682
Biological process	GO:1990138	neuron projection extension	3/92	200/22796	0.0473419	0.285682
Biological process	GO:0003306	Wnt signaling pathway involved in heart development	1/92	12/22796	0.0473801	0.285682
Biological process	GO:0006705	mineralocorticoid biosynthetic process	1/92	12/22796	0.0473801	0.285682
Biological process	GO:0019054	modulation by virus of host cellular process	1/92	12/22796	0.0473801	0.285682
Biological process	GO:0032353	negative regulation of hormone biosynthetic process	1/92	12/22796	0.0473801	0.285682
Biological process	GO:0032490	detection of molecule of bacterial origin	1/92	12/22796	0.0473801	0.285682
Biological process	GO:0033275	actin-myosin filament sliding	1/92	12/22796	0.0473801	0.285682
Biological process	GO:0036093	germ cell proliferation	1/92	12/22796	0.0473801	0.285682
Biological process	GO:0044068	modulation by symbiont of host cellular process	1/92	12/22796	0.0473801	0.285682
Biological process	GO:0046512	sphingosine biosynthetic process	1/92	12/22796	0.0473801	0.285682
Biological process	GO:0046520	sphingoid biosynthetic process	1/92	12/22796	0.0473801	0.285682
Biological process	GO:0051132	NK T cell activation	1/92	12/22796	0.0473801	0.285682
Biological process	GO:0060433	bronchus development	1/92	12/22796	0.0473801	0.285682
Biological process	GO:0097201	negative regulation of transcription from RNA polymerase II promoter in response to stress	1/92	12/22796	0.0473801	0.285682
Biological process	GO:0098722	asymmetric stem cell division	1/92	12/22796	0.0473801	0.285682
Biological process	GO:1902947	regulation of tau-protein kinase activity	1/92	12/22796	0.0473801	0.285682
Biological process	GO:1903862	positive regulation of oxidative phosphorylation	1/92	12/22796	0.0473801	0.285682
Biological process	GO:0045638	negative regulation of myeloid cell differentiation	2/92	87/22796	0.0483126	0.285682
Biological process	GO:0006469	negative regulation of protein kinase activity	3/92	202/22796	0.0485083	0.285682
Biological process	GO:0050768	negative regulation of neurogenesis	4/92	339/22796	0.0485112	0.285682
Biological process	GO:0072001	renal system development	4/92	339/22796	0.0485112	0.285682
Biological process	GO:0032943	mononuclear cell proliferation	4/92	340/22796	0.0489427	0.285682
Biological process	GO:0006112	energy reserve metabolic process	2/92	88/22796	0.0493094	0.285682
Biological process	GO:0035914	skeletal muscle cell differentiation	2/92	88/22796	0.0493094	0.285682
Biological process	GO:0061333	renal tubule morphogenesis	2/92	88/22796	0.0493094	0.285682
Biological process	GO:0010827	regulation of glucose transmembrane transport	2/92	89/22796	0.0503137	0.285682
Biological process	GO:0014032	neural crest cell development	2/92	89/22796	0.0503137	0.285682
Biological process	GO:1904427	positive regulation of calcium ion transmembrane transport	2/92	89/22796	0.0503137	0.285682
Biological process	GO:0007204	positive regulation of cytosolic calcium ion concentration	4/92	345/22796	0.0511325	0.285682
Biological process	GO:0003207	cardiac chamber formation	1/92	13/22796	0.0512267	0.285682
Biological process	GO:0006957	complement activation, alternative pathway	1/92	13/22796	0.0512267	0.285682
Biological process	GO:0019048	modulation by virus of host process	1/92	13/22796	0.0512267	0.285682
Biological process	GO:0031953	negative regulation of protein autophosphorylation	1/92	13/22796	0.0512267	0.285682
Biological process	GO:0032341	aldosterone metabolic process	1/92	13/22796	0.0512267	0.285682
Biological process	GO:0032754	positive regulation of interleukin-5 production	1/92	13/22796	0.0512267	0.285682
Biological process	GO:0044003	modulation by symbiont of host process	1/92	13/22796	0.0512267	0.285682
Biological process	GO:0048012	hepatocyte growth factor receptor signaling pathway	1/92	13/22796	0.0512267	0.285682
Biological process	GO:0048711	positive regulation of astrocyte differentiation	1/92	13/22796	0.0512267	0.285682
Biological process	GO:0051967	negative regulation of synaptic transmission, glutamatergic	1/92	13/22796	0.0512267	0.285682
Biological process	GO:0061140	lung secretory cell differentiation	1/92	13/22796	0.0512267	0.285682
Biological process	GO:0070207	protein homotrimerization	1/92	13/22796	0.0512267	0.285682
Biological process	GO:0070278	extracellular matrix constituent secretion	1/92	13/22796	0.0512267	0.285682
Biological process	GO:0071073	positive regulation of phospholipid biosynthetic process	1/92	13/22796	0.0512267	0.285682
Biological process	GO:0071380	cellular response to prostaglandin E stimulus	1/92	13/22796	0.0512267	0.285682
Biological process	GO:0072216	positive regulation of metanephros development	1/92	13/22796	0.0512267	0.285682
Biological process	GO:0106072	negative regulation of adenylate cyclase-activating G protein-coupled receptor signaling pathway	1/92	13/22796	0.0512267	0.285682
Biological process	GO:1900121	negative regulation of receptor binding	1/92	13/22796	0.0512267	0.285682
Biological process	GO:1901298	regulation of hydrogen peroxide-mediated programmed cell death	1/92	13/22796	0.0512267	0.285682
Biological process	GO:1902931	negative regulation of alcohol biosynthetic process	1/92	13/22796	0.0512267	0.285682
Biological process	GO:0034103	regulation of tissue remodeling	2/92	90/22796	0.0513254	0.285682
Biological process	GO:0055072	iron ion homeostasis	2/92	90/22796	0.0513254	0.285682
Biological process	GO:0071674	mononuclear cell migration	2/92	90/22796	0.0513254	0.285682
Biological process	GO:0060538	skeletal muscle organ development	3/92	210/22796	0.0533144	0.285682
Biological process	GO:0003333	amino acid transmembrane transport	2/92	92/22796	0.0533705	0.285682
Biological process	GO:0008361	regulation of cell size	3/92	211/22796	0.0539307	0.285682
Biological process	GO:0010769	regulation of cell morphogenesis involved in differentiation	4/92	352/22796	0.0542877	0.285682
Biological process	GO:0006835	dicarboxylic acid transport	2/92	93/22796	0.0544039	0.285682
Biological process	GO:0014015	positive regulation of gliogenesis	2/92	93/22796	0.0544039	0.285682
Biological process	GO:0001865	NK T cell differentiation	1/92	14/22796	0.0550579	0.285682
Biological process	GO:0002138	retinoic acid biosynthetic process	1/92	14/22796	0.0550579	0.285682
Biological process	GO:0002551	mast cell chemotaxis	1/92	14/22796	0.0550579	0.285682
Biological process	GO:0008212	mineralocorticoid metabolic process	1/92	14/22796	0.0550579	0.285682
Biological process	GO:0016102	diterpenoid biosynthetic process	1/92	14/22796	0.0550579	0.285682
Biological process	GO:0021984	adenohypophysis development	1/92	14/22796	0.0550579	0.285682
Biological process	GO:0032351	negative regulation of hormone metabolic process	1/92	14/22796	0.0550579	0.285682
Biological process	GO:0034116	positive regulation of heterotypic cell-cell adhesion	1/92	14/22796	0.0550579	0.285682
Biological process	GO:0034309	primary alcohol biosynthetic process	1/92	14/22796	0.0550579	0.285682
Biological process	GO:0035630	bone mineralization involved in bone maturation	1/92	14/22796	0.0550579	0.285682
Biological process	GO:0036498	IRE1-mediated unfolded protein response	1/92	14/22796	0.0550579	0.285682
Biological process	GO:0036499	PERK-mediated unfolded protein response	1/92	14/22796	0.0550579	0.285682
Biological process	GO:0045916	negative regulation of complement activation	1/92	14/22796	0.0550579	0.285682
Biological process	GO:0051764	actin crosslink formation	1/92	14/22796	0.0550579	0.285682
Biological process	GO:0060049	regulation of protein glycosylation	1/92	14/22796	0.0550579	0.285682
Biological process	GO:0097428	protein maturation by iron-sulfur cluster transfer	1/92	14/22796	0.0550579	0.285682
Biological process	GO:1904925	positive regulation of autophagy of mitochondrion in response to mitochondrial depolarization	1/92	14/22796	0.0550579	0.285682
Biological process	GO:2000258	negative regulation of protein activation cascade	1/92	14/22796	0.0550579	0.285682
Biological process	GO:2000650	negative regulation of sodium ion transmembrane transporter activity	1/92	14/22796	0.0550579	0.285682
Biological process	GO:0001666	response to hypoxia	3/92	213/22796	0.0551739	0.285682
Biological process	GO:0014910	regulation of smooth muscle cell migration	2/92	94/22796	0.0554444	0.285682
Biological process	GO:0048644	muscle organ morphogenesis	2/92	94/22796	0.0554444	0.285682
Biological process	GO:0031345	negative regulation of cell projection organization	3/92	214/22796	0.0558006	0.285682
Biological process	GO:0014031	mesenchymal cell development	2/92	95/22796	0.0564918	0.285682
Biological process	GO:0048864	stem cell development	2/92	95/22796	0.0564918	0.285682
Biological process	GO:0055001	muscle cell development	3/92	216/22796	0.0570642	0.285682
Biological process	GO:2000027	regulation of animal organ morphogenesis	3/92	216/22796	0.0570642	0.285682
Biological process	GO:0007044	cell-substrate junction assembly	2/92	96/22796	0.0575463	0.285682
Biological process	GO:1900076	regulation of cellular response to insulin stimulus	2/92	96/22796	0.0575463	0.285682
Biological process	GO:0032102	negative regulation of response to external stimulus	4/92	360/22796	0.0580209	0.285682
Biological process	GO:0014033	neural crest cell differentiation	2/92	97/22796	0.0586076	0.285682
Biological process	GO:0034333	adherens junction assembly	2/92	97/22796	0.0586076	0.285682
Biological process	GO:0010421	hydrogen peroxide-mediated programmed cell death	1/92	15/22796	0.0588739	0.285682
Biological process	GO:0010561	negative regulation of glycoprotein biosynthetic process	1/92	15/22796	0.0588739	0.285682
Biological process	GO:0021819	layer formation in cerebral cortex	1/92	15/22796	0.0588739	0.285682
Biological process	GO:0032530	regulation of microvillus organization	1/92	15/22796	0.0588739	0.285682
Biological process	GO:0042482	positive regulation of odontogenesis	1/92	15/22796	0.0588739	0.285682
Biological process	GO:0042574	retinal metabolic process	1/92	15/22796	0.0588739	0.285682
Biological process	GO:0043031	negative regulation of macrophage activation	1/92	15/22796	0.0588739	0.285682
Biological process	GO:0043923	positive regulation by host of viral transcription	1/92	15/22796	0.0588739	0.285682
Biological process	GO:0044793	negative regulation by host of viral process	1/92	15/22796	0.0588739	0.285682
Biological process	GO:0046541	saliva secretion	1/92	15/22796	0.0588739	0.285682
Biological process	GO:0051782	negative regulation of cell division	1/92	15/22796	0.0588739	0.285682
Biological process	GO:0061029	eyelid development in camera-type eye	1/92	15/22796	0.0588739	0.285682
Biological process	GO:0071379	cellular response to prostaglandin stimulus	1/92	15/22796	0.0588739	0.285682
Biological process	GO:0072074	kidney mesenchyme development	1/92	15/22796	0.0588739	0.285682
Biological process	GO:0097531	mast cell migration	1/92	15/22796	0.0588739	0.285682
Biological process	GO:1901526	positive regulation of mitophagy	1/92	15/22796	0.0588739	0.285682
Biological process	GO:1902306	negative regulation of sodium ion transmembrane transport	1/92	15/22796	0.0588739	0.285682
Biological process	GO:1904923	regulation of autophagy of mitochondrion in response to mitochondrial depolarization	1/92	15/22796	0.0588739	0.285682
Biological process	GO:0045637	regulation of myeloid cell differentiation	3/92	220/22796	0.0596322	0.285682
Biological process	GO:0070661	leukocyte proliferation	4/92	364/22796	0.0599381	0.285682
Biological process	GO:0051851	modulation by host of symbiont process	2/92	99/22796	0.0607505	0.285682
Biological process	GO:0051961	negative regulation of nervous system development	4/92	366/22796	0.0609094	0.285682
Biological process	GO:0043473	pigmentation	2/92	100/22796	0.061832	0.285682
Biological process	GO:0001101	response to acid chemical	4/92	369/22796	0.0623819	0.285682
Biological process	GO:0021978	telencephalon regionalization	1/92	16/22796	0.0626746	0.285682
Biological process	GO:0030322	stabilization of membrane potential	1/92	16/22796	0.0626746	0.285682
Biological process	GO:0031115	negative regulation of microtubule polymerization	1/92	16/22796	0.0626746	0.285682
Biological process	GO:0031650	regulation of heat generation	1/92	16/22796	0.0626746	0.285682
Biological process	GO:0035358	regulation of peroxisome proliferator activated receptor signaling pathway	1/92	16/22796	0.0626746	0.285682
Biological process	GO:0035729	cellular response to hepatocyte growth factor stimulus	1/92	16/22796	0.0626746	0.285682
Biological process	GO:0042640	anagen	1/92	16/22796	0.0626746	0.285682
Biological process	GO:0070206	protein trimerization	1/92	16/22796	0.0626746	0.285682
Biological process	GO:0070572	positive regulation of neuron projection regeneration	1/92	16/22796	0.0626746	0.285682
Biological process	GO:0090128	regulation of synapse maturation	1/92	16/22796	0.0626746	0.285682
Biological process	GO:0097468	programmed cell death in response to reactive oxygen species	1/92	16/22796	0.0626746	0.285682
Biological process	GO:0099640	axo-dendritic protein transport	1/92	16/22796	0.0626746	0.285682
Biological process	GO:0106070	regulation of adenylate cyclase-activating G protein-coupled receptor signaling pathway	1/92	16/22796	0.0626746	0.285682
Biological process	GO:1901213	regulation of transcription from RNA polymerase II promoter involved in heart development	1/92	16/22796	0.0626746	0.285682
Biological process	GO:1901722	regulation of cell proliferation involved in kidney development	1/92	16/22796	0.0626746	0.285682
Biological process	GO:0010810	regulation of cell-substrate adhesion	3/92	225/22796	0.0629178	0.285682
Biological process	GO:0033673	negative regulation of kinase activity	3/92	225/22796	0.0629178	0.285682
Biological process	GO:0030593	neutrophil chemotaxis	2/92	101/22796	0.0629201	0.285682
Biological process	GO:0060993	kidney morphogenesis	2/92	101/22796	0.0629201	0.285682
Biological process	GO:0072080	nephron tubule development	2/92	101/22796	0.0629201	0.285682
Biological process	GO:0021761	limbic system development	2/92	102/22796	0.0640147	0.285682
Biological process	GO:0007249	I-kappaB kinase/NF-kappaB signaling	3/92	228/22796	0.064929	0.285682
Biological process	GO:0043393	regulation of protein binding	3/92	228/22796	0.064929	0.285682
Biological process	GO:0010771	negative regulation of cell morphogenesis involved in differentiation	2/92	103/22796	0.0651158	0.285682
Biological process	GO:0014066	regulation of phosphatidylinositol 3-kinase signaling	2/92	103/22796	0.0651158	0.285682
Biological process	GO:0051817	modulation of process of other organism involved in symbiotic interaction	2/92	103/22796	0.0651158	0.285682
Biological process	GO:0070167	regulation of biomineral tissue development	2/92	103/22796	0.0651158	0.285682
Biological process	GO:0071560	cellular response to transforming growth factor beta stimulus	3/92	229/22796	0.065606	0.285682
Biological process	GO:0051702	biological process involved in interaction with symbiont	2/92	104/22796	0.0662232	0.285682
Biological process	GO:0006704	glucocorticoid biosynthetic process	1/92	17/22796	0.0664601	0.285682
Biological process	GO:0010224	response to UV-B	1/92	17/22796	0.0664601	0.285682
Biological process	GO:0010566	regulation of ketone biosynthetic process	1/92	17/22796	0.0664601	0.285682
Biological process	GO:0010918	positive regulation of mitochondrial membrane potential	1/92	17/22796	0.0664601	0.285682
Biological process	GO:0032402	melanosome transport	1/92	17/22796	0.0664601	0.285682
Biological process	GO:0032986	protein-DNA complex disassembly	1/92	17/22796	0.0664601	0.285682
Biological process	GO:0035728	response to hepatocyte growth factor	1/92	17/22796	0.0664601	0.285682
Biological process	GO:0070254	mucus secretion	1/92	17/22796	0.0664601	0.285682
Biological process	GO:0070571	negative regulation of neuron projection regeneration	1/92	17/22796	0.0664601	0.285682
Biological process	GO:0070942	neutrophil mediated cytotoxicity	1/92	17/22796	0.0664601	0.285682
Biological process	GO:1903019	negative regulation of glycoprotein metabolic process	1/92	17/22796	0.0664601	0.285682
Biological process	GO:0002440	production of molecular mediator of immune response	4/92	378/22796	0.0669123	0.285682
Biological process	GO:0006821	chloride transport	2/92	105/22796	0.067337	0.285682
Biological process	GO:0014909	smooth muscle cell migration	2/92	105/22796	0.067337	0.285682
Biological process	GO:0048661	positive regulation of smooth muscle cell proliferation	2/92	105/22796	0.067337	0.285682
Biological process	GO:0071456	cellular response to hypoxia	2/92	105/22796	0.067337	0.285682
Biological process	GO:0003002	regionalization	4/92	379/22796	0.0674261	0.285682
Biological process	GO:0009952	anterior/posterior pattern specification	3/92	233/22796	0.0683465	0.285682
Biological process	GO:0001657	ureteric bud development	2/92	106/22796	0.068457	0.285682
Biological process	GO:0006352	DNA-templated transcription, initiation	2/92	106/22796	0.068457	0.285682
Biological process	GO:0007173	epidermal growth factor receptor signaling pathway	2/92	106/22796	0.068457	0.285682
Biological process	GO:0032091	negative regulation of protein binding	2/92	106/22796	0.068457	0.285682
Biological process	GO:0072163	mesonephric epithelium development	2/92	106/22796	0.068457	0.285682
Biological process	GO:0072164	mesonephric tubule development	2/92	106/22796	0.068457	0.285682
Biological process	GO:0072676	lymphocyte migration	2/92	106/22796	0.068457	0.285682
Biological process	GO:0110110	positive regulation of animal organ morphogenesis	2/92	106/22796	0.068457	0.285682
Biological process	GO:0001655	urogenital system development	4/92	382/22796	0.0689797	0.285682
Biological process	GO:0032872	regulation of stress-activated MAPK cascade	3/92	234/22796	0.0690397	0.285682
Biological process	GO:0048762	mesenchymal cell differentiation	3/92	234/22796	0.0690397	0.285682
Biological process	GO:0071559	response to transforming growth factor beta	3/92	234/22796	0.0690397	0.285682
Biological process	GO:0061326	renal tubule development	2/92	107/22796	0.0695832	0.285682
Biological process	GO:1901617	organic hydroxy compound biosynthetic process	3/92	235/22796	0.0697362	0.285682
Biological process	GO:0001833	inner cell mass cell proliferation	1/92	18/22796	0.0702304	0.285682
Biological process	GO:0002921	negative regulation of humoral immune response	1/92	18/22796	0.0702304	0.285682
Biological process	GO:0006670	sphingosine metabolic process	1/92	18/22796	0.0702304	0.285682
Biological process	GO:0010832	negative regulation of myotube differentiation	1/92	18/22796	0.0702304	0.285682
Biological process	GO:0016045	detection of bacterium	1/92	18/22796	0.0702304	0.285682
Biological process	GO:0030150	protein import into mitochondrial matrix	1/92	18/22796	0.0702304	0.285682
Biological process	GO:0032401	establishment of melanosome localization	1/92	18/22796	0.0702304	0.285682
Biological process	GO:0032793	positive regulation of CREB transcription factor activity	1/92	18/22796	0.0702304	0.285682
Biological process	GO:0046184	aldehyde biosynthetic process	1/92	18/22796	0.0702304	0.285682
Biological process	GO:0046549	retinal cone cell development	1/92	18/22796	0.0702304	0.285682
Biological process	GO:0050855	regulation of B cell receptor signaling pathway	1/92	18/22796	0.0702304	0.285682
Biological process	GO:0050862	positive regulation of T cell receptor signaling pathway	1/92	18/22796	0.0702304	0.285682
Biological process	GO:0051904	pigment granule transport	1/92	18/22796	0.0702304	0.285682
Biological process	GO:0060391	positive regulation of SMAD protein signal transduction	1/92	18/22796	0.0702304	0.285682
Biological process	GO:0060576	intestinal epithelial cell development	1/92	18/22796	0.0702304	0.285682
Biological process	GO:0097623	potassium ion export across plasma membrane	1/92	18/22796	0.0702304	0.285682
Biological process	GO:1900451	positive regulation of glutamate receptor signaling pathway	1/92	18/22796	0.0702304	0.285682
Biological process	GO:0043547	positive regulation of GTPase activity	3/92	236/22796	0.0704358	0.285682
Biological process	GO:0046916	cellular transition metal ion homeostasis	2/92	108/22796	0.0707155	0.285682
Biological process	GO:0048145	regulation of fibroblast proliferation	2/92	108/22796	0.0707155	0.285682
Biological process	GO:0070302	regulation of stress-activated protein kinase signaling cascade	3/92	237/22796	0.0711387	0.285682
Biological process	GO:0051480	regulation of cytosolic calcium ion concentration	4/92	387/22796	0.0716102	0.285682
Biological process	GO:0046777	protein autophosphorylation	3/92	238/22796	0.0718447	0.285682
Biological process	GO:0007178	transmembrane receptor protein serine/threonine kinase signaling pathway	4/92	388/22796	0.0721425	0.285682
Biological process	GO:0001906	cell killing	3/92	239/22796	0.0725539	0.285682
Biological process	GO:0035249	synaptic transmission, glutamatergic	2/92	110/22796	0.0729982	0.285682
Biological process	GO:0048144	fibroblast proliferation	2/92	110/22796	0.0729982	0.285682
Biological process	GO:0062014	negative regulation of small molecule metabolic process	2/92	110/22796	0.0729982	0.285682
Biological process	GO:0010721	negative regulation of cell development	4/92	390/22796	0.0732131	0.285682
Biological process	GO:0036293	response to decreased oxygen levels	3/92	240/22796	0.0732663	0.285682
Biological process	GO:0042445	hormone metabolic process	3/92	240/22796	0.0732663	0.285682
Biological process	GO:0060348	bone development	3/92	240/22796	0.0732663	0.285682
Biological process	GO:0006309	apoptotic DNA fragmentation	1/92	19/22796	0.0739858	0.285682
Biological process	GO:0010623	programmed cell death involved in cell development	1/92	19/22796	0.0739858	0.285682
Biological process	GO:0016114	terpenoid biosynthetic process	1/92	19/22796	0.0739858	0.285682
Biological process	GO:0021542	dentate gyrus development	1/92	19/22796	0.0739858	0.285682
Biological process	GO:0033604	negative regulation of catecholamine secretion	1/92	19/22796	0.0739858	0.285682
Biological process	GO:0035457	cellular response to interferon-alpha	1/92	19/22796	0.0739858	0.285682
Biological process	GO:0042670	retinal cone cell differentiation	1/92	19/22796	0.0739858	0.285682
Biological process	GO:0044827	modulation by host of viral genome replication	1/92	19/22796	0.0739858	0.285682
Biological process	GO:0045721	negative regulation of gluconeogenesis	1/92	19/22796	0.0739858	0.285682
Biological process	GO:0045779	negative regulation of bone resorption	1/92	19/22796	0.0739858	0.285682
Biological process	GO:0045821	positive regulation of glycolytic process	1/92	19/22796	0.0739858	0.285682
Biological process	GO:0051905	establishment of pigment granule localization	1/92	19/22796	0.0739858	0.285682
Biological process	GO:0072578	neurotransmitter-gated ion channel clustering	1/92	19/22796	0.0739858	0.285682
Biological process	GO:1901741	positive regulation of myoblast fusion	1/92	19/22796	0.0739858	0.285682
Biological process	GO:1904754	positive regulation of vascular associated smooth muscle cell migration	1/92	19/22796	0.0739858	0.285682
Biological process	GO:0071346	cellular response to interferon-gamma	2/92	111/22796	0.0741485	0.285682
Biological process	GO:1905477	positive regulation of protein localization to membrane	2/92	112/22796	0.0753046	0.285682
Biological process	GO:0002275	myeloid cell activation involved in immune response	2/92	113/22796	0.0764665	0.285682
Biological process	GO:0008630	intrinsic apoptotic signaling pathway in response to DNA damage	2/92	113/22796	0.0764665	0.285682
Biological process	GO:0072009	nephron epithelium development	2/92	113/22796	0.0764665	0.285682
Biological process	GO:0019221	cytokine-mediated signaling pathway	4/92	396/22796	0.0764737	0.285682
Biological process	GO:0030900	forebrain development	4/92	397/22796	0.0770242	0.285682
Biological process	GO:0060562	epithelial tube morphogenesis	4/92	397/22796	0.0770242	0.285682
Biological process	GO:0051098	regulation of binding	4/92	398/22796	0.0775767	0.285682
Biological process	GO:0002062	chondrocyte differentiation	2/92	114/22796	0.0776341	0.285682
Biological process	GO:0007589	body fluid secretion	2/92	114/22796	0.0776341	0.285682
Biological process	GO:2001023	regulation of response to drug	2/92	114/22796	0.0776341	0.285682
Biological process	GO:0010766	negative regulation of sodium ion transport	1/92	20/22796	0.0777261	0.285682
Biological process	GO:0030050	vesicle transport along actin filament	1/92	20/22796	0.0777261	0.285682
Biological process	GO:0030813	positive regulation of nucleotide catabolic process	1/92	20/22796	0.0777261	0.285682
Biological process	GO:0032252	secretory granule localization	1/92	20/22796	0.0777261	0.285682
Biological process	GO:0032656	regulation of interleukin-13 production	1/92	20/22796	0.0777261	0.285682
Biological process	GO:0032695	negative regulation of interleukin-12 production	1/92	20/22796	0.0777261	0.285682
Biological process	GO:0032780	negative regulation of ATPase activity	1/92	20/22796	0.0777261	0.285682
Biological process	GO:0034312	diol biosynthetic process	1/92	20/22796	0.0777261	0.285682
Biological process	GO:0034695	response to prostaglandin E	1/92	20/22796	0.0777261	0.285682
Biological process	GO:0042487	regulation of odontogenesis of dentin-containing tooth	1/92	20/22796	0.0777261	0.285682
Biological process	GO:0046514	ceramide catabolic process	1/92	20/22796	0.0777261	0.285682
Biological process	GO:0046519	sphingoid metabolic process	1/92	20/22796	0.0777261	0.285682
Biological process	GO:0048172	regulation of short-term neuronal synaptic plasticity	1/92	20/22796	0.0777261	0.285682
Biological process	GO:0072189	ureter development	1/92	20/22796	0.0777261	0.285682
Biological process	GO:0090030	regulation of steroid hormone biosynthetic process	1/92	20/22796	0.0777261	0.285682
Biological process	GO:0097107	postsynaptic density assembly	1/92	20/22796	0.0777261	0.285682
Biological process	GO:0098840	protein transport along microtubule	1/92	20/22796	0.0777261	0.285682
Biological process	GO:0099118	microtubule-based protein transport	1/92	20/22796	0.0777261	0.285682
Biological process	GO:1903214	regulation of protein targeting to mitochondrion	1/92	20/22796	0.0777261	0.285682
Biological process	GO:0043583	ear development	3/92	247/22796	0.0783405	0.285682
Biological process	GO:0001910	regulation of leukocyte mediated cytotoxicity	2/92	115/22796	0.0788074	0.285682
Biological process	GO:0050829	defense response to Gram-negative bacterium	2/92	115/22796	0.0788074	0.285682
Biological process	GO:1903076	regulation of protein localization to plasma membrane	2/92	115/22796	0.0788074	0.285682
Biological process	GO:1904659	glucose transmembrane transport	2/92	115/22796	0.0788074	0.285682
Biological process	GO:0022411	cellular component disassembly	4/92	401/22796	0.0792463	0.285682
Biological process	GO:0008637	apoptotic mitochondrial changes	2/92	116/22796	0.0799863	0.285682
Biological process	GO:0008645	hexose transmembrane transport	2/92	116/22796	0.0799863	0.285682
Biological process	GO:0038127	ERBB signaling pathway	2/92	116/22796	0.0799863	0.285682
Biological process	GO:0048814	regulation of dendrite morphogenesis	2/92	116/22796	0.0799863	0.285682
Biological process	GO:0061844	antimicrobial humoral immune response mediated by antimicrobial peptide	2/92	116/22796	0.0799863	0.285682
Biological process	GO:0034754	cellular hormone metabolic process	2/92	117/22796	0.0811707	0.285682
Biological process	GO:0001946	lymphangiogenesis	1/92	21/22796	0.0814515	0.285682
Biological process	GO:0006700	C21-steroid hormone biosynthetic process	1/92	21/22796	0.0814515	0.285682
Biological process	GO:0007252	I-kappaB phosphorylation	1/92	21/22796	0.0814515	0.285682
Biological process	GO:0010666	positive regulation of cardiac muscle cell apoptotic process	1/92	21/22796	0.0814515	0.285682
Biological process	GO:0030033	microvillus assembly	1/92	21/22796	0.0814515	0.285682
Biological process	GO:0032332	positive regulation of chondrocyte differentiation	1/92	21/22796	0.0814515	0.285682
Biological process	GO:0032400	melanosome localization	1/92	21/22796	0.0814515	0.285682
Biological process	GO:0032616	interleukin-13 production	1/92	21/22796	0.0814515	0.285682
Biological process	GO:0032674	regulation of interleukin-5 production	1/92	21/22796	0.0814515	0.285682
Biological process	GO:0035994	response to muscle stretch	1/92	21/22796	0.0814515	0.285682
Biological process	GO:0046851	negative regulation of bone remodeling	1/92	21/22796	0.0814515	0.285682
Biological process	GO:0050434	positive regulation of viral transcription	1/92	21/22796	0.0814515	0.285682
Biological process	GO:0070230	positive regulation of lymphocyte apoptotic process	1/92	21/22796	0.0814515	0.285682
Biological process	GO:0090036	regulation of protein kinase C signaling	1/92	21/22796	0.0814515	0.285682
Biological process	GO:0090201	negative regulation of release of cytochrome c from mitochondria	1/92	21/22796	0.0814515	0.285682
Biological process	GO:0098543	detection of other organism	1/92	21/22796	0.0814515	0.285682
Biological process	GO:1901524	regulation of mitophagy	1/92	21/22796	0.0814515	0.285682
Biological process	GO:0030278	regulation of ossification	3/92	252/22796	0.0820573	0.285682
Biological process	GO:0015749	monosaccharide transmembrane transport	2/92	118/22796	0.0823606	0.285682
Biological process	GO:0019882	antigen processing and presentation	2/92	118/22796	0.0823606	0.285682
Biological process	GO:2000278	regulation of DNA biosynthetic process	2/92	118/22796	0.0823606	0.285682
Biological process	GO:0031348	negative regulation of defense response	3/92	253/22796	0.0828098	0.285682
Biological process	GO:0002444	myeloid leukocyte mediated immunity	2/92	119/22796	0.0835559	0.285682
Biological process	GO:0014812	muscle cell migration	2/92	119/22796	0.0835559	0.285682
Biological process	GO:0034219	carbohydrate transmembrane transport	2/92	119/22796	0.0835559	0.285682
Biological process	GO:0034976	response to endoplasmic reticulum stress	3/92	255/22796	0.0843236	0.285682
Biological process	GO:0006887	exocytosis	4/92	410/22796	0.0843626	0.285682
Biological process	GO:0002283	neutrophil activation involved in immune response	1/92	22/22796	0.085162	0.285682
Biological process	GO:0003180	aortic valve morphogenesis	1/92	22/22796	0.085162	0.285682
Biological process	GO:0008356	asymmetric cell division	1/92	22/22796	0.085162	0.285682
Biological process	GO:0010663	positive regulation of striated muscle cell apoptotic process	1/92	22/22796	0.085162	0.285682
Biological process	GO:0032634	interleukin-5 production	1/92	22/22796	0.085162	0.285682
Biological process	GO:0034694	response to prostaglandin	1/92	22/22796	0.085162	0.285682
Biological process	GO:0044851	hair cycle phase	1/92	22/22796	0.085162	0.285682
Biological process	GO:0046325	negative regulation of glucose import	1/92	22/22796	0.085162	0.285682
Biological process	GO:0048532	anatomical structure arrangement	1/92	22/22796	0.085162	0.285682
Biological process	GO:0050910	detection of mechanical stimulus involved in sensory perception of sound	1/92	22/22796	0.085162	0.285682
Biological process	GO:0051875	pigment granule localization	1/92	22/22796	0.085162	0.285682
Biological process	GO:0060252	positive regulation of glial cell proliferation	1/92	22/22796	0.085162	0.285682
Biological process	GO:0071071	regulation of phospholipid biosynthetic process	1/92	22/22796	0.085162	0.285682
Biological process	GO:0072215	regulation of metanephros development	1/92	22/22796	0.085162	0.285682
Biological process	GO:0080111	DNA demethylation	1/92	22/22796	0.085162	0.285682
Biological process	GO:0098780	response to mitochondrial depolarisation	1/92	22/22796	0.085162	0.285682
Biological process	GO:0099515	actin filament-based transport	1/92	22/22796	0.085162	0.285682
Biological process	GO:2000726	negative regulation of cardiac muscle cell differentiation	1/92	22/22796	0.085162	0.285682
Biological process	GO:2001224	positive regulation of neuron migration	1/92	22/22796	0.085162	0.285682
Biological process	GO:0051348	negative regulation of transferase activity	3/92	258/22796	0.0866168	0.289853
Biological process	GO:0006091	generation of precursor metabolites and energy	4/92	414/22796	0.0866878	0.289853
Biological process	GO:0021537	telencephalon development	3/92	259/22796	0.0873871	0.29028
Biological process	GO:0045665	negative regulation of neuron differentiation	3/92	260/22796	0.0881603	0.29028
Biological process	GO:0030048	actin filament-based movement	2/92	123/22796	0.0883899	0.29028
Biological process	GO:0002115	store-operated calcium entry	1/92	23/22796	0.0888576	0.29028
Biological process	GO:0021511	spinal cord patterning	1/92	23/22796	0.0888576	0.29028
Biological process	GO:0031649	heat generation	1/92	23/22796	0.0888576	0.29028
Biological process	GO:0035357	peroxisome proliferator activated receptor signaling pathway	1/92	23/22796	0.0888576	0.29028
Biological process	GO:0051450	myoblast proliferation	1/92	23/22796	0.0888576	0.29028
Biological process	GO:0055064	chloride ion homeostasis	1/92	23/22796	0.0888576	0.29028
Biological process	GO:1900101	regulation of endoplasmic reticulum unfolded protein response	1/92	23/22796	0.0888576	0.29028
Biological process	GO:1900120	regulation of receptor binding	1/92	23/22796	0.0888576	0.29028
Biological process	GO:1901739	regulation of myoblast fusion	1/92	23/22796	0.0888576	0.29028
Biological process	GO:1902644	tertiary alcohol metabolic process	1/92	23/22796	0.0888576	0.29028
Biological process	GO:1903599	positive regulation of autophagy of mitochondrion	1/92	23/22796	0.0888576	0.29028
Biological process	GO:0007626	locomotory behavior	3/92	261/22796	0.0889364	0.29028
Biological process	GO:0018958	phenol-containing compound metabolic process	2/92	124/22796	0.0896113	0.290973
Biological process	GO:0032414	positive regulation of ion transmembrane transporter activity	2/92	124/22796	0.0896113	0.290973
Biological process	GO:0048525	negative regulation of viral process	2/92	124/22796	0.0896113	0.290973
Biological process	GO:0001894	tissue homeostasis	3/92	262/22796	0.0897154	0.290973
Biological process	GO:0001654	eye development	4/92	421/22796	0.0908318	0.293041
Biological process	GO:0030282	bone mineralization	2/92	125/22796	0.0908378	0.293041
Biological process	GO:0071621	granulocyte chemotaxis	2/92	126/22796	0.0920692	0.293041
Biological process	GO:1990266	neutrophil migration	2/92	126/22796	0.0920692	0.293041
Biological process	GO:0015980	energy derivation by oxidation of organic compounds	3/92	265/22796	0.0920698	0.293041
Biological process	GO:0015813	L-glutamate transmembrane transport	1/92	24/22796	0.0925385	0.293041
Biological process	GO:0016226	iron-sulfur cluster assembly	1/92	24/22796	0.0925385	0.293041
Biological process	GO:0030449	regulation of complement activation	1/92	24/22796	0.0925385	0.293041
Biological process	GO:0031163	metallo-sulfur cluster assembly	1/92	24/22796	0.0925385	0.293041
Biological process	GO:0031643	positive regulation of myelination	1/92	24/22796	0.0925385	0.293041
Biological process	GO:0035510	DNA dealkylation	1/92	24/22796	0.0925385	0.293041
Biological process	GO:0036303	lymph vessel morphogenesis	1/92	24/22796	0.0925385	0.293041
Biological process	GO:0042438	melanin biosynthetic process	1/92	24/22796	0.0925385	0.293041
Biological process	GO:0042474	middle ear morphogenesis	1/92	24/22796	0.0925385	0.293041
Biological process	GO:0043921	modulation by host of viral transcription	1/92	24/22796	0.0925385	0.293041
Biological process	GO:0150063	visual system development	4/92	424/22796	0.0926368	0.293041
Biological process	GO:0001952	regulation of cell-matrix adhesion	2/92	127/22796	0.0933055	0.293474
Biological process	GO:0030099	myeloid cell differentiation	4/92	426/22796	0.0938496	0.293474
Biological process	GO:0009314	response to radiation	4/92	427/22796	0.0944589	0.293474
Biological process	GO:0060249	anatomical structure homeostasis	4/92	427/22796	0.0944589	0.293474
Biological process	GO:0042476	odontogenesis	2/92	128/22796	0.0945468	0.293474
Biological process	GO:0042752	regulation of circadian rhythm	2/92	128/22796	0.0945468	0.293474
Biological process	GO:0048880	sensory system development	4/92	428/22796	0.0950701	0.293474
Biological process	GO:0008211	glucocorticoid metabolic process	1/92	25/22796	0.0962047	0.293474
Biological process	GO:0010894	negative regulation of steroid biosynthetic process	1/92	25/22796	0.0962047	0.293474
Biological process	GO:0034114	regulation of heterotypic cell-cell adhesion	1/92	25/22796	0.0962047	0.293474
Biological process	GO:0043567	regulation of insulin-like growth factor receptor signaling pathway	1/92	25/22796	0.0962047	0.293474
Biological process	GO:0045939	negative regulation of steroid metabolic process	1/92	25/22796	0.0962047	0.293474
Biological process	GO:0046628	positive regulation of insulin receptor signaling pathway	1/92	25/22796	0.0962047	0.293474
Biological process	GO:0050860	negative regulation of T cell receptor signaling pathway	1/92	25/22796	0.0962047	0.293474
Biological process	GO:0050908	detection of light stimulus involved in visual perception	1/92	25/22796	0.0962047	0.293474
Biological process	GO:0050962	detection of light stimulus involved in sensory perception	1/92	25/22796	0.0962047	0.293474
Biological process	GO:0060575	intestinal epithelial cell differentiation	1/92	25/22796	0.0962047	0.293474
Biological process	GO:0071880	adenylate cyclase-activating adrenergic receptor signaling pathway	1/92	25/22796	0.0962047	0.293474
Biological process	GO:1901032	negative regulation of response to reactive oxygen species	1/92	25/22796	0.0962047	0.293474
Biological process	GO:1901857	positive regulation of cellular respiration	1/92	25/22796	0.0962047	0.293474
Biological process	GO:1903206	negative regulation of hydrogen peroxide-induced cell death	1/92	25/22796	0.0962047	0.293474
Biological process	GO:1905208	negative regulation of cardiocyte differentiation	1/92	25/22796	0.0962047	0.293474
Biological process	GO:2000257	regulation of protein activation cascade	1/92	25/22796	0.0962047	0.293474
Biological process	GO:2001039	negative regulation of cellular response to drug	1/92	25/22796	0.0962047	0.293474
Biological process	GO:0051403	stress-activated MAPK cascade	3/92	271/22796	0.0968553	0.294284
Biological process	GO:0036294	cellular response to decreased oxygen levels	2/92	130/22796	0.0970436	0.294284
Biological process	GO:0051101	regulation of DNA binding	2/92	130/22796	0.0970436	0.294284
Biological process	GO:0051592	response to calcium ion	2/92	130/22796	0.0970436	0.294284
Biological process	GO:0032412	regulation of ion transmembrane transporter activity	3/92	272/22796	0.0976627	0.294659
Biological process	GO:0048588	developmental cell growth	3/92	272/22796	0.0976627	0.294659
Biological process	GO:0001676	long-chain fatty acid metabolic process	2/92	131/22796	0.098299	0.294659
Biological process	GO:0032411	positive regulation of transporter activity	2/92	132/22796	0.0995591	0.294659
Biological process	GO:0003094	glomerular filtration	1/92	26/22796	0.0998563	0.294659
Biological process	GO:0006582	melanin metabolic process	1/92	26/22796	0.0998563	0.294659
Biological process	GO:0010575	positive regulation of vascular endothelial growth factor production	1/92	26/22796	0.0998563	0.294659
Biological process	GO:0021801	cerebral cortex radial glia guided migration	1/92	26/22796	0.0998563	0.294659
Biological process	GO:0022030	telencephalon glial cell migration	1/92	26/22796	0.0998563	0.294659
Biological process	GO:0042759	long-chain fatty acid biosynthetic process	1/92	26/22796	0.0998563	0.294659
Biological process	GO:0045838	positive regulation of membrane potential	1/92	26/22796	0.0998563	0.294659
Biological process	GO:0050857	positive regulation of antigen receptor-mediated signaling pathway	1/92	26/22796	0.0998563	0.294659
Biological process	GO:0052312	modulation of transcription in other organism involved in symbiotic interaction	1/92	26/22796	0.0998563	0.294659
Biological process	GO:0052472	modulation by host of symbiont transcription	1/92	26/22796	0.0998563	0.294659
Biological process	GO:0071276	cellular response to cadmium ion	1/92	26/22796	0.0998563	0.294659
Biological process	GO:1903055	positive regulation of extracellular matrix organization	1/92	26/22796	0.0998563	0.294659
Biological process	GO:1903747	regulation of establishment of protein localization to mitochondrion	1/92	26/22796	0.0998563	0.294659
Biological process	GO:2000311	regulation of AMPA receptor activity	1/92	26/22796	0.0998563	0.294659
Biological process	GO:0071229	cellular response to acid chemical	3/92	276/22796	0.10092	0.294659
Biological process	GO:0031341	regulation of cell killing	2/92	134/22796	0.102093	0.294659
Biological process	GO:0055076	transition metal ion homeostasis	2/92	135/22796	0.103367	0.294659
Biological process	GO:0000737	DNA catabolic process, endonucleolytic	1/92	27/22796	0.103493	0.294659
Biological process	GO:0010829	negative regulation of glucose transmembrane transport	1/92	27/22796	0.103493	0.294659
Biological process	GO:0021871	forebrain regionalization	1/92	27/22796	0.103493	0.294659
Biological process	GO:0031664	regulation of lipopolysaccharide-mediated signaling pathway	1/92	27/22796	0.103493	0.294659
Biological process	GO:0032528	microvillus organization	1/92	27/22796	0.103493	0.294659
Biological process	GO:0032703	negative regulation of interleukin-2 production	1/92	27/22796	0.103493	0.294659
Biological process	GO:0034311	diol metabolic process	1/92	27/22796	0.103493	0.294659
Biological process	GO:0043129	surfactant homeostasis	1/92	27/22796	0.103493	0.294659
Biological process	GO:0048521	negative regulation of behavior	1/92	27/22796	0.103493	0.294659
Biological process	GO:0048843	negative regulation of axon extension involved in axon guidance	1/92	27/22796	0.103493	0.294659
Biological process	GO:0051443	positive regulation of ubiquitin-protein transferase activity	1/92	27/22796	0.103493	0.294659
Biological process	GO:0060143	positive regulation of syncytium formation by plasma membrane fusion	1/92	27/22796	0.103493	0.294659
Biological process	GO:0097205	renal filtration	1/92	27/22796	0.103493	0.294659
Biological process	GO:0098581	detection of external biotic stimulus	1/92	27/22796	0.103493	0.294659
Biological process	GO:0098698	postsynaptic specialization assembly	1/92	27/22796	0.103493	0.294659
Biological process	GO:1902656	calcium ion import into cytosol	1/92	27/22796	0.103493	0.294659
Biological process	GO:1904861	excitatory synapse assembly	1/92	27/22796	0.103493	0.294659
Biological process	GO:2000310	regulation of NMDA receptor activity	1/92	27/22796	0.103493	0.294659
Biological process	GO:0051606	detection of stimulus	3/92	280/22796	0.10422	0.294659
Biological process	GO:0014065	phosphatidylinositol 3-kinase signaling	2/92	136/22796	0.104645	0.294659
Biological process	GO:0034332	adherens junction organization	2/92	136/22796	0.104645	0.294659
Biological process	GO:0031098	stress-activated protein kinase signaling cascade	3/92	281/22796	0.105052	0.294659
Biological process	GO:0022898	regulation of transmembrane transporter activity	3/92	282/22796	0.105887	0.294659
Biological process	GO:0009582	detection of abiotic stimulus	2/92	137/22796	0.105927	0.294659
Biological process	GO:0034341	response to interferon-gamma	2/92	137/22796	0.105927	0.294659
Biological process	GO:0006631	fatty acid metabolic process	4/92	446/22796	0.106391	0.294659
Biological process	GO:0002478	antigen processing and presentation of exogenous peptide antigen	1/92	28/22796	0.107116	0.294659
Biological process	GO:0032469	endoplasmic reticulum calcium ion homeostasis	1/92	28/22796	0.107116	0.294659
Biological process	GO:0032897	negative regulation of viral transcription	1/92	28/22796	0.107116	0.294659
Biological process	GO:0034104	negative regulation of tissue remodeling	1/92	28/22796	0.107116	0.294659
Biological process	GO:0043032	positive regulation of macrophage activation	1/92	28/22796	0.107116	0.294659
Biological process	GO:0045187	regulation of circadian sleep/wake cycle, sleep	1/92	28/22796	0.107116	0.294659
Biological process	GO:0045663	positive regulation of myoblast differentiation	1/92	28/22796	0.107116	0.294659
Biological process	GO:0045992	negative regulation of embryonic development	1/92	28/22796	0.107116	0.294659
Biological process	GO:0048820	hair follicle maturation	1/92	28/22796	0.107116	0.294659
Biological process	GO:0051894	positive regulation of focal adhesion assembly	1/92	28/22796	0.107116	0.294659
Biological process	GO:0060037	pharyngeal system development	1/92	28/22796	0.107116	0.294659
Biological process	GO:0060039	pericardium development	1/92	28/22796	0.107116	0.294659
Biological process	GO:0060219	camera-type eye photoreceptor cell differentiation	1/92	28/22796	0.107116	0.294659
Biological process	GO:0060445	branching involved in salivary gland morphogenesis	1/92	28/22796	0.107116	0.294659
Biological process	GO:0061003	positive regulation of dendritic spine morphogenesis	1/92	28/22796	0.107116	0.294659
Biological process	GO:0061311	cell surface receptor signaling pathway involved in heart development	1/92	28/22796	0.107116	0.294659
Biological process	GO:1900745	positive regulation of p38MAPK cascade	1/92	28/22796	0.107116	0.294659
Biological process	GO:1902668	negative regulation of axon guidance	1/92	28/22796	0.107116	0.294659
Biological process	GO:1903010	regulation of bone development	1/92	28/22796	0.107116	0.294659
Biological process	GO:1904706	negative regulation of vascular associated smooth muscle cell proliferation	1/92	28/22796	0.107116	0.294659
Biological process	GO:0002761	regulation of myeloid leukocyte differentiation	2/92	138/22796	0.107214	0.294659
Biological process	GO:0009581	detection of external stimulus	2/92	138/22796	0.107214	0.294659
Biological process	GO:0010811	positive regulation of cell-substrate adhesion	2/92	138/22796	0.107214	0.294659
Biological process	GO:0033674	positive regulation of kinase activity	4/92	448/22796	0.107685	0.295558
Biological process	GO:0034763	negative regulation of transmembrane transport	2/92	140/22796	0.1098	0.298314
Biological process	GO:0061448	connective tissue development	3/92	287/22796	0.110098	0.298314
Biological process	GO:0001759	organ induction	1/92	29/22796	0.110724	0.298314
Biological process	GO:0009595	detection of biotic stimulus	1/92	29/22796	0.110724	0.298314
Biological process	GO:0030262	apoptotic nuclear changes	1/92	29/22796	0.110724	0.298314
Biological process	GO:0030318	melanocyte differentiation	1/92	29/22796	0.110724	0.298314
Biological process	GO:0035987	endodermal cell differentiation	1/92	29/22796	0.110724	0.298314
Biological process	GO:0042573	retinoic acid metabolic process	1/92	29/22796	0.110724	0.298314
Biological process	GO:0045332	phospholipid translocation	1/92	29/22796	0.110724	0.298314
Biological process	GO:0048384	retinoic acid receptor signaling pathway	1/92	29/22796	0.110724	0.298314
Biological process	GO:0048875	chemical homeostasis within a tissue	1/92	29/22796	0.110724	0.298314
Biological process	GO:0060444	branching involved in mammary gland duct morphogenesis	1/92	29/22796	0.110724	0.298314
Biological process	GO:0061099	negative regulation of protein tyrosine kinase activity	1/92	29/22796	0.110724	0.298314
Biological process	GO:0085029	extracellular matrix assembly	1/92	29/22796	0.110724	0.298314
Biological process	GO:0043588	skin development	3/92	288/22796	0.110948	0.298528
Biological process	GO:1904375	regulation of protein localization to cell periphery	2/92	141/22796	0.111099	0.298543
Biological process	GO:0007015	actin filament organization	4/92	454/22796	0.111612	0.299353
Biological process	GO:0007189	adenylate cyclase-activating G protein-coupled receptor signaling pathway	2/92	142/22796	0.112403	0.299353
Biological process	GO:0046165	alcohol biosynthetic process	2/92	142/22796	0.112403	0.299353
Biological process	GO:0043900	regulation of multi-organism process	4/92	457/22796	0.113599	0.299353
Biological process	GO:0030326	embryonic limb morphogenesis	2/92	143/22796	0.11371	0.299353
Biological process	GO:0035113	embryonic appendage morphogenesis	2/92	143/22796	0.11371	0.299353
Biological process	GO:0001516	prostaglandin biosynthetic process	1/92	30/22796	0.114317	0.299353
Biological process	GO:0002486	antigen processing and presentation of endogenous peptide antigen via MHC class I via ER pathway, TAP-independent	1/92	30/22796	0.114317	0.299353
Biological process	GO:0006921	cellular component disassembly involved in execution phase of apoptosis	1/92	30/22796	0.114317	0.299353
Biological process	GO:0030149	sphingolipid catabolic process	1/92	30/22796	0.114317	0.299353
Biological process	GO:0033273	response to vitamin	1/92	30/22796	0.114317	0.299353
Biological process	GO:0035455	response to interferon-alpha	1/92	30/22796	0.114317	0.299353
Biological process	GO:0043951	negative regulation of cAMP-mediated signaling	1/92	30/22796	0.114317	0.299353
Biological process	GO:0044030	regulation of DNA methylation	1/92	30/22796	0.114317	0.299353
Biological process	GO:0044550	secondary metabolite biosynthetic process	1/92	30/22796	0.114317	0.299353
Biological process	GO:0046457	prostanoid biosynthetic process	1/92	30/22796	0.114317	0.299353
Biological process	GO:0050802	circadian sleep/wake cycle, sleep	1/92	30/22796	0.114317	0.299353
Biological process	GO:0071711	basement membrane organization	1/92	30/22796	0.114317	0.299353
Biological process	GO:1900273	positive regulation of long-term synaptic potentiation	1/92	30/22796	0.114317	0.299353
Biological process	GO:1904752	regulation of vascular associated smooth muscle cell migration	1/92	30/22796	0.114317	0.299353
Biological process	GO:0033559	unsaturated fatty acid metabolic process	2/92	144/22796	0.115021	0.299556
Biological process	GO:0010038	response to metal ion	3/92	293/22796	0.115237	0.299556
Biological process	GO:0070482	response to oxygen levels	3/92	293/22796	0.115237	0.299556
Biological process	GO:0022407	regulation of cell-cell adhesion	4/92	461/22796	0.116273	0.299556
Biological process	GO:0071453	cellular response to oxygen levels	2/92	146/22796	0.117656	0.299556
Biological process	GO:0032409	regulation of transporter activity	3/92	296/22796	0.11784	0.299556
Biological process	GO:0000423	mitophagy	1/92	31/22796	0.117896	0.299556
Biological process	GO:0001832	blastocyst growth	1/92	31/22796	0.117896	0.299556
Biological process	GO:0001945	lymph vessel development	1/92	31/22796	0.117896	0.299556
Biological process	GO:0002476	antigen processing and presentation of endogenous peptide antigen via MHC class Ib	1/92	31/22796	0.117896	0.299556
Biological process	GO:0002484	antigen processing and presentation of endogenous peptide antigen via MHC class I via ER pathway	1/92	31/22796	0.117896	0.299556
Biological process	GO:0002693	positive regulation of cellular extravasation	1/92	31/22796	0.117896	0.299556
Biological process	GO:0002825	regulation of T-helper 1 type immune response	1/92	31/22796	0.117896	0.299556
Biological process	GO:0003272	endocardial cushion formation	1/92	31/22796	0.117896	0.299556
Biological process	GO:0007007	inner mitochondrial membrane organization	1/92	31/22796	0.117896	0.299556
Biological process	GO:0008340	determination of adult lifespan	1/92	31/22796	0.117896	0.299556
Biological process	GO:0010155	regulation of proton transport	1/92	31/22796	0.117896	0.299556
Biological process	GO:0033137	negative regulation of peptidyl-serine phosphorylation	1/92	31/22796	0.117896	0.299556
Biological process	GO:0034204	lipid translocation	1/92	31/22796	0.117896	0.299556
Biological process	GO:0042749	regulation of circadian sleep/wake cycle	1/92	31/22796	0.117896	0.299556
Biological process	GO:0043552	positive regulation of phosphatidylinositol 3-kinase activity	1/92	31/22796	0.117896	0.299556
Biological process	GO:0050858	negative regulation of antigen receptor-mediated signaling pathway	1/92	31/22796	0.117896	0.299556
Biological process	GO:0060074	synapse maturation	1/92	31/22796	0.117896	0.299556
Biological process	GO:0071875	adrenergic receptor signaling pathway	1/92	31/22796	0.117896	0.299556
Biological process	GO:0072073	kidney epithelium development	2/92	148/22796	0.120306	0.304535
Biological process	GO:0051052	regulation of DNA metabolic process	4/92	467/22796	0.120337	0.304535
Biological process	GO:0002428	antigen processing and presentation of peptide antigen via MHC class Ib	1/92	32/22796	0.121461	0.304535
Biological process	GO:0010574	regulation of vascular endothelial growth factor production	1/92	32/22796	0.121461	0.304535
Biological process	GO:0044788	modulation by host of viral process	1/92	32/22796	0.121461	0.304535
Biological process	GO:0045742	positive regulation of epidermal growth factor receptor signaling pathway	1/92	32/22796	0.121461	0.304535
Biological process	GO:0060390	regulation of SMAD protein signal transduction	1/92	32/22796	0.121461	0.304535
Biological process	GO:0099068	postsynapse assembly	1/92	32/22796	0.121461	0.304535
Biological process	GO:1902042	negative regulation of extrinsic apoptotic signaling pathway via death domain receptors	1/92	32/22796	0.121461	0.304535
Biological process	GO:0003231	cardiac ventricle development	2/92	149/22796	0.121636	0.304535
Biological process	GO:0043467	regulation of generation of precursor metabolites and energy	2/92	149/22796	0.121636	0.304535
Biological process	GO:0055007	cardiac muscle cell differentiation	2/92	149/22796	0.121636	0.304535
Biological process	GO:0015698	inorganic anion transport	2/92	150/22796	0.12297	0.306248
Biological process	GO:0034614	cellular response to reactive oxygen species	2/92	150/22796	0.12297	0.306248
Biological process	GO:0050729	positive regulation of inflammatory response	2/92	151/22796	0.124308	0.306248
Biological process	GO:0001958	endochondral ossification	1/92	33/22796	0.125012	0.306248
Biological process	GO:0002082	regulation of oxidative phosphorylation	1/92	33/22796	0.125012	0.306248
Biological process	GO:0002902	regulation of B cell apoptotic process	1/92	33/22796	0.125012	0.306248
Biological process	GO:0006308	DNA catabolic process	1/92	33/22796	0.125012	0.306248
Biological process	GO:0006929	substrate-dependent cell migration	1/92	33/22796	0.125012	0.306248
Biological process	GO:0022410	circadian sleep/wake cycle process	1/92	33/22796	0.125012	0.306248
Biological process	GO:0036075	replacement ossification	1/92	33/22796	0.125012	0.306248
Biological process	GO:0042481	regulation of odontogenesis	1/92	33/22796	0.125012	0.306248
Biological process	GO:0048566	embryonic digestive tract development	1/92	33/22796	0.125012	0.306248
Biological process	GO:0048841	regulation of axon extension involved in axon guidance	1/92	33/22796	0.125012	0.306248
Biological process	GO:0055075	potassium ion homeostasis	1/92	33/22796	0.125012	0.306248
Biological process	GO:0060142	regulation of syncytium formation by plasma membrane fusion	1/92	33/22796	0.125012	0.306248
Biological process	GO:0060487	lung epithelial cell differentiation	1/92	33/22796	0.125012	0.306248
Biological process	GO:0072337	modified amino acid transport	1/92	33/22796	0.125012	0.306248
Biological process	GO:2000108	positive regulation of leukocyte apoptotic process	1/92	33/22796	0.125012	0.306248
Biological process	GO:0002697	regulation of immune effector process	4/92	474/22796	0.125155	0.306248
Biological process	GO:0006690	icosanoid metabolic process	2/92	152/22796	0.125649	0.307093
Biological process	GO:0031647	regulation of protein stability	3/92	306/22796	0.126675	0.308816
Biological process	GO:0097193	intrinsic apoptotic signaling pathway	3/92	306/22796	0.126675	0.308816
Biological process	GO:0072006	nephron development	2/92	153/22796	0.126994	0.308816
Biological process	GO:1903707	negative regulation of hemopoiesis	2/92	153/22796	0.126994	0.308816
Biological process	GO:0015711	organic anion transport	4/92	477/22796	0.127244	0.308816
Biological process	GO:0006936	muscle contraction	3/92	308/22796	0.128471	0.308816
Biological process	GO:0010922	positive regulation of phosphatase activity	1/92	34/22796	0.128548	0.308816
Biological process	GO:0046466	membrane lipid catabolic process	1/92	34/22796	0.128548	0.308816
Biological process	GO:0060479	lung cell differentiation	1/92	34/22796	0.128548	0.308816
Biological process	GO:1901186	positive regulation of ERBB signaling pathway	1/92	34/22796	0.128548	0.308816
Biological process	GO:1903205	regulation of hydrogen peroxide-induced cell death	1/92	34/22796	0.128548	0.308816
Biological process	GO:1904707	positive regulation of vascular associated smooth muscle cell proliferation	1/92	34/22796	0.128548	0.308816
Biological process	GO:1904738	vascular associated smooth muscle cell migration	1/92	34/22796	0.128548	0.308816
Biological process	GO:2001171	positive regulation of ATP biosynthetic process	1/92	34/22796	0.128548	0.308816
Biological process	GO:0007162	negative regulation of cell adhesion	3/92	309/22796	0.129372	0.308816
Biological process	GO:0008643	carbohydrate transport	2/92	155/22796	0.129694	0.308816
Biological process	GO:0010634	positive regulation of epithelial cell migration	2/92	155/22796	0.129694	0.308816
Biological process	GO:0022612	gland morphogenesis	2/92	155/22796	0.129694	0.308816
Biological process	GO:0045667	regulation of osteoblast differentiation	2/92	155/22796	0.129694	0.308816
Biological process	GO:0097530	granulocyte migration	2/92	155/22796	0.129694	0.308816
Biological process	GO:0007611	learning or memory	3/92	311/22796	0.131181	0.308816
Biological process	GO:0007389	pattern specification process	4/92	483/22796	0.131469	0.308816
Biological process	GO:0006084	acetyl-CoA metabolic process	1/92	35/22796	0.13207	0.308816
Biological process	GO:0009584	detection of visible light	1/92	35/22796	0.13207	0.308816
Biological process	GO:0010043	response to zinc ion	1/92	35/22796	0.13207	0.308816
Biological process	GO:0016339	calcium-dependent cell-cell adhesion via plasma membrane cell adhesion molecules	1/92	35/22796	0.13207	0.308816
Biological process	GO:0019884	antigen processing and presentation of exogenous antigen	1/92	35/22796	0.13207	0.308816
Biological process	GO:0035116	embryonic hindlimb morphogenesis	1/92	35/22796	0.13207	0.308816
Biological process	GO:0042403	thyroid hormone metabolic process	1/92	35/22796	0.13207	0.308816
Biological process	GO:0048147	negative regulation of fibroblast proliferation	1/92	35/22796	0.13207	0.308816
Biological process	GO:0048710	regulation of astrocyte differentiation	1/92	35/22796	0.13207	0.308816
Biological process	GO:0060261	positive regulation of transcription initiation from RNA polymerase II promoter	1/92	35/22796	0.13207	0.308816
Biological process	GO:0060317	cardiac epithelial to mesenchymal transition	1/92	35/22796	0.13207	0.308816
Biological process	GO:0071398	cellular response to fatty acid	1/92	35/22796	0.13207	0.308816
Biological process	GO:0090218	positive regulation of lipid kinase activity	1/92	35/22796	0.13207	0.308816
Biological process	GO:0097106	postsynaptic density organization	1/92	35/22796	0.13207	0.308816
Biological process	GO:1903393	positive regulation of adherens junction organization	1/92	35/22796	0.13207	0.308816
Biological process	GO:1905898	positive regulation of response to endoplasmic reticulum stress	1/92	35/22796	0.13207	0.308816
Biological process	GO:0010821	regulation of mitochondrion organization	2/92	157/22796	0.132408	0.309253
Biological process	GO:0014013	regulation of gliogenesis	2/92	158/22796	0.13377	0.311694
Biological process	GO:0002053	positive regulation of mesenchymal cell proliferation	1/92	36/22796	0.135578	0.311694
Biological process	GO:0002475	antigen processing and presentation via MHC class Ib	1/92	36/22796	0.135578	0.311694
Biological process	GO:0003016	respiratory system process	1/92	36/22796	0.135578	0.311694
Biological process	GO:0008299	isoprenoid biosynthetic process	1/92	36/22796	0.135578	0.311694
Biological process	GO:0010573	vascular endothelial growth factor production	1/92	36/22796	0.135578	0.311694
Biological process	GO:0034122	negative regulation of toll-like receptor signaling pathway	1/92	36/22796	0.135578	0.311694
Biological process	GO:0035115	embryonic forelimb morphogenesis	1/92	36/22796	0.135578	0.311694
Biological process	GO:0042119	neutrophil activation	1/92	36/22796	0.135578	0.311694
Biological process	GO:0048009	insulin-like growth factor receptor signaling pathway	1/92	36/22796	0.135578	0.311694
Biological process	GO:0048169	regulation of long-term neuronal synaptic plasticity	1/92	36/22796	0.135578	0.311694
Biological process	GO:0051968	positive regulation of synaptic transmission, glutamatergic	1/92	36/22796	0.135578	0.311694
Biological process	GO:0051973	positive regulation of telomerase activity	1/92	36/22796	0.135578	0.311694
Biological process	GO:2001038	regulation of cellular response to drug	1/92	36/22796	0.135578	0.311694
Biological process	GO:0001909	leukocyte mediated cytotoxicity	2/92	160/22796	0.136503	0.312782
Biological process	GO:0050728	negative regulation of inflammatory response	2/92	160/22796	0.136503	0.312782
Biological process	GO:0043087	regulation of GTPase activity	3/92	317/22796	0.136661	0.312782
Biological process	GO:0051222	positive regulation of protein transport	3/92	317/22796	0.136661	0.312782
Biological process	GO:0090596	sensory organ morphogenesis	3/92	318/22796	0.137583	0.314099
Biological process	GO:0007601	visual perception	2/92	161/22796	0.137874	0.314099
Biological process	GO:0098739	import across plasma membrane	2/92	161/22796	0.137874	0.314099
Biological process	GO:0007435	salivary gland morphogenesis	1/92	37/22796	0.139073	0.314099
Biological process	GO:0009954	proximal/distal pattern formation	1/92	37/22796	0.139073	0.314099
Biological process	GO:0010661	positive regulation of muscle cell apoptotic process	1/92	37/22796	0.139073	0.314099
Biological process	GO:0042745	circadian sleep/wake cycle	1/92	37/22796	0.139073	0.314099
Biological process	GO:0046686	response to cadmium ion	1/92	37/22796	0.139073	0.314099
Biological process	GO:0046885	regulation of hormone biosynthetic process	1/92	37/22796	0.139073	0.314099
Biological process	GO:0048265	response to pain	1/92	37/22796	0.139073	0.314099
Biological process	GO:0071514	genetic imprinting	1/92	37/22796	0.139073	0.314099
Biological process	GO:1903146	regulation of autophagy of mitochondrion	1/92	37/22796	0.139073	0.314099
Biological process	GO:0002366	leukocyte activation involved in immune response	3/92	320/22796	0.139431	0.314563
Biological process	GO:0032874	positive regulation of stress-activated MAPK cascade	2/92	163/22796	0.140625	0.316909
Biological process	GO:0001953	negative regulation of cell-matrix adhesion	1/92	38/22796	0.142553	0.31811
Biological process	GO:0002335	mature B cell differentiation	1/92	38/22796	0.142553	0.31811
Biological process	GO:0002483	antigen processing and presentation of endogenous peptide antigen	1/92	38/22796	0.142553	0.31811
Biological process	GO:0019885	antigen processing and presentation of endogenous peptide antigen via MHC class I	1/92	38/22796	0.142553	0.31811
Biological process	GO:0021799	cerebral cortex radially oriented cell migration	1/92	38/22796	0.142553	0.31811
Biological process	GO:0036474	cell death in response to hydrogen peroxide	1/92	38/22796	0.142553	0.31811
Biological process	GO:0055083	monovalent inorganic anion homeostasis	1/92	38/22796	0.142553	0.31811
Biological process	GO:0070528	protein kinase C signaling	1/92	38/22796	0.142553	0.31811
Biological process	GO:2000463	positive regulation of excitatory postsynaptic potential	1/92	38/22796	0.142553	0.31811
Biological process	GO:0001822	kidney development	3/92	324/22796	0.143154	0.318246
Biological process	GO:0002263	cell activation involved in immune response	3/92	324/22796	0.143154	0.318246
Biological process	GO:0021543	pallium development	2/92	165/22796	0.143389	0.318246
Biological process	GO:0050953	sensory perception of light stimulus	2/92	165/22796	0.143389	0.318246
Biological process	GO:0070304	positive regulation of stress-activated protein kinase signaling cascade	2/92	165/22796	0.143389	0.318246
Biological process	GO:1902105	regulation of leukocyte differentiation	3/92	325/22796	0.14409	0.319112
Biological process	GO:1903829	positive regulation of cellular protein localization	3/92	325/22796	0.14409	0.319112
Biological process	GO:0032675	regulation of interleukin-6 production	2/92	166/22796	0.144775	0.319251
Biological process	GO:0050714	positive regulation of protein secretion	2/92	166/22796	0.144775	0.319251
Biological process	GO:0001706	endoderm formation	1/92	39/22796	0.146019	0.319251
Biological process	GO:0003203	endocardial cushion morphogenesis	1/92	39/22796	0.146019	0.319251
Biological process	GO:0021983	pituitary gland development	1/92	39/22796	0.146019	0.319251
Biological process	GO:0030810	positive regulation of nucleotide biosynthetic process	1/92	39/22796	0.146019	0.319251
Biological process	GO:0035335	peptidyl-tyrosine dephosphorylation	1/92	39/22796	0.146019	0.319251
Biological process	GO:0045022	early endosome to late endosome transport	1/92	39/22796	0.146019	0.319251
Biological process	GO:0050931	pigment cell differentiation	1/92	39/22796	0.146019	0.319251
Biological process	GO:0051953	negative regulation of amine transport	1/92	39/22796	0.146019	0.319251
Biological process	GO:1900373	positive regulation of purine nucleotide biosynthetic process	1/92	39/22796	0.146019	0.319251
Biological process	GO:2000036	regulation of stem cell population maintenance	1/92	39/22796	0.146019	0.319251
Biological process	GO:0030178	negative regulation of Wnt signaling pathway	2/92	169/22796	0.148951	0.324039
Biological process	GO:0006730	one-carbon metabolic process	1/92	40/22796	0.149471	0.324039
Biological process	GO:0007431	salivary gland development	1/92	40/22796	0.149471	0.324039
Biological process	GO:0010470	regulation of gastrulation	1/92	40/22796	0.149471	0.324039
Biological process	GO:0010831	positive regulation of myotube differentiation	1/92	40/22796	0.149471	0.324039
Biological process	GO:0030431	sleep	1/92	40/22796	0.149471	0.324039
Biological process	GO:0032689	negative regulation of interferon-gamma production	1/92	40/22796	0.149471	0.324039
Biological process	GO:0044743	protein transmembrane import into intracellular organelle	1/92	40/22796	0.149471	0.324039
Biological process	GO:0035821	modulation of process of other organism	2/92	170/22796	0.150348	0.325252
Biological process	GO:0048015	phosphatidylinositol-mediated signaling	2/92	170/22796	0.150348	0.325252
Biological process	GO:0002446	neutrophil mediated immunity	1/92	41/22796	0.15291	0.326839
Biological process	GO:0019883	antigen processing and presentation of endogenous antigen	1/92	41/22796	0.15291	0.326839
Biological process	GO:0043551	regulation of phosphatidylinositol 3-kinase activity	1/92	41/22796	0.15291	0.326839
Biological process	GO:0060260	regulation of transcription initiation from RNA polymerase II promoter	1/92	41/22796	0.15291	0.326839
Biological process	GO:0060603	mammary gland duct morphogenesis	1/92	41/22796	0.15291	0.326839
Biological process	GO:0098927	vesicle-mediated transport between endosomal compartments	1/92	41/22796	0.15291	0.326839
Biological process	GO:0099084	postsynaptic specialization organization	1/92	41/22796	0.15291	0.326839
Biological process	GO:0030509	BMP signaling pathway	2/92	172/22796	0.153151	0.326839
Biological process	GO:0071897	DNA biosynthetic process	2/92	172/22796	0.153151	0.326839
Biological process	GO:0051235	maintenance of location	3/92	336/22796	0.154519	0.326839
Biological process	GO:1904951	positive regulation of establishment of protein localization	3/92	336/22796	0.154519	0.326839
Biological process	GO:0031214	biomineral tissue development	2/92	173/22796	0.154556	0.326839
Biological process	GO:0035107	appendage morphogenesis	2/92	173/22796	0.154556	0.326839
Biological process	GO:0035108	limb morphogenesis	2/92	173/22796	0.154556	0.326839
Biological process	GO:0042552	myelination	2/92	173/22796	0.154556	0.326839
Biological process	GO:0048017	inositol lipid-mediated signaling	2/92	173/22796	0.154556	0.326839
Biological process	GO:1903037	regulation of leukocyte cell-cell adhesion	3/92	337/22796	0.155479	0.326839
Biological process	GO:0030902	hindbrain development	2/92	174/22796	0.155964	0.326839
Biological process	GO:0032635	interleukin-6 production	2/92	174/22796	0.155964	0.326839
Biological process	GO:0071356	cellular response to tumor necrosis factor	2/92	174/22796	0.155964	0.326839
Biological process	GO:0001774	microglial cell activation	1/92	42/22796	0.156335	0.326839
Biological process	GO:0002691	regulation of cellular extravasation	1/92	42/22796	0.156335	0.326839
Biological process	GO:0007616	long-term memory	1/92	42/22796	0.156335	0.326839
Biological process	GO:0010955	negative regulation of protein processing	1/92	42/22796	0.156335	0.326839
Biological process	GO:0014046	dopamine secretion	1/92	42/22796	0.156335	0.326839
Biological process	GO:0014059	regulation of dopamine secretion	1/92	42/22796	0.156335	0.326839
Biological process	GO:0031076	embryonic camera-type eye development	1/92	42/22796	0.156335	0.326839
Biological process	GO:0032781	positive regulation of ATPase activity	1/92	42/22796	0.156335	0.326839
Biological process	GO:0036230	granulocyte activation	1/92	42/22796	0.156335	0.326839
Biological process	GO:0038084	vascular endothelial growth factor signaling pathway	1/92	42/22796	0.156335	0.326839
Biological process	GO:0042181	ketone biosynthetic process	1/92	42/22796	0.156335	0.326839
Biological process	GO:0060251	regulation of glial cell proliferation	1/92	42/22796	0.156335	0.326839
Biological process	GO:1903318	negative regulation of protein maturation	1/92	42/22796	0.156335	0.326839
Biological process	GO:0007272	ensheathment of neurons	2/92	176/22796	0.158787	0.330603
Biological process	GO:0008366	axon ensheathment	2/92	176/22796	0.158787	0.330603
Biological process	GO:0051604	protein maturation	3/92	341/22796	0.159337	0.330603
Biological process	GO:0001783	B cell apoptotic process	1/92	43/22796	0.159746	0.330603
Biological process	GO:0006984	ER-nucleus signaling pathway	1/92	43/22796	0.159746	0.330603
Biological process	GO:0008207	C21-steroid hormone metabolic process	1/92	43/22796	0.159746	0.330603
Biological process	GO:0010559	regulation of glycoprotein biosynthetic process	1/92	43/22796	0.159746	0.330603
Biological process	GO:0046326	positive regulation of glucose import	1/92	43/22796	0.159746	0.330603
Biological process	GO:1902667	regulation of axon guidance	1/92	43/22796	0.159746	0.330603
Biological process	GO:1990573	potassium ion import across plasma membrane	1/92	43/22796	0.159746	0.330603
Biological process	GO:0046631	alpha-beta T cell activation	2/92	177/22796	0.160202	0.331213
Biological process	GO:0042063	gliogenesis	3/92	343/22796	0.161278	0.332442
Biological process	GO:0032680	regulation of tumor necrosis factor production	2/92	178/22796	0.16162	0.332442
Biological process	GO:0050906	detection of stimulus involved in sensory perception	2/92	178/22796	0.16162	0.332442
Biological process	GO:1901568	fatty acid derivative metabolic process	2/92	179/22796	0.163039	0.332442
Biological process	GO:2001257	regulation of cation channel activity	2/92	179/22796	0.163039	0.332442
Biological process	GO:0002832	negative regulation of response to biotic stimulus	1/92	44/22796	0.163144	0.332442
Biological process	GO:0003156	regulation of animal organ formation	1/92	44/22796	0.163144	0.332442
Biological process	GO:0010464	regulation of mesenchymal cell proliferation	1/92	44/22796	0.163144	0.332442
Biological process	GO:0031128	developmental induction	1/92	44/22796	0.163144	0.332442
Biological process	GO:0033059	cellular pigmentation	1/92	44/22796	0.163144	0.332442
Biological process	GO:0048821	erythrocyte development	1/92	44/22796	0.163144	0.332442
Biological process	GO:0050919	negative chemotaxis	1/92	44/22796	0.163144	0.332442
Biological process	GO:0055026	negative regulation of cardiac muscle tissue development	1/92	44/22796	0.163144	0.332442
Biological process	GO:1901890	positive regulation of cell junction assembly	1/92	44/22796	0.163144	0.332442
Biological process	GO:0050863	regulation of T cell activation	3/92	345/22796	0.163225	0.332442
Biological process	GO:0009612	response to mechanical stimulus	2/92	180/22796	0.164462	0.334628
Biological process	GO:0007612	learning	2/92	181/22796	0.165886	0.335506
Biological process	GO:1903555	regulation of tumor necrosis factor superfamily cytokine production	2/92	181/22796	0.165886	0.335506
Biological process	GO:0050890	cognition	3/92	348/22796	0.16616	0.335506
Biological process	GO:0021696	cerebellar cortex morphogenesis	1/92	45/22796	0.166527	0.335506
Biological process	GO:0042417	dopamine metabolic process	1/92	45/22796	0.166527	0.335506
Biological process	GO:0043403	skeletal muscle tissue regeneration	1/92	45/22796	0.166527	0.335506
Biological process	GO:0071300	cellular response to retinoic acid	1/92	45/22796	0.166527	0.335506
Biological process	GO:0071526	semaphorin-plexin signaling pathway	1/92	45/22796	0.166527	0.335506
Biological process	GO:0097178	ruffle assembly	1/92	45/22796	0.166527	0.335506
Biological process	GO:2000273	positive regulation of signaling receptor activity	1/92	45/22796	0.166527	0.335506
Biological process	GO:0043271	negative regulation of ion transport	2/92	182/22796	0.167313	0.336758
Biological process	GO:0032640	tumor necrosis factor production	2/92	183/22796	0.168741	0.337005
Biological process	GO:0045834	positive regulation of lipid metabolic process	2/92	183/22796	0.168741	0.337005
Biological process	GO:0048813	dendrite morphogenesis	2/92	183/22796	0.168741	0.337005
Biological process	GO:0055002	striated muscle cell development	2/92	183/22796	0.168741	0.337005
Biological process	GO:0071772	response to BMP	2/92	183/22796	0.168741	0.337005
Biological process	GO:0071773	cellular response to BMP stimulus	2/92	183/22796	0.168741	0.337005
Biological process	GO:0002269	leukocyte activation involved in inflammatory response	1/92	46/22796	0.169898	0.337005
Biological process	GO:0030890	positive regulation of B cell proliferation	1/92	46/22796	0.169898	0.337005
Biological process	GO:0031952	regulation of protein autophosphorylation	1/92	46/22796	0.169898	0.337005
Biological process	GO:0035774	positive regulation of insulin secretion involved in cellular response to glucose stimulus	1/92	46/22796	0.169898	0.337005
Biological process	GO:0044848	biological phase	1/92	46/22796	0.169898	0.337005
Biological process	GO:0090184	positive regulation of kidney development	1/92	46/22796	0.169898	0.337005
Biological process	GO:1901031	regulation of response to reactive oxygen species	1/92	46/22796	0.169898	0.337005
Biological process	GO:1903018	regulation of glycoprotein metabolic process	1/92	46/22796	0.169898	0.337005
Biological process	GO:1903580	positive regulation of ATP metabolic process	1/92	46/22796	0.169898	0.337005
Biological process	GO:0010951	negative regulation of endopeptidase activity	2/92	185/22796	0.171605	0.33811
Biological process	GO:0046942	carboxylic acid transport	3/92	354/22796	0.172077	0.33811
Biological process	GO:0035051	cardiocyte differentiation	2/92	186/22796	0.173041	0.33811
Biological process	GO:0071706	tumor necrosis factor superfamily cytokine production	2/92	186/22796	0.173041	0.33811
Biological process	GO:1903532	positive regulation of secretion by cell	3/92	355/22796	0.173069	0.33811
Biological process	GO:0001941	postsynaptic membrane organization	1/92	47/22796	0.173255	0.33811
Biological process	GO:0002474	antigen processing and presentation of peptide antigen via MHC class I	1/92	47/22796	0.173255	0.33811
Biological process	GO:0006110	regulation of glycolytic process	1/92	47/22796	0.173255	0.33811
Biological process	GO:0030574	collagen catabolic process	1/92	47/22796	0.173255	0.33811
Biological process	GO:0032008	positive regulation of TOR signaling	1/92	47/22796	0.173255	0.33811
Biological process	GO:0043457	regulation of cellular respiration	1/92	47/22796	0.173255	0.33811
Biological process	GO:0072348	sulfur compound transport	1/92	47/22796	0.173255	0.33811
Biological process	GO:0089718	amino acid import across plasma membrane	1/92	47/22796	0.173255	0.33811
Biological process	GO:0120163	negative regulation of cold-induced thermogenesis	1/92	47/22796	0.173255	0.33811
Biological process	GO:0140115	export across plasma membrane	1/92	47/22796	0.173255	0.33811
Biological process	GO:1903053	regulation of extracellular matrix organization	1/92	47/22796	0.173255	0.33811
Biological process	GO:2000826	regulation of heart morphogenesis	1/92	47/22796	0.173255	0.33811
Biological process	GO:0015849	organic acid transport	3/92	356/22796	0.174063	0.339365
Biological process	GO:0045862	positive regulation of proteolysis	3/92	357/22796	0.175058	0.340428
Biological process	GO:0048592	eye morphogenesis	2/92	188/22796	0.175917	0.340428
Biological process	GO:0040013	negative regulation of locomotion	3/92	358/22796	0.176055	0.340428
Biological process	GO:0001916	positive regulation of T cell mediated cytotoxicity	1/92	48/22796	0.176598	0.340428
Biological process	GO:0002920	regulation of humoral immune response	1/92	48/22796	0.176598	0.340428
Biological process	GO:0010718	positive regulation of epithelial to mesenchymal transition	1/92	48/22796	0.176598	0.340428
Biological process	GO:0030811	regulation of nucleotide catabolic process	1/92	48/22796	0.176598	0.340428
Biological process	GO:0033628	regulation of cell adhesion mediated by integrin	1/92	48/22796	0.176598	0.340428
Biological process	GO:0035137	hindlimb morphogenesis	1/92	48/22796	0.176598	0.340428
Biological process	GO:0042462	eye photoreceptor cell development	1/92	48/22796	0.176598	0.340428
Biological process	GO:0046782	regulation of viral transcription	1/92	48/22796	0.176598	0.340428
Biological process	GO:0051972	regulation of telomerase activity	1/92	48/22796	0.176598	0.340428
Biological process	GO:0031644	regulation of nervous system process	2/92	189/22796	0.177358	0.341572
Biological process	GO:1902107	positive regulation of leukocyte differentiation	2/92	190/22796	0.178801	0.342
Biological process	GO:0010259	multicellular organism aging	1/92	49/22796	0.179928	0.342
Biological process	GO:0010332	response to gamma radiation	1/92	49/22796	0.179928	0.342
Biological process	GO:0010677	negative regulation of cellular carbohydrate metabolic process	1/92	49/22796	0.179928	0.342
Biological process	GO:0010862	positive regulation of pathway-restricted SMAD protein phosphorylation	1/92	49/22796	0.179928	0.342
Biological process	GO:0030517	negative regulation of axon extension	1/92	49/22796	0.179928	0.342
Biological process	GO:0031111	negative regulation of microtubule polymerization or depolymerization	1/92	49/22796	0.179928	0.342
Biological process	GO:0045214	sarcomere organization	1/92	49/22796	0.179928	0.342
Biological process	GO:0045740	positive regulation of DNA replication	1/92	49/22796	0.179928	0.342
Biological process	GO:0048010	vascular endothelial growth factor receptor signaling pathway	1/92	49/22796	0.179928	0.342
Biological process	GO:0050974	detection of mechanical stimulus involved in sensory perception	1/92	49/22796	0.179928	0.342
Biological process	GO:0061900	glial cell activation	1/92	49/22796	0.179928	0.342
Biological process	GO:1903115	regulation of actin filament-based movement	1/92	49/22796	0.179928	0.342
Biological process	GO:0007416	synapse assembly	2/92	191/22796	0.180245	0.342
Biological process	GO:0045766	positive regulation of angiogenesis	2/92	191/22796	0.180245	0.342
Biological process	GO:0050777	negative regulation of immune response	2/92	191/22796	0.180245	0.342
Biological process	GO:0050878	regulation of body fluid levels	3/92	365/22796	0.183079	0.345774
Biological process	GO:0007520	myoblast fusion	1/92	50/22796	0.183245	0.345774
Biological process	GO:0042088	T-helper 1 type immune response	1/92	50/22796	0.183245	0.345774
Biological process	GO:0043124	negative regulation of I-kappaB kinase/NF-kappaB signaling	1/92	50/22796	0.183245	0.345774
Biological process	GO:0043618	regulation of transcription from RNA polymerase II promoter in response to stress	1/92	50/22796	0.183245	0.345774
Biological process	GO:0090199	regulation of release of cytochrome c from mitochondria	1/92	50/22796	0.183245	0.345774
Biological process	GO:0043010	camera-type eye development	3/92	366/22796	0.184089	0.347048
Biological process	GO:0019933	cAMP-mediated signaling	2/92	194/22796	0.184591	0.347355
Biological process	GO:0051668	localization within membrane	2/92	194/22796	0.184591	0.347355
Biological process	GO:0043090	amino acid import	1/92	51/22796	0.186549	0.34912
Biological process	GO:0045981	positive regulation of nucleotide metabolic process	1/92	51/22796	0.186549	0.34912
Biological process	GO:0048066	developmental pigmentation	1/92	51/22796	0.186549	0.34912
Biological process	GO:0051438	regulation of ubiquitin-protein transferase activity	1/92	51/22796	0.186549	0.34912
Biological process	GO:0060428	lung epithelium development	1/92	51/22796	0.186549	0.34912
Biological process	GO:1900544	positive regulation of purine nucleotide metabolic process	1/92	51/22796	0.186549	0.34912
Biological process	GO:0034612	response to tumor necrosis factor	2/92	196/22796	0.187496	0.350573
Biological process	GO:0002793	positive regulation of peptide secretion	2/92	197/22796	0.188951	0.351433
Biological process	GO:0006109	regulation of carbohydrate metabolic process	2/92	197/22796	0.188951	0.351433
Biological process	GO:0003197	endocardial cushion development	1/92	52/22796	0.189839	0.351433
Biological process	GO:0006636	unsaturated fatty acid biosynthetic process	1/92	52/22796	0.189839	0.351433
Biological process	GO:0010828	positive regulation of glucose transmembrane transport	1/92	52/22796	0.189839	0.351433
Biological process	GO:0019083	viral transcription	1/92	52/22796	0.189839	0.351433
Biological process	GO:0032715	negative regulation of interleukin-6 production	1/92	52/22796	0.189839	0.351433
Biological process	GO:0042738	exogenous drug catabolic process	1/92	52/22796	0.189839	0.351433
Biological process	GO:0046189	phenol-containing compound biosynthetic process	1/92	52/22796	0.189839	0.351433
Biological process	GO:1902041	regulation of extrinsic apoptotic signaling pathway via death domain receptors	1/92	52/22796	0.189839	0.351433
Biological process	GO:2000725	regulation of cardiac muscle cell differentiation	1/92	52/22796	0.189839	0.351433
Biological process	GO:0050900	leukocyte migration	3/92	372/22796	0.190178	0.351535
Biological process	GO:0050773	regulation of dendrite development	2/92	198/22796	0.190408	0.351535
Biological process	GO:0051099	positive regulation of binding	2/92	198/22796	0.190408	0.351535
Biological process	GO:1905475	regulation of protein localization to membrane	2/92	199/22796	0.191866	0.352415
Biological process	GO:0002762	negative regulation of myeloid leukocyte differentiation	1/92	53/22796	0.193116	0.352415
Biological process	GO:0002823	negative regulation of adaptive immune response based on somatic recombination of immune receptors built from immunoglobulin superfamily domains	1/92	53/22796	0.193116	0.352415
Biological process	GO:0032330	regulation of chondrocyte differentiation	1/92	53/22796	0.193116	0.352415
Biological process	GO:0035272	exocrine system development	1/92	53/22796	0.193116	0.352415
Biological process	GO:0043392	negative regulation of DNA binding	1/92	53/22796	0.193116	0.352415
Biological process	GO:0043550	regulation of lipid kinase activity	1/92	53/22796	0.193116	0.352415
Biological process	GO:0045124	regulation of bone resorption	1/92	53/22796	0.193116	0.352415
Biological process	GO:0046456	icosanoid biosynthetic process	1/92	53/22796	0.193116	0.352415
Biological process	GO:0046638	positive regulation of alpha-beta T cell differentiation	1/92	53/22796	0.193116	0.352415
Biological process	GO:0060412	ventricular septum morphogenesis	1/92	53/22796	0.193116	0.352415
Biological process	GO:1902930	regulation of alcohol biosynthetic process	1/92	53/22796	0.193116	0.352415
Biological process	GO:1903202	negative regulation of oxidative stress-induced cell death	1/92	53/22796	0.193116	0.352415
Biological process	GO:0071236	cellular response to antibiotic	2/92	200/22796	0.193326	0.352485
Biological process	GO:0007159	leukocyte cell-cell adhesion	3/92	376/22796	0.194267	0.353887
Biological process	GO:0048736	appendage development	2/92	201/22796	0.194787	0.353967
Biological process	GO:0060173	limb development	2/92	201/22796	0.194787	0.353967
Biological process	GO:0045861	negative regulation of proteolysis	3/92	377/22796	0.195293	0.353967
Biological process	GO:0002695	negative regulation of leukocyte activation	2/92	202/22796	0.19625	0.353967
Biological process	GO:0030308	negative regulation of cell growth	2/92	202/22796	0.19625	0.353967
Biological process	GO:0071805	potassium ion transmembrane transport	2/92	202/22796	0.19625	0.353967
Biological process	GO:0001504	neurotransmitter uptake	1/92	54/22796	0.19638	0.353967
Biological process	GO:0006111	regulation of gluconeogenesis	1/92	54/22796	0.19638	0.353967
Biological process	GO:0045912	negative regulation of carbohydrate metabolic process	1/92	54/22796	0.19638	0.353967
Biological process	GO:0048546	digestive tract morphogenesis	1/92	54/22796	0.19638	0.353967
Biological process	GO:0055010	ventricular cardiac muscle tissue morphogenesis	1/92	54/22796	0.19638	0.353967
Biological process	GO:1900408	negative regulation of cellular response to oxidative stress	1/92	54/22796	0.19638	0.353967
Biological process	GO:0000302	response to reactive oxygen species	2/92	203/22796	0.197714	0.355747
Biological process	GO:0046890	regulation of lipid biosynthetic process	2/92	203/22796	0.197714	0.355747
Biological process	GO:0001914	regulation of T cell mediated cytotoxicity	1/92	55/22796	0.199631	0.357317
Biological process	GO:0001974	blood vessel remodeling	1/92	55/22796	0.199631	0.357317
Biological process	GO:0043620	regulation of DNA-templated transcription in response to stress	1/92	55/22796	0.199631	0.357317
Biological process	GO:0045687	positive regulation of glial cell differentiation	1/92	55/22796	0.199631	0.357317
Biological process	GO:0061001	regulation of dendritic spine morphogenesis	1/92	55/22796	0.199631	0.357317
Biological process	GO:1900449	regulation of glutamate receptor signaling pathway	1/92	55/22796	0.199631	0.357317
Biological process	GO:0051346	negative regulation of hydrolase activity	3/92	382/22796	0.200442	0.357502
Biological process	GO:0022408	negative regulation of cell-cell adhesion	2/92	205/22796	0.200647	0.357502
Biological process	GO:0050770	regulation of axonogenesis	2/92	205/22796	0.200647	0.357502
Biological process	GO:0048771	tissue remodeling	2/92	206/22796	0.202115	0.357502
Biological process	GO:0009914	hormone transport	3/92	384/22796	0.20251	0.357502
Biological process	GO:0009583	detection of light stimulus	1/92	56/22796	0.202869	0.357502
Biological process	GO:0021517	ventral spinal cord development	1/92	56/22796	0.202869	0.357502
Biological process	GO:0021587	cerebellum morphogenesis	1/92	56/22796	0.202869	0.357502
Biological process	GO:0031103	axon regeneration	1/92	56/22796	0.202869	0.357502
Biological process	GO:0031113	regulation of microtubule polymerization	1/92	56/22796	0.202869	0.357502
Biological process	GO:0031648	protein destabilization	1/92	56/22796	0.202869	0.357502
Biological process	GO:0034113	heterotypic cell-cell adhesion	1/92	56/22796	0.202869	0.357502
Biological process	GO:0035019	somatic stem cell population maintenance	1/92	56/22796	0.202869	0.357502
Biological process	GO:0050732	negative regulation of peptidyl-tyrosine phosphorylation	1/92	56/22796	0.202869	0.357502
Biological process	GO:0060612	adipose tissue development	1/92	56/22796	0.202869	0.357502
Biological process	GO:0070542	response to fatty acid	1/92	56/22796	0.202869	0.357502
Biological process	GO:1900271	regulation of long-term synaptic potentiation	1/92	56/22796	0.202869	0.357502
Biological process	GO:2000649	regulation of sodium ion transmembrane transporter activity	1/92	56/22796	0.202869	0.357502
Biological process	GO:0097164	ammonium ion metabolic process	2/92	207/22796	0.203585	0.358456
Biological process	GO:0032869	cellular response to insulin stimulus	2/92	208/22796	0.205056	0.359788
Biological process	GO:0007585	respiratory gaseous exchange by respiratory system	1/92	57/22796	0.206094	0.359788
Biological process	GO:0021795	cerebral cortex cell migration	1/92	57/22796	0.206094	0.359788
Biological process	GO:0030199	collagen fibril organization	1/92	57/22796	0.206094	0.359788
Biological process	GO:0031529	ruffle organization	1/92	57/22796	0.206094	0.359788
Biological process	GO:0050775	positive regulation of dendrite morphogenesis	1/92	57/22796	0.206094	0.359788
Biological process	GO:0065002	intracellular protein transmembrane transport	1/92	57/22796	0.206094	0.359788
Biological process	GO:0098815	modulation of excitatory postsynaptic potential	1/92	57/22796	0.206094	0.359788
Biological process	GO:1902883	negative regulation of response to oxidative stress	1/92	57/22796	0.206094	0.359788
Biological process	GO:1903533	regulation of protein targeting	1/92	57/22796	0.206094	0.359788
Biological process	GO:0031032	actomyosin structure organization	2/92	210/22796	0.208001	0.361705
Biological process	GO:0051216	cartilage development	2/92	210/22796	0.208001	0.361705
Biological process	GO:0002820	negative regulation of adaptive immune response	1/92	58/22796	0.209306	0.361705
Biological process	GO:0010665	regulation of cardiac muscle cell apoptotic process	1/92	58/22796	0.209306	0.361705
Biological process	GO:0014009	glial cell proliferation	1/92	58/22796	0.209306	0.361705
Biological process	GO:0015872	dopamine transport	1/92	58/22796	0.209306	0.361705
Biological process	GO:0017145	stem cell division	1/92	58/22796	0.209306	0.361705
Biological process	GO:0043470	regulation of carbohydrate catabolic process	1/92	58/22796	0.209306	0.361705
Biological process	GO:0051055	negative regulation of lipid biosynthetic process	1/92	58/22796	0.209306	0.361705
Biological process	GO:0051353	positive regulation of oxidoreductase activity	1/92	58/22796	0.209306	0.361705
Biological process	GO:0071806	protein transmembrane transport	1/92	58/22796	0.209306	0.361705
Biological process	GO:0097035	regulation of membrane lipid distribution	1/92	58/22796	0.209306	0.361705
Biological process	GO:0019216	regulation of lipid metabolic process	3/92	392/22796	0.210836	0.363934
Biological process	GO:1904018	positive regulation of vasculature development	2/92	212/22796	0.210951	0.363934
Biological process	GO:0009306	protein secretion	3/92	393/22796	0.211882	0.364777
Biological process	GO:0010823	negative regulation of mitochondrion organization	1/92	59/22796	0.212505	0.364777
Biological process	GO:0030071	regulation of mitotic metaphase/anaphase transition	1/92	59/22796	0.212505	0.364777
Biological process	GO:0032731	positive regulation of interleukin-1 beta production	1/92	59/22796	0.212505	0.364777
Biological process	GO:0050922	negative regulation of chemotaxis	1/92	59/22796	0.212505	0.364777
Biological process	GO:0060443	mammary gland morphogenesis	1/92	59/22796	0.212505	0.364777
Biological process	GO:0002822	regulation of adaptive immune response based on somatic recombination of immune receptors built from immunoglobulin superfamily domains	2/92	214/22796	0.213905	0.366566
Biological process	GO:0098742	cell-cell adhesion via plasma-membrane adhesion molecules	2/92	214/22796	0.213905	0.366566
Biological process	GO:0006584	catecholamine metabolic process	1/92	60/22796	0.215692	0.367176
Biological process	GO:0009712	catechol-containing compound metabolic process	1/92	60/22796	0.215692	0.367176
Biological process	GO:0021575	hindbrain morphogenesis	1/92	60/22796	0.215692	0.367176
Biological process	GO:0032350	regulation of hormone metabolic process	1/92	60/22796	0.215692	0.367176
Biological process	GO:0035924	cellular response to vascular endothelial growth factor stimulus	1/92	60/22796	0.215692	0.367176
Biological process	GO:0060324	face development	1/92	60/22796	0.215692	0.367176
Biological process	GO:0060711	labyrinthine layer development	1/92	60/22796	0.215692	0.367176
Biological process	GO:0090183	regulation of kidney development	1/92	60/22796	0.215692	0.367176
Biological process	GO:0007188	adenylate cyclase-modulating G protein-coupled receptor signaling pathway	2/92	217/22796	0.218344	0.368908
Biological process	GO:0048839	inner ear development	2/92	217/22796	0.218344	0.368908
Biological process	GO:0001523	retinoid metabolic process	1/92	61/22796	0.218865	0.368908
Biological process	GO:0001755	neural crest cell migration	1/92	61/22796	0.218865	0.368908
Biological process	GO:0010662	regulation of striated muscle cell apoptotic process	1/92	61/22796	0.218865	0.368908
Biological process	GO:0010812	negative regulation of cell-substrate adhesion	1/92	61/22796	0.218865	0.368908
Biological process	GO:0031641	regulation of myelination	1/92	61/22796	0.218865	0.368908
Biological process	GO:0031663	lipopolysaccharide-mediated signaling pathway	1/92	61/22796	0.218865	0.368908
Biological process	GO:0035306	positive regulation of dephosphorylation	1/92	61/22796	0.218865	0.368908
Biological process	GO:0043407	negative regulation of MAP kinase activity	1/92	61/22796	0.218865	0.368908
Biological process	GO:0046148	pigment biosynthetic process	1/92	61/22796	0.218865	0.368908
Biological process	GO:0046173	polyol biosynthetic process	1/92	61/22796	0.218865	0.368908
Biological process	GO:0030522	intracellular receptor signaling pathway	2/92	218/22796	0.219825	0.370222
Biological process	GO:0001649	osteoblast differentiation	2/92	219/22796	0.221307	0.371189
Biological process	GO:0007623	circadian rhythm	2/92	219/22796	0.221307	0.371189
Biological process	GO:0001754	eye photoreceptor cell differentiation	1/92	62/22796	0.222026	0.371189
Biological process	GO:0001960	negative regulation of cytokine-mediated signaling pathway	1/92	62/22796	0.222026	0.371189
Biological process	GO:0007091	metaphase/anaphase transition of mitotic cell cycle	1/92	62/22796	0.222026	0.371189
Biological process	GO:0010659	cardiac muscle cell apoptotic process	1/92	62/22796	0.222026	0.371189
Biological process	GO:0045744	negative regulation of G protein-coupled receptor signaling pathway	1/92	62/22796	0.222026	0.371189
Biological process	GO:0048512	circadian behavior	1/92	62/22796	0.222026	0.371189
Biological process	GO:1902099	regulation of metaphase/anaphase transition of cell cycle	1/92	62/22796	0.222026	0.371189
Biological process	GO:0050870	positive regulation of T cell activation	2/92	220/22796	0.222791	0.372164
Biological process	GO:0001954	positive regulation of cell-matrix adhesion	1/92	63/22796	0.225174	0.373713
Biological process	GO:0010965	regulation of mitotic sister chromatid separation	1/92	63/22796	0.225174	0.373713
Biological process	GO:0016101	diterpenoid metabolic process	1/92	63/22796	0.225174	0.373713
Biological process	GO:0032720	negative regulation of tumor necrosis factor production	1/92	63/22796	0.225174	0.373713
Biological process	GO:0043303	mast cell degranulation	1/92	63/22796	0.225174	0.373713
Biological process	GO:0046850	regulation of bone remodeling	1/92	63/22796	0.225174	0.373713
Biological process	GO:0060393	regulation of pathway-restricted SMAD protein phosphorylation	1/92	63/22796	0.225174	0.373713
Biological process	GO:0060999	positive regulation of dendritic spine development	1/92	63/22796	0.225174	0.373713
Biological process	GO:0062012	regulation of small molecule metabolic process	3/92	406/22796	0.225585	0.374079
Biological process	GO:0019935	cyclic-nucleotide-mediated signaling	2/92	223/22796	0.227245	0.374079
Biological process	GO:0002448	mast cell mediated immunity	1/92	64/22796	0.22831	0.374079
Biological process	GO:0003229	ventricular cardiac muscle tissue development	1/92	64/22796	0.22831	0.374079
Biological process	GO:0008347	glial cell migration	1/92	64/22796	0.22831	0.374079
Biological process	GO:0032655	regulation of interleukin-12 production	1/92	64/22796	0.22831	0.374079
Biological process	GO:0043388	positive regulation of DNA binding	1/92	64/22796	0.22831	0.374079
Biological process	GO:0045661	regulation of myoblast differentiation	1/92	64/22796	0.22831	0.374079
Biological process	GO:0048008	platelet-derived growth factor receptor signaling pathway	1/92	64/22796	0.22831	0.374079
Biological process	GO:0050982	detection of mechanical stimulus	1/92	64/22796	0.22831	0.374079
Biological process	GO:0051893	regulation of focal adhesion assembly	1/92	64/22796	0.22831	0.374079
Biological process	GO:0060350	endochondral bone morphogenesis	1/92	64/22796	0.22831	0.374079
Biological process	GO:0070059	intrinsic apoptotic signaling pathway in response to endoplasmic reticulum stress	1/92	64/22796	0.22831	0.374079
Biological process	GO:0090109	regulation of cell-substrate junction assembly	1/92	64/22796	0.22831	0.374079
Biological process	GO:0150076	neuroinflammatory response	1/92	64/22796	0.22831	0.374079
Biological process	GO:1903556	negative regulation of tumor necrosis factor superfamily cytokine production	1/92	64/22796	0.22831	0.374079
Biological process	GO:0016236	macroautophagy	2/92	224/22796	0.228732	0.374172
Biological process	GO:0050866	negative regulation of cell activation	2/92	224/22796	0.228732	0.374172
Biological process	GO:0006006	glucose metabolic process	2/92	225/22796	0.230219	0.375302
Biological process	GO:0097529	myeloid leukocyte migration	2/92	225/22796	0.230219	0.375302
Biological process	GO:0001503	ossification	3/92	411/22796	0.230902	0.375302
Biological process	GO:0001947	heart looping	1/92	65/22796	0.231433	0.375302
Biological process	GO:0002279	mast cell activation involved in immune response	1/92	65/22796	0.231433	0.375302
Biological process	GO:0007622	rhythmic behavior	1/92	65/22796	0.231433	0.375302
Biological process	GO:0010658	striated muscle cell apoptotic process	1/92	65/22796	0.231433	0.375302
Biological process	GO:0043949	regulation of cAMP-mediated signaling	1/92	65/22796	0.231433	0.375302
Biological process	GO:0044784	metaphase/anaphase transition of cell cycle	1/92	65/22796	0.231433	0.375302
Biological process	GO:0070988	demethylation	1/92	65/22796	0.231433	0.375302
Biological process	GO:2000242	negative regulation of reproductive process	1/92	65/22796	0.231433	0.375302
Biological process	GO:0030595	leukocyte chemotaxis	2/92	226/22796	0.231707	0.375449
Biological process	GO:0050792	regulation of viral process	2/92	227/22796	0.233195	0.376775
Biological process	GO:0006692	prostanoid metabolic process	1/92	66/22796	0.234544	0.376775
Biological process	GO:0006693	prostaglandin metabolic process	1/92	66/22796	0.234544	0.376775
Biological process	GO:0030858	positive regulation of epithelial cell differentiation	1/92	66/22796	0.234544	0.376775
Biological process	GO:0032615	interleukin-12 production	1/92	66/22796	0.234544	0.376775
Biological process	GO:0042246	tissue regeneration	1/92	66/22796	0.234544	0.376775
Biological process	GO:0051306	mitotic sister chromatid separation	1/92	66/22796	0.234544	0.376775
Biological process	GO:0060389	pathway-restricted SMAD protein phosphorylation	1/92	66/22796	0.234544	0.376775
Biological process	GO:0060761	negative regulation of response to cytokine stimulus	1/92	66/22796	0.234544	0.376775
Biological process	GO:1901570	fatty acid derivative biosynthetic process	1/92	66/22796	0.234544	0.376775
Biological process	GO:1905207	regulation of cardiocyte differentiation	1/92	66/22796	0.234544	0.376775
Biological process	GO:0032535	regulation of cellular component size	3/92	416/22796	0.236243	0.377067
Biological process	GO:0003012	muscle system process	3/92	417/22796	0.237314	0.377067
Biological process	GO:0031349	positive regulation of defense response	3/92	417/22796	0.237314	0.377067
Biological process	GO:0051047	positive regulation of secretion	3/92	417/22796	0.237314	0.377067
Biological process	GO:0000768	syncytium formation by plasma membrane fusion	1/92	67/22796	0.237642	0.377067
Biological process	GO:0002886	regulation of myeloid leukocyte mediated immunity	1/92	67/22796	0.237642	0.377067
Biological process	GO:0021695	cerebellar cortex development	1/92	67/22796	0.237642	0.377067
Biological process	GO:0030330	DNA damage response, signal transduction by p53 class mediator	1/92	67/22796	0.237642	0.377067
Biological process	GO:0030968	endoplasmic reticulum unfolded protein response	1/92	67/22796	0.237642	0.377067
Biological process	GO:0032663	regulation of interleukin-2 production	1/92	67/22796	0.237642	0.377067
Biological process	GO:0060688	regulation of morphogenesis of a branching structure	1/92	67/22796	0.237642	0.377067
Biological process	GO:0140253	cell-cell fusion	1/92	67/22796	0.237642	0.377067
Biological process	GO:1902305	regulation of sodium ion transmembrane transport	1/92	67/22796	0.237642	0.377067
Biological process	GO:2001169	regulation of ATP biosynthetic process	1/92	67/22796	0.237642	0.377067
Biological process	GO:0002819	regulation of adaptive immune response	2/92	230/22796	0.237664	0.377067
Biological process	GO:0030073	insulin secretion	2/92	230/22796	0.237664	0.377067
Biological process	GO:0001913	T cell mediated cytotoxicity	1/92	68/22796	0.240728	0.380458
Biological process	GO:0015914	phospholipid transport	1/92	68/22796	0.240728	0.380458
Biological process	GO:0042461	photoreceptor cell development	1/92	68/22796	0.240728	0.380458
Biological process	GO:0045071	negative regulation of viral genome replication	1/92	68/22796	0.240728	0.380458
Biological process	GO:0050433	regulation of catecholamine secretion	1/92	68/22796	0.240728	0.380458
Biological process	GO:1903708	positive regulation of hemopoiesis	2/92	233/22796	0.242138	0.382392
Biological process	GO:0006721	terpenoid metabolic process	1/92	69/22796	0.243801	0.382957
Biological process	GO:0006949	syncytium formation	1/92	69/22796	0.243801	0.382957
Biological process	GO:0019080	viral gene expression	1/92	69/22796	0.243801	0.382957
Biological process	GO:0030239	myofibril assembly	1/92	69/22796	0.243801	0.382957
Biological process	GO:0048168	regulation of neuronal synaptic plasticity	1/92	69/22796	0.243801	0.382957
Biological process	GO:0061912	selective autophagy	1/92	69/22796	0.243801	0.382957
Biological process	GO:0099601	regulation of neurotransmitter receptor activity	1/92	69/22796	0.243801	0.382957
Biological process	GO:0051090	regulation of DNA-binding transcription factor activity	3/92	424/22796	0.244834	0.384285
Biological process	GO:0007264	small GTPase mediated signal transduction	3/92	425/22796	0.245912	0.385113
Biological process	GO:0003407	neural retina development	1/92	70/22796	0.246863	0.385113
Biological process	GO:0009880	embryonic pattern specification	1/92	70/22796	0.246863	0.385113
Biological process	GO:0015800	acidic amino acid transport	1/92	70/22796	0.246863	0.385113
Biological process	GO:0048002	antigen processing and presentation of peptide antigen	1/92	70/22796	0.246863	0.385113
Biological process	GO:0048488	synaptic vesicle endocytosis	1/92	70/22796	0.246863	0.385113
Biological process	GO:0050885	neuromuscular process controlling balance	1/92	70/22796	0.246863	0.385113
Biological process	GO:0140238	presynaptic endocytosis	1/92	70/22796	0.246863	0.385113
Biological process	GO:0010632	regulation of epithelial cell migration	2/92	238/22796	0.249603	0.387221
Biological process	GO:0019748	secondary metabolic process	1/92	71/22796	0.249911	0.387221
Biological process	GO:0021536	diencephalon development	1/92	71/22796	0.249911	0.387221
Biological process	GO:0032732	positive regulation of interleukin-1 production	1/92	71/22796	0.249911	0.387221
Biological process	GO:0034121	regulation of toll-like receptor signaling pathway	1/92	71/22796	0.249911	0.387221
Biological process	GO:0042733	embryonic digit morphogenesis	1/92	71/22796	0.249911	0.387221
Biological process	GO:0050432	catecholamine secretion	1/92	71/22796	0.249911	0.387221
Biological process	GO:0060042	retina morphogenesis in camera-type eye	1/92	71/22796	0.249911	0.387221
Biological process	GO:0061371	determination of heart left/right asymmetry	1/92	71/22796	0.249911	0.387221
Biological process	GO:1903706	regulation of hemopoiesis	3/92	429/22796	0.250231	0.387423
Biological process	GO:0006813	potassium ion transport	2/92	239/22796	0.251097	0.38818
Biological process	GO:0015893	drug transport	2/92	239/22796	0.251097	0.38818
Biological process	GO:0002573	myeloid leukocyte differentiation	2/92	240/22796	0.252592	0.388409
Biological process	GO:0002763	positive regulation of myeloid leukocyte differentiation	1/92	72/22796	0.252948	0.388409
Biological process	GO:0003143	embryonic heart tube morphogenesis	1/92	72/22796	0.252948	0.388409
Biological process	GO:0006367	transcription initiation from RNA polymerase II promoter	1/92	72/22796	0.252948	0.388409
Biological process	GO:0022029	telencephalon cell migration	1/92	72/22796	0.252948	0.388409
Biological process	GO:0042058	regulation of epidermal growth factor receptor signaling pathway	1/92	72/22796	0.252948	0.388409
Biological process	GO:0097194	execution phase of apoptosis	1/92	72/22796	0.252948	0.388409
Biological process	GO:1903391	regulation of adherens junction organization	1/92	72/22796	0.252948	0.388409
Biological process	GO:1905818	regulation of chromosome separation	1/92	72/22796	0.252948	0.388409
Biological process	GO:0033047	regulation of mitotic sister chromatid segregation	1/92	73/22796	0.255973	0.39188
Biological process	GO:0046635	positive regulation of alpha-beta T cell activation	1/92	73/22796	0.255973	0.39188
Biological process	GO:0060997	dendritic spine morphogenesis	1/92	73/22796	0.255973	0.39188
Biological process	GO:0099518	vesicle cytoskeletal trafficking	1/92	73/22796	0.255973	0.39188
Biological process	GO:0043903	regulation of biological process involved in symbiotic interaction	2/92	243/22796	0.257076	0.392106
Biological process	GO:0032868	response to insulin	2/92	244/22796	0.258572	0.392106
Biological process	GO:1903039	positive regulation of leukocyte cell-cell adhesion	2/92	244/22796	0.258572	0.392106
Biological process	GO:0001667	ameboidal-type cell migration	3/92	437/22796	0.258902	0.392106
Biological process	GO:0006914	autophagy	3/92	437/22796	0.258902	0.392106
Biological process	GO:0019932	second-messenger-mediated signaling	3/92	437/22796	0.258902	0.392106
Biological process	GO:0061919	process utilizing autophagic mechanism	3/92	437/22796	0.258902	0.392106
Biological process	GO:0000422	autophagy of mitochondrion	1/92	74/22796	0.258985	0.392106
Biological process	GO:0006626	protein targeting to mitochondrion	1/92	74/22796	0.258985	0.392106
Biological process	GO:0016239	positive regulation of macroautophagy	1/92	74/22796	0.258985	0.392106
Biological process	GO:0030888	regulation of B cell proliferation	1/92	74/22796	0.258985	0.392106
Biological process	GO:0032623	interleukin-2 production	1/92	74/22796	0.258985	0.392106
Biological process	GO:0033627	cell adhesion mediated by integrin	1/92	74/22796	0.258985	0.392106
Biological process	GO:0042130	negative regulation of T cell proliferation	1/92	74/22796	0.258985	0.392106
Biological process	GO:0061726	mitochondrion disassembly	1/92	74/22796	0.258985	0.392106
Biological process	GO:0007187	G protein-coupled receptor signaling pathway, coupled to cyclic nucleotide second messenger	2/92	246/22796	0.261563	0.394322
Biological process	GO:0006029	proteoglycan metabolic process	1/92	75/22796	0.261985	0.394322
Biological process	GO:0007492	endoderm development	1/92	75/22796	0.261985	0.394322
Biological process	GO:0021885	forebrain cell migration	1/92	75/22796	0.261985	0.394322
Biological process	GO:0042440	pigment metabolic process	1/92	75/22796	0.261985	0.394322
Biological process	GO:0046637	regulation of alpha-beta T cell differentiation	1/92	75/22796	0.261985	0.394322
Biological process	GO:0048678	response to axon injury	1/92	75/22796	0.261985	0.394322
Biological process	GO:0097120	receptor localization to synapse	1/92	75/22796	0.261985	0.394322
Biological process	GO:0050670	regulation of lymphocyte proliferation	2/92	247/22796	0.263058	0.395647
Biological process	GO:0048863	stem cell differentiation	2/92	248/22796	0.264554	0.397606
Biological process	GO:0030512	negative regulation of transforming growth factor beta receptor signaling pathway	1/92	76/22796	0.264974	0.397654
Biological process	GO:0042770	signal transduction in response to DNA damage	1/92	76/22796	0.264974	0.397654
Biological process	GO:0002790	peptide secretion	3/92	445/22796	0.267616	0.400365
Biological process	GO:0001756	somitogenesis	1/92	77/22796	0.26795	0.400365
Biological process	GO:0042446	hormone biosynthetic process	1/92	77/22796	0.26795	0.400365
Biological process	GO:0051155	positive regulation of striated muscle cell differentiation	1/92	77/22796	0.26795	0.400365
Biological process	GO:0055081	anion homeostasis	1/92	77/22796	0.26795	0.400365
Biological process	GO:1901184	regulation of ERBB signaling pathway	1/92	77/22796	0.26795	0.400365
Biological process	GO:0032944	regulation of mononuclear cell proliferation	2/92	251/22796	0.269042	0.401
Biological process	GO:0007568	aging	2/92	252/22796	0.270537	0.401
Biological process	GO:0002711	positive regulation of T cell mediated immunity	1/92	78/22796	0.270914	0.401
Biological process	GO:0005977	glycogen metabolic process	1/92	78/22796	0.270914	0.401
Biological process	GO:0006073	cellular glucan metabolic process	1/92	78/22796	0.270914	0.401
Biological process	GO:0019369	arachidonic acid metabolic process	1/92	78/22796	0.270914	0.401
Biological process	GO:0032413	negative regulation of ion transmembrane transporter activity	1/92	78/22796	0.270914	0.401
Biological process	GO:0034308	primary alcohol metabolic process	1/92	78/22796	0.270914	0.401
Biological process	GO:0044042	glucan metabolic process	1/92	78/22796	0.270914	0.401
Biological process	GO:0045843	negative regulation of striated muscle tissue development	1/92	78/22796	0.270914	0.401
Biological process	GO:0048844	artery morphogenesis	1/92	78/22796	0.270914	0.401
Biological process	GO:0061180	mammary gland epithelium development	1/92	78/22796	0.270914	0.401
Biological process	GO:0071277	cellular response to calcium ion	1/92	78/22796	0.270914	0.401
Biological process	GO:0016055	Wnt signaling pathway	3/92	449/22796	0.271986	0.402297
Biological process	GO:0001558	regulation of cell growth	3/92	450/22796	0.27308	0.402757
Biological process	GO:0010001	glial cell differentiation	2/92	254/22796	0.273529	0.402757
Biological process	GO:0048705	skeletal system morphogenesis	2/92	254/22796	0.273529	0.402757
Biological process	GO:0006094	gluconeogenesis	1/92	79/22796	0.273867	0.402757
Biological process	GO:0045123	cellular extravasation	1/92	79/22796	0.273867	0.402757
Biological process	GO:0051057	positive regulation of small GTPase mediated signal transduction	1/92	79/22796	0.273867	0.402757
Biological process	GO:1903201	regulation of oxidative stress-induced cell death	1/92	79/22796	0.273867	0.402757
Biological process	GO:1903845	negative regulation of cellular response to transforming growth factor beta stimulus	1/92	79/22796	0.273867	0.402757
Biological process	GO:0198738	cell-cell signaling by wnt	3/92	451/22796	0.274175	0.402921
Biological process	GO:0019318	hexose metabolic process	2/92	256/22796	0.27652	0.403326
Biological process	GO:0003208	cardiac ventricle morphogenesis	1/92	80/22796	0.276808	0.403326
Biological process	GO:0008543	fibroblast growth factor receptor signaling pathway	1/92	80/22796	0.276808	0.403326
Biological process	GO:0030808	regulation of nucleotide biosynthetic process	1/92	80/22796	0.276808	0.403326
Biological process	GO:0032088	negative regulation of NF-kappaB transcription factor activity	1/92	80/22796	0.276808	0.403326
Biological process	GO:0032204	regulation of telomere maintenance	1/92	80/22796	0.276808	0.403326
Biological process	GO:0045453	bone resorption	1/92	80/22796	0.276808	0.403326
Biological process	GO:0046626	regulation of insulin receptor signaling pathway	1/92	80/22796	0.276808	0.403326
Biological process	GO:0048635	negative regulation of muscle organ development	1/92	80/22796	0.276808	0.403326
Biological process	GO:0051965	positive regulation of synapse assembly	1/92	80/22796	0.276808	0.403326
Biological process	GO:0070228	regulation of lymphocyte apoptotic process	1/92	80/22796	0.276808	0.403326
Biological process	GO:1900371	regulation of purine nucleotide biosynthetic process	1/92	80/22796	0.276808	0.403326
Biological process	GO:0036465	synaptic vesicle recycling	1/92	81/22796	0.279737	0.405865
Biological process	GO:0043279	response to alkaloid	1/92	81/22796	0.279737	0.405865
Biological process	GO:0045824	negative regulation of innate immune response	1/92	81/22796	0.279737	0.405865
Biological process	GO:0060563	neuroepithelial cell differentiation	1/92	81/22796	0.279737	0.405865
Biological process	GO:1901862	negative regulation of muscle tissue development	1/92	81/22796	0.279737	0.405865
Biological process	GO:2001259	positive regulation of cation channel activity	1/92	81/22796	0.279737	0.405865
Biological process	GO:0034329	cell junction assembly	2/92	259/22796	0.281006	0.407419
Biological process	GO:0010466	negative regulation of peptidase activity	2/92	260/22796	0.282501	0.408366
Biological process	GO:0002381	immunoglobulin production involved in immunoglobulin-mediated immune response	1/92	82/22796	0.282654	0.408366
Biological process	GO:0019319	hexose biosynthetic process	1/92	82/22796	0.282654	0.408366
Biological process	GO:0046785	microtubule polymerization	1/92	82/22796	0.282654	0.408366
Biological process	GO:0048708	astrocyte differentiation	1/92	82/22796	0.282654	0.408366
Biological process	GO:0071375	cellular response to peptide hormone stimulus	2/92	262/22796	0.28549	0.410254
Biological process	GO:0002066	columnar/cuboidal epithelial cell development	1/92	83/22796	0.285559	0.410254
Biological process	GO:0008625	extrinsic apoptotic signaling pathway via death domain receptors	1/92	83/22796	0.285559	0.410254
Biological process	GO:0031640	killing of cells of other organism	1/92	83/22796	0.285559	0.410254
Biological process	GO:0032722	positive regulation of chemokine production	1/92	83/22796	0.285559	0.410254
Biological process	GO:0043154	negative regulation of cysteine-type endopeptidase activity involved in apoptotic process	1/92	83/22796	0.285559	0.410254
Biological process	GO:0044364	disruption of cells of other organism	1/92	83/22796	0.285559	0.410254
Biological process	GO:1901264	carbohydrate derivative transport	1/92	83/22796	0.285559	0.410254
Biological process	GO:0001912	positive regulation of leukocyte mediated cytotoxicity	1/92	84/22796	0.288453	0.413255
Biological process	GO:0008088	axo-dendritic transport	1/92	84/22796	0.288453	0.413255
Biological process	GO:0050805	negative regulation of synaptic transmission	1/92	84/22796	0.288453	0.413255
Biological process	GO:0050810	regulation of steroid biosynthetic process	1/92	84/22796	0.288453	0.413255
Biological process	GO:0010921	regulation of phosphatase activity	1/92	85/22796	0.291335	0.416118
Biological process	GO:0043525	positive regulation of neuron apoptotic process	1/92	85/22796	0.291335	0.416118
Biological process	GO:0051881	regulation of mitochondrial membrane potential	1/92	85/22796	0.291335	0.416118
Biological process	GO:0061178	regulation of insulin secretion involved in cellular response to glucose stimulus	1/92	85/22796	0.291335	0.416118
Biological process	GO:0051091	positive regulation of DNA-binding transcription factor activity	2/92	266/22796	0.291465	0.416118
Biological process	GO:0045926	negative regulation of growth	2/92	267/22796	0.292958	0.417669
Biological process	GO:0070663	regulation of leukocyte proliferation	2/92	267/22796	0.292958	0.417669
Biological process	GO:0003151	outflow tract morphogenesis	1/92	86/22796	0.294206	0.418286
Biological process	GO:0032272	negative regulation of protein polymerization	1/92	86/22796	0.294206	0.418286
Biological process	GO:0033045	regulation of sister chromatid segregation	1/92	86/22796	0.294206	0.418286
Biological process	GO:0051899	membrane depolarization	1/92	86/22796	0.294206	0.418286
Biological process	GO:0009896	positive regulation of catabolic process	3/92	470/22796	0.295052	0.419198
Biological process	GO:0002637	regulation of immunoglobulin production	1/92	87/22796	0.297065	0.420314
Biological process	GO:0032410	negative regulation of transporter activity	1/92	87/22796	0.297065	0.420314
Biological process	GO:0035418	protein localization to synapse	1/92	87/22796	0.297065	0.420314
Biological process	GO:0046530	photoreceptor cell differentiation	1/92	87/22796	0.297065	0.420314
Biological process	GO:0060411	cardiac septum morphogenesis	1/92	87/22796	0.297065	0.420314
Biological process	GO:0061515	myeloid cell development	1/92	87/22796	0.297065	0.420314
Biological process	GO:0003281	ventricular septum development	1/92	88/22796	0.299913	0.421727
Biological process	GO:0006637	acyl-CoA metabolic process	1/92	88/22796	0.299913	0.421727
Biological process	GO:0010822	positive regulation of mitochondrion organization	1/92	88/22796	0.299913	0.421727
Biological process	GO:0034620	cellular response to unfolded protein	1/92	88/22796	0.299913	0.421727
Biological process	GO:0035383	thioester metabolic process	1/92	88/22796	0.299913	0.421727
Biological process	GO:0045913	positive regulation of carbohydrate metabolic process	1/92	88/22796	0.299913	0.421727
Biological process	GO:0051937	catecholamine transport	1/92	88/22796	0.299913	0.421727
Biological process	GO:0070301	cellular response to hydrogen peroxide	1/92	88/22796	0.299913	0.421727
Biological process	GO:1905897	regulation of response to endoplasmic reticulum stress	1/92	88/22796	0.299913	0.421727
Biological process	GO:0006605	protein targeting	2/92	272/22796	0.300417	0.421779
Biological process	GO:0034655	nucleobase-containing compound catabolic process	3/92	475/22796	0.300566	0.421779
Biological process	GO:0045785	positive regulation of cell adhesion	3/92	475/22796	0.300566	0.421779
Biological process	GO:0045666	positive regulation of neuron differentiation	3/92	476/22796	0.30167	0.423039
Biological process	GO:0010506	regulation of autophagy	2/92	273/22796	0.301907	0.423082
Biological process	GO:0034644	cellular response to UV	1/92	89/22796	0.302749	0.423107
Biological process	GO:0035050	embryonic heart tube development	1/92	89/22796	0.302749	0.423107
Biological process	GO:0046364	monosaccharide biosynthetic process	1/92	89/22796	0.302749	0.423107
Biological process	GO:1901019	regulation of calcium ion transmembrane transporter activity	1/92	89/22796	0.302749	0.423107
Biological process	GO:0016485	protein processing	2/92	275/22796	0.304886	0.425804
Biological process	GO:0031016	pancreas development	1/92	90/22796	0.305574	0.426475
Biological process	GO:0001656	metanephros development	1/92	91/22796	0.308388	0.428653
Biological process	GO:0006720	isoprenoid metabolic process	1/92	91/22796	0.308388	0.428653
Biological process	GO:0032024	positive regulation of insulin secretion	1/92	91/22796	0.308388	0.428653
Biological process	GO:0045576	mast cell activation	1/92	91/22796	0.308388	0.428653
Biological process	GO:0060079	excitatory postsynaptic potential	1/92	91/22796	0.308388	0.428653
Biological process	GO:0070613	regulation of protein processing	1/92	91/22796	0.308388	0.428653
Biological process	GO:0006096	glycolytic process	1/92	92/22796	0.311191	0.431672
Biological process	GO:0030148	sphingolipid biosynthetic process	1/92	92/22796	0.311191	0.431672
Biological process	GO:0070252	actin-mediated cell contraction	1/92	92/22796	0.311191	0.431672
Biological process	GO:0034599	cellular response to oxidative stress	2/92	280/22796	0.312325	0.431751
Biological process	GO:0015850	organic hydroxy compound transport	2/92	281/22796	0.31381	0.431751
Biological process	GO:0050807	regulation of synapse organization	2/92	281/22796	0.31381	0.431751
Biological process	GO:0006757	ATP generation from ADP	1/92	93/22796	0.313982	0.431751
Biological process	GO:0007215	glutamate receptor signaling pathway	1/92	93/22796	0.313982	0.431751
Biological process	GO:0031110	regulation of microtubule polymerization or depolymerization	1/92	93/22796	0.313982	0.431751
Biological process	GO:0032418	lysosome localization	1/92	93/22796	0.313982	0.431751
Biological process	GO:0032651	regulation of interleukin-1 beta production	1/92	93/22796	0.313982	0.431751
Biological process	GO:0042475	odontogenesis of dentin-containing tooth	1/92	93/22796	0.313982	0.431751
Biological process	GO:0043299	leukocyte degranulation	1/92	93/22796	0.313982	0.431751
Biological process	GO:0048524	positive regulation of viral process	1/92	93/22796	0.313982	0.431751
Biological process	GO:0051149	positive regulation of muscle cell differentiation	1/92	93/22796	0.313982	0.431751
Biological process	GO:2000117	negative regulation of cysteine-type endopeptidase activity	1/92	93/22796	0.313982	0.431751
Biological process	GO:0010717	regulation of epithelial to mesenchymal transition	1/92	94/22796	0.316762	0.433856
Biological process	GO:0050672	negative regulation of lymphocyte proliferation	1/92	94/22796	0.316762	0.433856
Biological process	GO:1903317	regulation of protein maturation	1/92	94/22796	0.316762	0.433856
Biological process	GO:0002703	regulation of leukocyte mediated immunity	2/92	283/22796	0.31678	0.433856
Biological process	GO:0031334	positive regulation of protein-containing complex assembly	2/92	283/22796	0.31678	0.433856
Biological process	GO:0045055	regulated exocytosis	2/92	283/22796	0.31678	0.433856
Biological process	GO:0050808	synapse organization	3/92	490/22796	0.317143	0.434063
Biological process	GO:0002312	B cell activation involved in immune response	1/92	95/22796	0.31953	0.435011
Biological process	GO:0031343	positive regulation of cell killing	1/92	95/22796	0.31953	0.435011
Biological process	GO:0032945	negative regulation of mononuclear cell proliferation	1/92	95/22796	0.31953	0.435011
Biological process	GO:0035773	insulin secretion involved in cellular response to glucose stimulus	1/92	95/22796	0.31953	0.435011
Biological process	GO:0044344	cellular response to fibroblast growth factor stimulus	1/92	95/22796	0.31953	0.435011
Biological process	GO:0045685	regulation of glial cell differentiation	1/92	95/22796	0.31953	0.435011
Biological process	GO:0051341	regulation of oxidoreductase activity	1/92	95/22796	0.31953	0.435011
Biological process	GO:1900407	regulation of cellular response to oxidative stress	1/92	95/22796	0.31953	0.435011
Biological process	GO:0030072	peptide hormone secretion	2/92	285/22796	0.319747	0.435017
Biological process	GO:0042593	glucose homeostasis	2/92	286/22796	0.321229	0.435586
Biological process	GO:0007229	integrin-mediated signaling pathway	1/92	96/22796	0.322288	0.435586
Biological process	GO:0042866	pyruvate biosynthetic process	1/92	96/22796	0.322288	0.435586
Biological process	GO:0045445	myoblast differentiation	1/92	96/22796	0.322288	0.435586
Biological process	GO:0060998	regulation of dendritic spine development	1/92	96/22796	0.322288	0.435586
Biological process	GO:0061053	somite development	1/92	96/22796	0.322288	0.435586
Biological process	GO:0070509	calcium ion import	1/92	96/22796	0.322288	0.435586
Biological process	GO:0072655	establishment of protein localization to mitochondrion	1/92	96/22796	0.322288	0.435586
Biological process	GO:1903578	regulation of ATP metabolic process	1/92	96/22796	0.322288	0.435586
Biological process	GO:1990542	mitochondrial transmembrane transport	1/92	96/22796	0.322288	0.435586
Biological process	GO:0005996	monosaccharide metabolic process	2/92	287/22796	0.322711	0.435586
Biological process	GO:0033500	carbohydrate homeostasis	2/92	287/22796	0.322711	0.435586
Biological process	GO:0002028	regulation of sodium ion transport	1/92	97/22796	0.325035	0.437285
Biological process	GO:0006672	ceramide metabolic process	1/92	97/22796	0.325035	0.437285
Biological process	GO:0006855	drug transmembrane transport	1/92	97/22796	0.325035	0.437285
Biological process	GO:0010660	regulation of muscle cell apoptotic process	1/92	97/22796	0.325035	0.437285
Biological process	GO:0071774	response to fibroblast growth factor	1/92	97/22796	0.325035	0.437285
Biological process	GO:0050803	regulation of synapse structure or activity	2/92	289/22796	0.325672	0.437855
Biological process	GO:0015748	organophosphate ester transport	1/92	98/22796	0.327771	0.439812
Biological process	GO:1902600	proton transmembrane transport	1/92	98/22796	0.327771	0.439812
Biological process	GO:1904063	negative regulation of cation transmembrane transport	1/92	98/22796	0.327771	0.439812
Biological process	GO:0044262	cellular carbohydrate metabolic process	2/92	291/22796	0.32863	0.440677
Biological process	GO:0022409	positive regulation of cell-cell adhesion	2/92	292/22796	0.330107	0.442024
Biological process	GO:0006892	post-Golgi vesicle-mediated transport	1/92	99/22796	0.330495	0.442024
Biological process	GO:0032611	interleukin-1 beta production	1/92	99/22796	0.330495	0.442024
Biological process	GO:0044264	cellular polysaccharide metabolic process	1/92	99/22796	0.330495	0.442024
Biological process	GO:0051304	chromosome separation	1/92	100/22796	0.333209	0.444784
Biological process	GO:0070664	negative regulation of leukocyte proliferation	1/92	100/22796	0.333209	0.444784
Biological process	GO:0097061	dendritic spine organization	1/92	100/22796	0.333209	0.444784
Biological process	GO:0007584	response to nutrient	1/92	101/22796	0.335912	0.446361
Biological process	GO:0032092	positive regulation of protein binding	1/92	101/22796	0.335912	0.446361
Biological process	GO:0036473	cell death in response to oxidative stress	1/92	101/22796	0.335912	0.446361
Biological process	GO:0098659	inorganic cation import across plasma membrane	1/92	101/22796	0.335912	0.446361
Biological process	GO:0099565	chemical synaptic transmission, postsynaptic	1/92	101/22796	0.335912	0.446361
Biological process	GO:0099587	inorganic ion import across plasma membrane	1/92	101/22796	0.335912	0.446361
Biological process	GO:1901888	regulation of cell junction assembly	1/92	101/22796	0.335912	0.446361
Biological process	GO:0001704	formation of primary germ layer	1/92	102/22796	0.338604	0.448776
Biological process	GO:0010657	muscle cell apoptotic process	1/92	102/22796	0.338604	0.448776
Biological process	GO:0070585	protein localization to mitochondrion	1/92	102/22796	0.338604	0.448776
Biological process	GO:1903901	negative regulation of viral life cycle	1/92	102/22796	0.338604	0.448776
Biological process	GO:0021510	spinal cord development	1/92	103/22796	0.341285	0.451165
Biological process	GO:0033555	multicellular organismal response to stress	1/92	103/22796	0.341285	0.451165
Biological process	GO:0046031	ADP metabolic process	1/92	103/22796	0.341285	0.451165
Biological process	GO:2001237	negative regulation of extrinsic apoptotic signaling pathway	1/92	103/22796	0.341285	0.451165
Biological process	GO:0050708	regulation of protein secretion	2/92	300/22796	0.341896	0.451391
Biological process	GO:0072659	protein localization to plasma membrane	2/92	300/22796	0.341896	0.451391
Biological process	GO:0010631	epithelial cell migration	2/92	301/22796	0.343366	0.452655
Biological process	GO:0050848	regulation of calcium-mediated signaling	1/92	104/22796	0.343956	0.452655
Biological process	GO:0055013	cardiac muscle cell development	1/92	104/22796	0.343956	0.452655
Biological process	GO:1902882	regulation of response to oxidative stress	1/92	104/22796	0.343956	0.452655
Biological process	GO:1903008	organelle disassembly	1/92	104/22796	0.343956	0.452655
Biological process	GO:0048511	rhythmic process	2/92	303/22796	0.346301	0.454407
Biological process	GO:0090132	epithelium migration	2/92	303/22796	0.346301	0.454407
Biological process	GO:0006165	nucleoside diphosphate phosphorylation	1/92	105/22796	0.346615	0.454407
Biological process	GO:0015844	monoamine transport	1/92	105/22796	0.346615	0.454407
Biological process	GO:0032006	regulation of TOR signaling	1/92	105/22796	0.346615	0.454407
Biological process	GO:0070227	lymphocyte apoptotic process	1/92	105/22796	0.346615	0.454407
Biological process	GO:0090130	tissue migration	2/92	305/22796	0.349233	0.456132
Biological process	GO:0045582	positive regulation of T cell differentiation	1/92	106/22796	0.349265	0.456132
Biological process	GO:0045833	negative regulation of lipid metabolic process	1/92	106/22796	0.349265	0.456132
Biological process	GO:0046849	bone remodeling	1/92	106/22796	0.349265	0.456132
Biological process	GO:0046889	positive regulation of lipid biosynthetic process	1/92	106/22796	0.349265	0.456132
Biological process	GO:0060349	bone morphogenesis	1/92	106/22796	0.349265	0.456132
Biological process	GO:1901653	cellular response to peptide	2/92	306/22796	0.350697	0.457712
Biological process	GO:0035282	segmentation	1/92	107/22796	0.351903	0.458412
Biological process	GO:0055024	regulation of cardiac muscle tissue development	1/92	107/22796	0.351903	0.458412
Biological process	GO:0071901	negative regulation of protein serine/threonine kinase activity	1/92	107/22796	0.351903	0.458412
Biological process	GO:0043414	macromolecule methylation	2/92	307/22796	0.35216	0.458456
Biological process	GO:0046677	response to antibiotic	2/92	308/22796	0.353622	0.458634
Biological process	GO:0002709	regulation of T cell mediated immunity	1/92	108/22796	0.354531	0.458634
Biological process	GO:0007006	mitochondrial membrane organization	1/92	108/22796	0.354531	0.458634
Biological process	GO:0010595	positive regulation of endothelial cell migration	1/92	108/22796	0.354531	0.458634
Biological process	GO:0019359	nicotinamide nucleotide biosynthetic process	1/92	108/22796	0.354531	0.458634
Biological process	GO:0032755	positive regulation of interleukin-6 production	1/92	108/22796	0.354531	0.458634
Biological process	GO:0035967	cellular response to topologically incorrect protein	1/92	108/22796	0.354531	0.458634
Biological process	GO:0043255	regulation of carbohydrate biosynthetic process	1/92	108/22796	0.354531	0.458634
Biological process	GO:0046939	nucleotide phosphorylation	1/92	108/22796	0.354531	0.458634
Biological process	GO:0106027	neuron projection organization	1/92	108/22796	0.354531	0.458634
Biological process	GO:1990830	cellular response to leukemia inhibitory factor	2/92	309/22796	0.355083	0.459059
Biological process	GO:1990823	response to leukemia inhibitory factor	2/92	310/22796	0.356543	0.459991
Biological process	GO:0009135	purine nucleoside diphosphate metabolic process	1/92	109/22796	0.357148	0.459991
Biological process	GO:0009179	purine ribonucleoside diphosphate metabolic process	1/92	109/22796	0.357148	0.459991
Biological process	GO:0021549	cerebellum development	1/92	109/22796	0.357148	0.459991
Biological process	GO:0032760	positive regulation of tumor necrosis factor production	1/92	109/22796	0.357148	0.459991
Biological process	GO:1902106	negative regulation of leukocyte differentiation	1/92	109/22796	0.357148	0.459991
Biological process	GO:0016358	dendrite development	2/92	311/22796	0.358002	0.460747
Biological process	GO:0006836	neurotransmitter transport	2/92	312/22796	0.359459	0.460747
Biological process	GO:0005976	polysaccharide metabolic process	1/92	110/22796	0.359755	0.460747
Biological process	GO:0033865	nucleoside bisphosphate metabolic process	1/92	110/22796	0.359755	0.460747
Biological process	GO:0033875	ribonucleoside bisphosphate metabolic process	1/92	110/22796	0.359755	0.460747
Biological process	GO:0034032	purine nucleoside bisphosphate metabolic process	1/92	110/22796	0.359755	0.460747
Biological process	GO:0034766	negative regulation of ion transmembrane transport	1/92	110/22796	0.359755	0.460747
Biological process	GO:0055006	cardiac cell development	1/92	110/22796	0.359755	0.460747
Biological process	GO:1900542	regulation of purine nucleotide metabolic process	1/92	110/22796	0.359755	0.460747
Biological process	GO:0001942	hair follicle development	1/92	111/22796	0.362352	0.462079
Biological process	GO:0019363	pyridine nucleotide biosynthetic process	1/92	111/22796	0.362352	0.462079
Biological process	GO:0032642	regulation of chemokine production	1/92	111/22796	0.362352	0.462079
Biological process	GO:0060840	artery development	1/92	111/22796	0.362352	0.462079
Biological process	GO:0071482	cellular response to light stimulus	1/92	111/22796	0.362352	0.462079
Biological process	GO:1903557	positive regulation of tumor necrosis factor superfamily cytokine production	1/92	111/22796	0.362352	0.462079
Biological process	GO:0034330	cell junction organization	2/92	314/22796	0.362371	0.462079
Biological process	GO:0000956	nuclear-transcribed mRNA catabolic process	1/92	112/22796	0.364938	0.463338
Biological process	GO:0006275	regulation of DNA replication	1/92	112/22796	0.364938	0.463338
Biological process	GO:0006342	chromatin silencing	1/92	112/22796	0.364938	0.463338
Biological process	GO:0008306	associative learning	1/92	112/22796	0.364938	0.463338
Biological process	GO:0045069	regulation of viral genome replication	1/92	112/22796	0.364938	0.463338
Biological process	GO:0045639	positive regulation of myeloid cell differentiation	1/92	112/22796	0.364938	0.463338
Biological process	GO:0051983	regulation of chromosome segregation	1/92	112/22796	0.364938	0.463338
Biological process	GO:0006119	oxidative phosphorylation	1/92	113/22796	0.367513	0.46517
Biological process	GO:0007156	homophilic cell adhesion via plasma membrane adhesion molecules	1/92	113/22796	0.367513	0.46517
Biological process	GO:0046634	regulation of alpha-beta T cell activation	1/92	113/22796	0.367513	0.46517
Biological process	GO:1900006	positive regulation of dendrite development	1/92	113/22796	0.367513	0.46517
Biological process	GO:2000106	regulation of leukocyte apoptotic process	1/92	113/22796	0.367513	0.46517
Biological process	GO:0009416	response to light stimulus	2/92	318/22796	0.368179	0.465438
Biological process	GO:0030111	regulation of Wnt signaling pathway	2/92	318/22796	0.368179	0.465438
Biological process	GO:0001892	embryonic placenta development	1/92	114/22796	0.370079	0.465546
Biological process	GO:0006140	regulation of nucleotide metabolic process	1/92	114/22796	0.370079	0.465546
Biological process	GO:0009185	ribonucleoside diphosphate metabolic process	1/92	114/22796	0.370079	0.465546
Biological process	GO:0019751	polyol metabolic process	1/92	114/22796	0.370079	0.465546
Biological process	GO:0022404	molting cycle process	1/92	114/22796	0.370079	0.465546
Biological process	GO:0022405	hair cycle process	1/92	114/22796	0.370079	0.465546
Biological process	GO:0030516	regulation of axon extension	1/92	114/22796	0.370079	0.465546
Biological process	GO:0032652	regulation of interleukin-1 production	1/92	114/22796	0.370079	0.465546
Biological process	GO:0045927	positive regulation of growth	2/92	320/22796	0.371076	0.466515
Biological process	GO:0003014	renal system process	1/92	115/22796	0.372634	0.467043
Biological process	GO:0021987	cerebral cortex development	1/92	115/22796	0.372634	0.467043
Biological process	GO:0032602	chemokine production	1/92	115/22796	0.372634	0.467043
Biological process	GO:0072525	pyridine-containing compound biosynthetic process	1/92	115/22796	0.372634	0.467043
Biological process	GO:0098773	skin epidermis development	1/92	115/22796	0.372634	0.467043
Biological process	GO:0006790	sulfur compound metabolic process	2/92	322/22796	0.373968	0.468232
Biological process	GO:0006986	response to unfolded protein	1/92	116/22796	0.375178	0.468232
Biological process	GO:0010927	cellular component assembly involved in morphogenesis	1/92	116/22796	0.375178	0.468232
Biological process	GO:0016241	regulation of macroautophagy	1/92	116/22796	0.375178	0.468232
Biological process	GO:0016579	protein deubiquitination	1/92	116/22796	0.375178	0.468232
Biological process	GO:0051897	positive regulation of protein kinase B signaling	1/92	116/22796	0.375178	0.468232
Biological process	GO:2001022	positive regulation of response to DNA damage stimulus	1/92	116/22796	0.375178	0.468232
Biological process	GO:0006805	xenobiotic metabolic process	1/92	117/22796	0.377713	0.470252
Biological process	GO:0022600	digestive system process	1/92	117/22796	0.377713	0.470252
Biological process	GO:0045814	negative regulation of gene expression, epigenetic	1/92	117/22796	0.377713	0.470252
Biological process	GO:0060078	regulation of postsynaptic membrane potential	1/92	117/22796	0.377713	0.470252
Biological process	GO:0030100	regulation of endocytosis	2/92	325/22796	0.378295	0.470691
Biological process	GO:0045765	regulation of angiogenesis	2/92	326/22796	0.379735	0.472197
Biological process	GO:0006939	smooth muscle contraction	1/92	118/22796	0.380237	0.472249
Biological process	GO:0019218	regulation of steroid metabolic process	1/92	118/22796	0.380237	0.472249
Biological process	GO:0009100	glycoprotein metabolic process	2/92	328/22796	0.382611	0.474224
Biological process	GO:0032963	collagen metabolic process	1/92	119/22796	0.382752	0.474224
Biological process	GO:0051952	regulation of amine transport	1/92	119/22796	0.382752	0.474224
Biological process	GO:0090100	positive regulation of transmembrane receptor protein serine/threonine kinase signaling pathway	1/92	119/22796	0.382752	0.474224
Biological process	GO:0032612	interleukin-1 production	1/92	120/22796	0.385256	0.476464
Biological process	GO:0032649	regulation of interferon-gamma production	1/92	120/22796	0.385256	0.476464
Biological process	GO:0042542	response to hydrogen peroxide	1/92	120/22796	0.385256	0.476464
Biological process	GO:0006090	pyruvate metabolic process	1/92	121/22796	0.38775	0.47926
Biological process	GO:0048562	embryonic organ morphogenesis	2/92	332/22796	0.388346	0.479708
Biological process	GO:0001959	regulation of cytokine-mediated signaling pathway	1/92	122/22796	0.390234	0.480883
Biological process	GO:0031398	positive regulation of protein ubiquitination	1/92	122/22796	0.390234	0.480883
Biological process	GO:0045621	positive regulation of lymphocyte differentiation	1/92	122/22796	0.390234	0.480883
Biological process	GO:1905330	regulation of morphogenesis of an epithelium	1/92	122/22796	0.390234	0.480883
Biological process	GO:0017015	regulation of transforming growth factor beta receptor signaling pathway	1/92	123/22796	0.392708	0.483351
Biological process	GO:0022037	metencephalon development	1/92	123/22796	0.392708	0.483351
Biological process	GO:0006066	alcohol metabolic process	2/92	336/22796	0.394058	0.484432
Biological process	GO:0051271	negative regulation of cellular component movement	2/92	336/22796	0.394058	0.484432
Biological process	GO:0002040	sprouting angiogenesis	1/92	124/22796	0.395172	0.484641
Biological process	GO:0002224	toll-like receptor signaling pathway	1/92	124/22796	0.395172	0.484641
Biological process	GO:0015837	amine transport	1/92	124/22796	0.395172	0.484641
Biological process	GO:0090277	positive regulation of peptide hormone secretion	1/92	124/22796	0.395172	0.484641
Biological process	GO:0045088	regulation of innate immune response	2/92	338/22796	0.396905	0.486475
Biological process	GO:0051963	regulation of synapse assembly	1/92	125/22796	0.397627	0.487069
Biological process	GO:0007059	chromosome segregation	2/92	340/22796	0.399746	0.488315
Biological process	GO:0000723	telomere maintenance	1/92	126/22796	0.400071	0.488315
Biological process	GO:0009593	detection of chemical stimulus	1/92	126/22796	0.400071	0.488315
Biological process	GO:0031109	microtubule polymerization or depolymerization	1/92	126/22796	0.400071	0.488315
Biological process	GO:0031929	TOR signaling	1/92	126/22796	0.400071	0.488315
Biological process	GO:1903844	regulation of cellular response to transforming growth factor beta stimulus	1/92	126/22796	0.400071	0.488315
Biological process	GO:0046467	membrane lipid biosynthetic process	1/92	127/22796	0.402506	0.490214
Biological process	GO:0002791	regulation of peptide secretion	2/92	342/22796	0.402582	0.490214
Biological process	GO:0016311	dephosphorylation	2/92	342/22796	0.402582	0.490214
Biological process	GO:0032103	positive regulation of response to external stimulus	2/92	342/22796	0.402582	0.490214
Biological process	GO:0008286	insulin receptor signaling pathway	1/92	128/22796	0.404931	0.491325
Biological process	GO:0032200	telomere organization	1/92	128/22796	0.404931	0.491325
Biological process	GO:0060048	cardiac muscle contraction	1/92	128/22796	0.404931	0.491325
Biological process	GO:0060996	dendritic spine development	1/92	128/22796	0.404931	0.491325
Biological process	GO:0061387	regulation of extent of cell growth	1/92	128/22796	0.404931	0.491325
Biological process	GO:0090101	negative regulation of transmembrane receptor protein serine/threonine kinase signaling pathway	1/92	128/22796	0.404931	0.491325
Biological process	GO:0009132	nucleoside diphosphate metabolic process	1/92	129/22796	0.407346	0.493672
Biological process	GO:1901216	positive regulation of neuron death	1/92	129/22796	0.407346	0.493672
Biological process	GO:0071900	regulation of protein serine/threonine kinase activity	2/92	346/22796	0.408233	0.494456
Biological process	GO:0003279	cardiac septum development	1/92	130/22796	0.409751	0.495418
Biological process	GO:0019079	viral genome replication	1/92	130/22796	0.409751	0.495418
Biological process	GO:0050868	negative regulation of T cell activation	1/92	130/22796	0.409751	0.495418
Biological process	GO:0043434	response to peptide hormone	2/92	348/22796	0.41105	0.496695
Biological process	GO:0010906	regulation of glucose metabolic process	1/92	131/22796	0.412147	0.496851
Biological process	GO:0015696	ammonium transport	1/92	131/22796	0.412147	0.496851
Biological process	GO:0046330	positive regulation of JNK cascade	1/92	131/22796	0.412147	0.496851
Biological process	GO:0046632	alpha-beta T cell differentiation	1/92	131/22796	0.412147	0.496851
Biological process	GO:0032609	interferon-gamma production	1/92	132/22796	0.414533	0.498557
Biological process	GO:0048640	negative regulation of developmental growth	1/92	132/22796	0.414533	0.498557
Biological process	GO:0060759	regulation of response to cytokine stimulus	1/92	132/22796	0.414533	0.498557
Biological process	GO:0099175	regulation of postsynapse organization	1/92	132/22796	0.414533	0.498557
Biological process	GO:0010212	response to ionizing radiation	1/92	133/22796	0.41691	0.499951
Biological process	GO:0035303	regulation of dephosphorylation	1/92	133/22796	0.41691	0.499951
Biological process	GO:0042303	molting cycle	1/92	133/22796	0.41691	0.499951
Biological process	GO:0042633	hair cycle	1/92	133/22796	0.41691	0.499951
Biological process	GO:0046717	acid secretion	1/92	133/22796	0.41691	0.499951
Biological process	GO:0007586	digestion	1/92	134/22796	0.419277	0.502496
Biological process	GO:0016032	viral process	2/92	355/22796	0.420856	0.504094
Biological process	GO:0090305	nucleic acid phosphodiester bond hydrolysis	1/92	135/22796	0.421634	0.504732
Biological process	GO:0032259	methylation	2/92	357/22796	0.423643	0.506841
Biological process	GO:0007368	determination of left/right symmetry	1/92	136/22796	0.423982	0.506952
Biological process	GO:0050830	defense response to Gram-positive bacterium	1/92	137/22796	0.426321	0.509451
Biological process	GO:0006665	sphingolipid metabolic process	1/92	138/22796	0.42865	0.510452
Biological process	GO:0006754	ATP biosynthetic process	1/92	138/22796	0.42865	0.510452
Biological process	GO:0035270	endocrine system development	1/92	138/22796	0.42865	0.510452
Biological process	GO:0035966	response to topologically incorrect protein	1/92	138/22796	0.42865	0.510452
Biological process	GO:0070646	protein modification by small protein removal	1/92	138/22796	0.42865	0.510452
Biological process	GO:1901655	cellular response to ketone	1/92	138/22796	0.42865	0.510452
Biological process	GO:1901342	regulation of vasculature development	2/92	362/22796	0.430581	0.512027
Biological process	GO:0008277	regulation of G protein-coupled receptor signaling pathway	1/92	139/22796	0.43097	0.512027
Biological process	GO:0030177	positive regulation of Wnt signaling pathway	1/92	139/22796	0.43097	0.512027
Biological process	GO:0042471	ear morphogenesis	1/92	139/22796	0.43097	0.512027
Biological process	GO:0045995	regulation of embryonic development	1/92	140/22796	0.433281	0.514474
Biological process	GO:0030218	erythrocyte differentiation	1/92	141/22796	0.435582	0.516908
Biological process	GO:0016052	carbohydrate catabolic process	1/92	142/22796	0.437874	0.518728
Biological process	GO:0071887	leukocyte apoptotic process	1/92	142/22796	0.437874	0.518728
Biological process	GO:0090316	positive regulation of intracellular protein transport	1/92	142/22796	0.437874	0.518728
Biological process	GO:1990778	protein localization to cell periphery	2/92	368/22796	0.438849	0.519583
Biological process	GO:0002456	T cell mediated immunity	1/92	143/22796	0.440157	0.520606
Biological process	GO:0048167	regulation of synaptic plasticity	2/92	369/22796	0.44022	0.520606
Biological process	GO:0010508	positive regulation of autophagy	1/92	144/22796	0.442431	0.522317
Biological process	GO:0048593	camera-type eye morphogenesis	1/92	144/22796	0.442431	0.522317
Biological process	GO:1903038	negative regulation of leukocyte cell-cell adhesion	1/92	144/22796	0.442431	0.522317
Biological process	GO:0045860	positive regulation of protein kinase activity	2/92	371/22796	0.442959	0.52234
Biological process	GO:0046879	hormone secretion	2/92	371/22796	0.442959	0.52234
Biological process	GO:0009855	determination of bilateral symmetry	1/92	145/22796	0.444695	0.523186
Biological process	GO:0050905	neuromuscular process	1/92	145/22796	0.444695	0.523186
Biological process	GO:0120161	regulation of cold-induced thermogenesis	1/92	145/22796	0.444695	0.523186
Biological process	GO:1903322	positive regulation of protein modification by small protein conjugation or removal	1/92	145/22796	0.444695	0.523186
Biological process	GO:0009799	specification of symmetry	1/92	146/22796	0.446951	0.525237
Biological process	GO:0010469	regulation of signaling receptor activity	1/92	146/22796	0.446951	0.525237
Biological process	GO:0071333	cellular response to glucose stimulus	1/92	147/22796	0.449197	0.526972
Biological process	GO:0072331	signal transduction by p53 class mediator	1/92	147/22796	0.449197	0.526972
Biological process	GO:0106106	cold-induced thermogenesis	1/92	147/22796	0.449197	0.526972
Biological process	GO:0010976	positive regulation of neuron projection development	2/92	376/22796	0.449772	0.527346
Biological process	GO:0009206	purine ribonucleoside triphosphate biosynthetic process	1/92	148/22796	0.451434	0.528088
Biological process	GO:0035725	sodium ion transmembrane transport	1/92	148/22796	0.451434	0.528088
Biological process	GO:0050671	positive regulation of lymphocyte proliferation	1/92	148/22796	0.451434	0.528088
Biological process	GO:0097306	cellular response to alcohol	1/92	148/22796	0.451434	0.528088
Biological process	GO:0002708	positive regulation of lymphocyte mediated immunity	1/92	149/22796	0.453663	0.529488
Biological process	GO:0009145	purine nucleoside triphosphate biosynthetic process	1/92	149/22796	0.453663	0.529488
Biological process	GO:0009411	response to UV	1/92	149/22796	0.453663	0.529488
Biological process	GO:0071331	cellular response to hexose stimulus	1/92	149/22796	0.453663	0.529488
Biological process	GO:0033044	regulation of chromosome organization	2/92	380/22796	0.45519	0.53057
Biological process	GO:0001837	epithelial to mesenchymal transition	1/92	150/22796	0.455882	0.53057
Biological process	GO:0002698	negative regulation of immune effector process	1/92	150/22796	0.455882	0.53057
Biological process	GO:0032946	positive regulation of mononuclear cell proliferation	1/92	150/22796	0.455882	0.53057
Biological process	GO:0071326	cellular response to monosaccharide stimulus	1/92	150/22796	0.455882	0.53057
Biological process	GO:0002824	positive regulation of adaptive immune response based on somatic recombination of immune receptors built from immunoglobulin superfamily domains	1/92	151/22796	0.458093	0.532539
Biological process	GO:0009201	ribonucleoside triphosphate biosynthetic process	1/92	151/22796	0.458093	0.532539
Biological process	GO:0001824	blastocyst development	1/92	153/22796	0.462487	0.53704
Biological process	GO:0034101	erythrocyte homeostasis	1/92	153/22796	0.462487	0.53704
Biological process	GO:0010565	regulation of cellular ketone metabolic process	1/92	154/22796	0.464671	0.53927
Biological process	GO:0002237	response to molecule of bacterial origin	2/92	388/22796	0.465935	0.540432
Biological process	GO:0006338	chromatin remodeling	1/92	156/22796	0.469013	0.543694
Biological process	GO:0016482	cytosolic transport	1/92	157/22796	0.47117	0.545887
Biological process	GO:0006644	phospholipid metabolic process	2/92	393/22796	0.472588	0.547142
Biological process	GO:0002821	positive regulation of adaptive immune response	1/92	158/22796	0.473319	0.547142
Biological process	GO:0007613	memory	1/92	158/22796	0.473319	0.547142
Biological process	GO:0071322	cellular response to carbohydrate stimulus	1/92	158/22796	0.473319	0.547142
Biological process	GO:0031667	response to nutrient levels	2/92	394/22796	0.473913	0.54752
Biological process	GO:0035690	cellular response to drug	2/92	395/22796	0.475236	0.548381
Biological process	GO:0000070	mitotic sister chromatid segregation	1/92	159/22796	0.47546	0.548381
Biological process	GO:0002687	positive regulation of leukocyte migration	1/92	159/22796	0.47546	0.548381
Biological process	GO:0009142	nucleoside triphosphate biosynthetic process	1/92	160/22796	0.477592	0.550222
Biological process	GO:0009166	nucleotide catabolic process	1/92	160/22796	0.477592	0.550222
Biological process	GO:0031333	negative regulation of protein-containing complex assembly	1/92	161/22796	0.479715	0.552048
Biological process	GO:0090288	negative regulation of cellular response to growth factor stimulus	1/92	161/22796	0.479715	0.552048
Biological process	GO:0009127	purine nucleoside monophosphate biosynthetic process	1/92	162/22796	0.481829	0.552315
Biological process	GO:0009168	purine ribonucleoside monophosphate biosynthetic process	1/92	162/22796	0.481829	0.552315
Biological process	GO:0030856	regulation of epithelial cell differentiation	1/92	162/22796	0.481829	0.552315
Biological process	GO:0051701	biological process involved in interaction with host	1/92	162/22796	0.481829	0.552315
Biological process	GO:0055067	monovalent inorganic cation homeostasis	1/92	162/22796	0.481829	0.552315
Biological process	GO:0070665	positive regulation of leukocyte proliferation	1/92	162/22796	0.481829	0.552315
Biological process	GO:1990845	adaptive thermogenesis	1/92	162/22796	0.481829	0.552315
Biological process	GO:0031331	positive regulation of cellular catabolic process	2/92	403/22796	0.485747	0.555583
Biological process	GO:0009267	cellular response to starvation	1/92	164/22796	0.486033	0.555583
Biological process	GO:0010675	regulation of cellular carbohydrate metabolic process	1/92	164/22796	0.486033	0.555583
Biological process	GO:0030879	mammary gland development	1/92	164/22796	0.486033	0.555583
Biological process	GO:0042737	drug catabolic process	1/92	164/22796	0.486033	0.555583
Biological process	GO:0007088	regulation of mitotic nuclear division	1/92	165/22796	0.488123	0.557615
Biological process	GO:0042060	wound healing	2/92	405/22796	0.488355	0.557615
Biological process	GO:0006937	regulation of muscle contraction	1/92	166/22796	0.490204	0.557865
Biological process	GO:0009156	ribonucleoside monophosphate biosynthetic process	1/92	166/22796	0.490204	0.557865
Biological process	GO:0010970	transport along microtubule	1/92	166/22796	0.490204	0.557865
Biological process	GO:0033135	regulation of peptidyl-serine phosphorylation	1/92	166/22796	0.490204	0.557865
Biological process	GO:0046496	nicotinamide nucleotide metabolic process	1/92	166/22796	0.490204	0.557865
Biological process	GO:0099111	microtubule-based transport	1/92	166/22796	0.490204	0.557865
Biological process	GO:0043433	negative regulation of DNA-binding transcription factor activity	1/92	167/22796	0.492276	0.558855
Biological process	GO:0055088	lipid homeostasis	1/92	167/22796	0.492276	0.558855
Biological process	GO:0071248	cellular response to metal ion	1/92	167/22796	0.492276	0.558855
Biological process	GO:0071466	cellular response to xenobiotic stimulus	1/92	167/22796	0.492276	0.558855
Biological process	GO:1901652	response to peptide	2/92	409/22796	0.493546	0.558855
Biological process	GO:0001678	cellular glucose homeostasis	1/92	168/22796	0.49434	0.558855
Biological process	GO:0002244	hematopoietic progenitor cell differentiation	1/92	168/22796	0.49434	0.558855
Biological process	GO:0007565	female pregnancy	1/92	168/22796	0.49434	0.558855
[truncated: 514 more rows]
